# Supplementary material for: Constitutive PSGL-1 Correlates with CD30 and TCR Pathways and Represents a Potential Target for Immunotherapy in Anaplastic Large T-Cell Lymphoma
Source: Cancers (Basel). 2021 Jun 12;13(12):2958. doi: 10.3390/cancers13122958 (PMC8231564; doi:10.3390/cancers13122958)
Supplement: Supplementary file 1 [file cancers-13-02958-s001.zip]

Archive with 4 entries (4 files):
- cancers-Supplementary Information.pdf
- Data S1.xls
- Data S2.xls
- Data S3.xls
