# Supplementary material for: Constitutive PSGL-1 Correlates with CD30 and TCR Pathways and Represents a Potential Target for Immunotherapy in Anaplastic Large T-Cell Lymphoma
Source: Cancers (Basel). 2021 Jun 12;13(12):2958. doi: 10.3390/cancers13122958 (PMC8231564; doi:10.3390/cancers13122958)
Supplement: Supplementary file 1 [file cancers-13-02958-s001.zip › Data S1.xls]

## Sheet: ALCL
Probe Set ID	Similarity	Gene Symbol	Entrez Gene
AFFX-HUMGAPDH/M33197_5_at	0.794085	GAPDH	2597
AFFX-HUMGAPDH/M33197_M_at	0.799464	GAPDH	2597
AFFX-HUMGAPDH/M33197_3_at	0.754396	GAPDH	2597
AFFX-HSAC07/X00351_5_at	0.776656	ACTB	60
AFFX-HSAC07/X00351_M_at	0.799388	ACTB	60
200000_s_at	0.782205	PRPF8	10594
200001_at	0.82207	CAPNS1	826
200005_at	0.789395	EIF3D	8664
200011_s_at	0.842551	ARF3	377
200024_at	0.760686	RPS5	6193
200035_at	0.78435	CTDNEP1	23399
200039_s_at	0.765127	PSMB2	5690
200041_s_at	0.803983	ATP6V1G2-DDX39B///DDX39B///SNORD84	7919///692199///100532737
200043_at	0.765876	ERH	2079
200052_s_at	0.77016	ILF2	3608
200054_at	0.751563	ZNF259	8882
200064_at	0.860367	HSP90AB1	3326
200065_s_at	0.849354	ARF1///MIR3620	375///100500810
200072_s_at	0.773371	HNRNPM	4670
200075_s_at	0.784496	GUK1	2987
200076_s_at	0.829558	KXD1	79036
200077_s_at	0.764067	OAZ1	4946
200078_s_at	0.829082	ATP6V0B	533
200079_s_at	0.788828	KARS	3735
200083_at	0.813167	USP22	23326
200094_s_at	0.756475	EEF2	1938
200593_s_at	0.765858	HNRNPU	3192
200598_s_at	0.844491	HSP90B1///MIR3652	7184///100500842
200604_s_at	0.772612	PRKAR1A	5573
200611_s_at	0.801633	WDR1	9948
200613_at	0.829008	AP2M1	1173
200615_s_at	0.826431	AP2B1	163
200617_at	0.856236	MLEC	9761
200634_at	0.767886	PFN1	5216
200640_at	0.775348	YWHAZ	7534
200643_at	0.841104	HDLBP	3069
200647_x_at	0.772501	EIF3C///EIF3CL	8663///728689
200648_s_at	0.792182	GLUL	2752
200649_at	0.756564	NUCB1	4924
200652_at	0.857572	SSR2	6746
200654_at	0.784408	P4HB	5034
200656_s_at	0.841987	P4HB	5034
200658_s_at	0.830739	PHB	5245
200661_at	0.829309	CTSA	5476
200663_at	0.854212	CD63	967
200666_s_at	0.787078	DNAJB1	3337
200675_at	0.804495	CD81	975
200676_s_at	0.775079	UBE2L3	7332
200682_s_at	0.8224	UBE2L3	7332
200683_s_at	0.823296	UBE2L3	7332
200684_s_at	0.784022	UBE2L3	7332
200691_s_at	0.756211	HSPA9	3313
200692_s_at	0.793165	HSPA9	3313
200694_s_at	0.754863	DDX24	57062
200695_at	0.826581	PPP2R1A	5518
200697_at	0.834491	HK1	3098
200700_s_at	0.795875	KDELR2	11014
200707_at	0.787015	PRKCSH	5589
200709_at	0.811177	FKBP1A	2280
200720_s_at	0.818411	ACTR1A	10121
200723_s_at	0.766058	CAPRIN1	4076
200733_s_at	0.763969	PTP4A1	7803
200736_s_at	0.755332	GPX1	2876
200739_s_at	0.793694	SUMO3	6612
200744_s_at	0.782889	GNB1	2782
200745_s_at	0.797541	GNB1	2782
200746_s_at	0.766374	GNB1	2782
200748_s_at	0.763382	FTH1	2495
200751_s_at	0.762357	HNRNPC	3183
200753_x_at	0.757042	MIR636///SRSF2	6427///693221
200760_s_at	0.796747	ARL6IP5	10550
200764_s_at	0.812779	CTNNA1	1495
200782_at	0.788316	ANXA5	308
200786_at	0.77468	PSMB7	5695
200787_s_at	0.760235	PEA15	8682
200793_s_at	0.800398	ACO2	50
200800_s_at	0.758429	HSPA1A///HSPA1B	3303///3304
200802_at	0.804533	SARS	6301
200803_s_at	0.849062	TMBIM6	7009
200804_at	0.818829	TMBIM6	7009
200805_at	0.848693	LMAN2	10960
200806_s_at	0.752194	HSPD1	3329
200808_s_at	0.809604	ZYX	7791
200812_at	0.838792	CCT7	10574
200813_s_at	0.755452	PAFAH1B1	5048
200814_at	0.767159	PSME1	5720
200820_at	0.828705	PSMD8	5714
200822_x_at	0.776455	TPI1	7167
200825_s_at	0.829798	HYOU1	10525
200828_s_at	0.823994	ZNF207	7756
200830_at	0.841069	PSMD2	5708
200837_at	0.824877	BCAP31	10134
200838_at	0.813031	CTSB	1508
200839_s_at	0.750993	CTSB	1508
200846_s_at	0.800152	PPP1CA	5499
200848_at	0.792607	AHCYL1	10768
200852_x_at	0.827328	GNB2	2783
200857_s_at	0.750976	NCOR1	9611
200868_s_at	0.79479	RNF114	55905
200876_s_at	0.778784	PSMB1	5689
200885_at	0.780254	RHOC	389
200886_s_at	0.754529	PGAM1	5223
200890_s_at	0.764117	SSR1	6745
200895_s_at	0.753961	FKBP4	2288
200896_x_at	0.764179	HDGF	3068
200900_s_at	0.802423	M6PR	4074
200910_at	0.783862	CCT3	7203
200913_at	0.791552	PPM1G	5496
200916_at	0.762031	TAGLN2	8407
200918_s_at	0.788927	SRPR	6734
200919_at	0.768154	PHC2	1912
200922_at	0.803838	KDELR1	10945
200923_at	0.755996	LGALS3BP	3959
200924_s_at	0.761171	SLC3A2	6520
200932_s_at	0.801909	DCTN2	10540
200935_at	0.756558	CALR	811
200936_at	0.766735	RPL8	6132
200942_s_at	0.754674	HSBP1	3281
200948_at	0.794814	MLF2	8079
200950_at	0.787922	ARPC1A	10552
200954_at	0.833021	ATP6V0C	527
200960_x_at	0.804862	CLTA	1211
200964_at	0.793897	UBA1	7317
200966_x_at	0.804156	ALDOA	226
200967_at	0.85259	PPIB	5479
200968_s_at	0.852415	PPIB	5479
200973_s_at	0.754308	TSPAN3	10099
200983_x_at	0.842198	CD59	966
200984_s_at	0.827276	CD59	966
200985_s_at	0.791605	CD59	966
200987_x_at	0.792341	PSME3	10197
200990_at	0.801706	TRIM28	10155
200991_s_at	0.756341	SNX17	9784
200992_at	0.793062	IPO7	10527
200997_at	0.856958	RBM14-RBM4///RBM4	5936///100526737
201001_s_at	0.778922	TMEM189///TMEM189-UBE2V1///UBE2V1	7335///387521///387522
201002_s_at	0.766338	TMEM189///TMEM189-UBE2V1///UBE2V1	7335///387521///387522
201003_x_at	0.802226	TMEM189///TMEM189-UBE2V1///UBE2V1	7335///387521///387522
201011_at	0.877149	RPN1	6184
201028_s_at	0.787385	CD99	4267
201029_s_at	0.751051	CD99	4267
201039_s_at	0.753499	RAD23A	5886
201043_s_at	0.840886	ANP32A	8125
201051_at	0.773654	ANP32A	8125
201052_s_at	0.781089	PSMF1	9491
201064_s_at	0.760953	PABPC4	8761
201065_s_at	0.793192	GTF2I///GTF2IP1///LOC100093631	2969///2970///100093631
201066_at	0.789986	CYC1	1537
201075_s_at	0.755644	SMARCC1	6599
201082_s_at	0.807719	DCTN1	1639
201087_at	0.758329	PXN	5829
201089_at	0.778351	ATP6V1B2	526
201090_x_at	0.795781	TUBA1B	10376
201093_x_at	0.791521	SDHA	6389
201096_s_at	0.799649	ARF4	378
201113_at	0.797482	TUFM	7284
201115_at	0.77843	POLD2	5425
201118_at	0.791424	PGD	5226
201119_s_at	0.811597	COX8A	1351
201126_s_at	0.824642	MGAT1	4245
201135_at	0.791191	ECHS1	1892
201136_at	0.80172	PLP2	5355
201156_s_at	0.787559	RAB5C	5878
201158_at	0.754562	NMT1	4836
201161_s_at	0.823763	YBX3	8531
201176_s_at	0.789826	ARCN1	372
201179_s_at	0.750357	GNAI3	2773
201192_s_at	0.773985	PITPNA	5306
201194_at	0.849208	SEPW1	6415
201195_s_at	0.776979	SLC7A5	8140
201198_s_at	0.804546	PSMD1	5707
201201_at	0.77967	CSTB	1476
201204_s_at	0.806917	RRBP1	6238
201206_s_at	0.757519	RRBP1	6238
201214_s_at	0.783936	PPP1R7	5510
201216_at	0.790277	ERP29	10961
201222_s_at	0.791164	RAD23B	5887
201226_at	0.808789	NDUFB8	4714
201229_s_at	0.818201	ARIH2	10425
201231_s_at	0.787204	ENO1	2023
201232_s_at	0.77175	PSMD13	5719
201233_at	0.782736	PSMD13	5719
201239_s_at	0.7851	SPCS2	9789
201244_s_at	0.792596	RAF1	5894
201245_s_at	0.859261	OTUB1	55611
201251_at	0.791456	PKM	5315
201252_at	0.781968	PSMC4	5704
201253_s_at	0.763294	CDIPT	10423
201255_x_at	0.780532	BAG6	7917
201264_at	0.755963	COPE	11316
201267_s_at	0.786121	PSMC3	5702
201268_at	0.777719	NME1-NME2///NME2	4831///654364
201271_s_at	0.754751	RALY	22913
201272_at	0.821158	AKR1B1	231
201275_at	0.778726	FDPS	2224
201276_at	0.783606	RAB5B	5869
201277_s_at	0.775265	HNRNPAB	3182
201282_at	0.751482	OGDH	4967
201284_s_at	0.763759	APEH	327
201303_at	0.769554	EIF4A3	9775
201315_x_at	0.845753	IFITM2	10581
201329_s_at	0.772273	ETS2	2114
201337_s_at	0.755211	VAMP3	9341
201346_at	0.778536	ADIPOR2	79602
201361_at	0.770863	TMEM109	79073
201364_s_at	0.793978	OAZ2	4947
201376_s_at	0.756227	HNRNPF	3185
201379_s_at	0.787555	TPD52L2	7165
201383_s_at	0.769123	NBR1	4077
201388_at	0.804881	PSMD3	5709
201392_s_at	0.755858	IGF2R	3482
201393_s_at	0.815926	IGF2R	3482
201394_s_at	0.756841	RBM5	10181
201399_s_at	0.822819	TRAM1	23471
201400_at	0.838009	PSMB3	5691
201405_s_at	0.826601	COPS6	10980
201411_s_at	0.820337	PLEKHB2	55041
201412_at	0.764944	LRP10	26020
201422_at	0.769279	IFI30///PIK3R2	5296///10437
201426_s_at	0.792451	VIM	7431
201440_at	0.842521	DDX23	9416
201444_s_at	0.821738	ATP6AP2	10159
201454_s_at	0.756656	NPEPPS	9520
201456_s_at	0.783513	BUB3	9184
201457_x_at	0.762599	BUB3	9184
201463_s_at	0.764314	TALDO1	6888
201469_s_at	0.750516	SHC1	6464
201473_at	0.782514	JUNB	3726
201475_x_at	0.768783	MARS	4141
201485_s_at	0.809427	RCN2	5955
201488_x_at	0.759706	KHDRBS1	10657
201489_at	0.76024	PPIF	10105
201491_at	0.82854	AHSA1	10598
201499_s_at	0.78911	USP7	7874
201516_at	0.75705	SRM	6723
201523_x_at	0.764146	UBE2N	7334
201526_at	0.764659	ARF5	381
201530_x_at	0.823973	EIF4A1///SENP3-EIF4A1///SNORA48///SNORA67///SNORD10	1973///26781///652965///652966///100533955
201541_s_at	0.787617	ZNHIT1	10467
201552_at	0.795758	LAMP1	3916
201554_x_at	0.813146	GYG1	2992
201565_s_at	0.77137	ID2	3398
201570_at	0.788828	SAMM50	25813
201571_s_at	0.757473	DCTD	1635
201573_s_at	0.767338	ETF1	2107
201577_at	0.7562	NME1	4830
201590_x_at	0.757334	ANXA2	302
201594_s_at	0.80492	PPP4R1	9989
201600_at	0.8087	PHB2	11331
201601_x_at	0.829108	IFITM1///IFITM2	8519///10581
201609_x_at	0.816907	ICMT	23463
201614_s_at	0.787741	RUVBL1	8607
201620_at	0.776097	MBTPS1	8720
201632_at	0.75137	EIF2B1	1967
201641_at	0.861694	BST2	684
201666_at	0.755544	TIMP1	7076
201695_s_at	0.797729	PNP	4860
201696_at	0.752735	SRSF4	6429
201698_s_at	0.76227	GATC///SRSF9	8683///283459
201718_s_at	0.771512	EPB41L2	2037
201719_s_at	0.781027	EPB41L2	2037
201722_s_at	0.75617	GALNT1	2589
201725_at	0.764311	CDC123	8872
201729_s_at	0.795166	KIAA0100	9703
201740_at	0.803677	NDUFS3	4722
201742_x_at	0.794603	SRSF1	6426
201751_at	0.80099	JOSD1	9929
201755_at	0.805387	MCM5	4174
201756_at	0.810607	RPA2	6118
201763_s_at	0.778712	DAXX	1616
201765_s_at	0.783977	HEXA	3073
201794_s_at	0.764929	SMG7	9887
201804_x_at	0.790983	TBCB	1155
201805_at	0.770141	PRKAG1	5571
201821_s_at	0.758657	TIMM17A	10440
201831_s_at	0.830446	USO1	8615
201840_at	0.782577	NEDD8	4738
201841_s_at	0.762405	HSPB1	3315
201846_s_at	0.78101	RYBP	23429
201863_at	0.783218	FAM32A	26017
201874_at	0.779881	MPZL1	9019
201879_at	0.787861	ARIH1	25820
201895_at	0.795272	ARAF	369
201903_at	0.861081	UQCRC1	7384
201912_s_at	0.752837	GSPT1	2935
201923_at	0.760223	PRDX4	10549
201937_s_at	0.758965	DNPEP	23549
201943_s_at	0.762251	CPD	1362
201953_at	0.813911	CIB1	10519
201954_at	0.757816	ARPC1B	10095
201966_at	0.841847	NDUFS2	4720
201970_s_at	0.768913	NASP	4678
202010_s_at	0.756813	ZNF410	57862
202012_s_at	0.793636	EXT2	2132
202041_s_at	0.777395	FIBP	9158
202042_at	0.760382	HARS	3035
202056_at	0.792809	KPNA1	3836
202069_s_at	0.770388	IDH3A	3419
202070_s_at	0.821659	IDH3A	3419
202083_s_at	0.773584	SEC14L1	6397
202096_s_at	0.792538	TSPO	706
202098_s_at	0.787787	PRMT2	3275
202109_at	0.80516	ARFIP2	23647
202116_at	0.79162	DPF2	5977
202120_x_at	0.764295	AP2S1	1175
202121_s_at	0.803738	CHMP2A	27243
202123_s_at	0.774035	ABL1	25
202124_s_at	0.820438	TRAK2	66008
202139_at	0.7565	AKR7A2	8574
202151_s_at	0.754557	UBAC1	10422
202154_x_at	0.786492	TUBB3	10381
202167_s_at	0.77921	MMS19	64210
202170_s_at	0.796467	AASDHPPT	60496
202176_at	0.832429	ERCC3	2071
202179_at	0.753942	BLMH	642
202180_s_at	0.765106	MVP	9961
202185_at	0.753597	PLOD3	8985
202188_at	0.761597	NUP93	9688
202193_at	0.785959	LIMK2	3985
202213_s_at	0.751079	CUL4B	8450
202215_s_at	0.759828	NFYC	4802
202224_at	0.76535	CRK	1398
202238_s_at	0.755108	NNMT	4837
202243_s_at	0.765227	PSMB4	5692
202246_s_at	0.801041	CDK4	1019
202250_s_at	0.764238	DCAF8	50717
202261_at	0.803825	VPS72	6944
202290_at	0.779429	PDAP1	11333
202296_s_at	0.818361	RER1	11079
202301_s_at	0.793249	RSRC2	65117
202348_s_at	0.828578	TOR1A	1861
202352_s_at	0.774965	PSMD12	5718
202355_s_at	0.797745	GTF2F1	2962
202361_at	0.763686	SEC24C	9632
202369_s_at	0.805544	TRAM2	9697
202401_s_at	0.786767	SRF	6722
202416_at	0.789313	DNAJC7	7266
202417_at	0.785868	KEAP1	9817
202418_at	0.82613	YIF1A	10897
202419_at	0.803587	KDSR	2531
202433_at	0.797051	SLC35B1	10237
202446_s_at	0.771651	PLSCR1	5359
202471_s_at	0.769088	IDH3G	3421
202475_at	0.81687	TMEM147	10430
202483_s_at	0.773516	RANBP1	5902
202546_at	0.779255	VAMP8	8673
202548_s_at	0.754041	ARHGEF7	8874
202568_s_at	0.813879	MARK3	4140
202576_s_at	0.778247	DDX19A///DDX19B	11269///55308
202592_at	0.786845	BLOC1S1	2647
202626_s_at	0.754645	LYN	4067
202641_at	0.781575	ARL3	403
202655_at	0.835203	MANF	7873
202659_at	0.75186	PSMB10	5699
202671_s_at	0.811095	PDXK	8566
202716_at	0.78465	PTPN1	5770
202717_s_at	0.766114	CDC16	8881
202750_s_at	0.757236	TFIP11	24144
202758_s_at	0.803913	RFXANK	8625
202759_s_at	0.822506	AKAP2///PALM2-AKAP2	11217///445815
202760_s_at	0.777868	AKAP2///PALM2-AKAP2	11217///445815
202771_at	0.803329	PIEZO1	9780
202779_s_at	0.762139	UBE2S	27338
202817_s_at	0.764133	SS18	6760
202833_s_at	0.832195	SERPINA1	5265
202836_s_at	0.769942	TXNL4A	10907
202839_s_at	0.775794	NDUFB7	4713
202852_s_at	0.794416	AAGAB	79719
202856_s_at	0.813802	SLC16A3	9123
202857_at	0.830245	CNPY2	10330
202887_s_at	0.812454	DDIT4	54541
202891_at	0.837135	NIT1	4817
202910_s_at	0.783378	CD97	976
202926_at	0.839402	NBAS	51594
202927_at	0.76014	PIN1	5300
202941_at	0.75974	NDUFV2	4729
202942_at	0.788132	ETFB	2109
203028_s_at	0.794234	CYBA	1535
203044_at	0.772874	CHSY1	22856
203046_s_at	0.762666	TIMELESS	8914
203105_s_at	0.782427	DNM1L	10059
203114_at	0.775828	SSSCA1	10534
203126_at	0.750528	IMPA2	3613
203136_at	0.806884	RABAC1	10567
203171_s_at	0.788792	RRP8	23378
203173_s_at	0.789305	C16orf62	57020
203175_at	0.769638	RHOG	391
203190_at	0.784318	MIR4691///NDUFS8	4728///100616403
203194_s_at	0.77286	NUP98	4928
203225_s_at	0.8061	RFK	55312
203229_s_at	0.75454	CLK2	1196
203234_at	0.787262	UPP1	7378
203239_s_at	0.759797	CNOT3	4849
203254_s_at	0.770955	TLN1	7094
203267_s_at	0.756238	DRG2	1819
203272_s_at	0.791043	TUSC2	11334
203276_at	0.759885	LMNB1	4001
203319_s_at	0.75568	ZNF148	7707
203334_at	0.839864	DHX8	1659
203359_s_at	0.781678	GJA9-MYCBP///MYCBP	26292///100527950
203391_at	0.80575	FKBP2	2286
203392_s_at	0.816445	CTBP1	1487
203437_at	0.790064	TMEM11	8834
203447_at	0.767365	PSMD5	5711
203460_s_at	0.756684	PSEN1	5663
203482_at	0.785349	FAM178A	55719
203504_s_at	0.773747	ABCA1	19
203511_s_at	0.8111	TRAPPC3	27095
203515_s_at	0.763639	PMVK	10654
203524_s_at	0.765064	MPST	4357
203536_s_at	0.770617	CIAO1	9391
203574_at	0.766079	NFIL3	4783
203600_s_at	0.784302	FAM193A	8603
203610_s_at	0.766076	TRIM38	10475
203644_s_at	0.781272	MON1B	22879
203664_s_at	0.755282	POLR2D	5433
203669_s_at	0.759069	DGAT1	8694
203686_at	0.778573	MPG	4350
203690_at	0.805258	TUBGCP3	10426
203729_at	0.759421	EMP3	2014
203748_x_at	0.815024	RBMS1	5937
203803_at	0.760071	PCYOX1	51449
203833_s_at	0.814459	TGOLN2	10618
203843_at	0.779816	RPS6KA3	6197
203860_at	0.771016	PCCA	5095
203882_at	0.777245	IRF9	10379
203931_s_at	0.76729	MRPL12	6182
203941_at	0.786	INTS9	55756
203952_at	0.779157	ATF6	22926
204004_at	0.758115	PAWR	5074
204031_s_at	0.764856	PCBP2	5094
204050_s_at	0.805392	CLTA	1211
204060_s_at	0.777234	PRKX///PRKY	5613///5616
204061_at	0.795908	PRKX	5613
204070_at	0.781262	RARRES3	5920
204102_s_at	0.766436	EEF2	1938
204125_at	0.787713	NDUFAF1	51103
204143_s_at	0.758995	ENOSF1	55556
204173_at	0.779902	MYL6B	140465
204186_s_at	0.76766	PPID	5481
204245_s_at	0.793605	RPP14	11102
204246_s_at	0.823328	DCTN3	11258
204247_s_at	0.763518	CDK5	1020
204331_s_at	0.756937	MRPS12	6183
204355_at	0.843964	DHX30	22907
204463_s_at	0.750541	EDNRA	1909
204552_at	0.756672	INPP4A	3631
204559_s_at	0.778504	LSM7	51690
204640_s_at	0.786595	SPOP	8405
204710_s_at	0.751524	WIPI2	26100
204766_s_at	0.755099	NUDT1	4521
204805_s_at	0.80781	H1FX	8971
204908_s_at	0.758869	BCL3	602
205037_at	0.839722	IFT27	11020
205097_at	0.752048	SLC26A2	1836
205120_s_at	0.777613	SGCB	6443
205147_x_at	0.791667	NCF4	4689
205273_s_at	0.8315	PITRM1	10531
205291_at	0.828479	IL2RB	3560
205349_at	0.754673	GNA15	2769
205462_s_at	0.785749	HPCAL1	3241
205512_s_at	0.77278	AIFM1	9131
205545_x_at	0.762365	DNAJC8	22826
205550_s_at	0.794526	BRE	9577
205633_s_at	0.753909	ALAS1	211
205687_at	0.791523	UBFD1	56061
205690_s_at	0.768357	BUD31	8896
205740_s_at	0.806203	RBM42	79171
205812_s_at	0.777845	TMED9	54732
205851_at	0.770541	NME6	10201
205885_s_at	0.753841	ITGA4	3676
205963_s_at	0.75186	DNAJA3	9093
205965_at	0.815586	BATF	10538
206016_at	0.763476	CCDC22	28952
206174_s_at	0.774857	PPP6C	5537
206284_x_at	0.754312	CLTB	1212
206302_s_at	0.759692	LOC100996752///LOC101060261///NUDT4///NUDT4P1	11163///440672///100996752///101060261
206332_s_at	0.766241	IFI16	3428
206441_s_at	0.755004	COMMD4	54939
206445_s_at	0.774988	PRMT1	3276
206472_s_at	0.761628	TLE3	7090
206491_s_at	0.777906	NAPA	8775
206592_s_at	0.821554	AP3D1	8943
206621_s_at	0.805148	EIF4H	7458
206636_at	0.751123	RASA2	5922
206656_s_at	0.756189	APMAP	57136
207079_s_at	0.764916	MED6	10001
207163_s_at	0.751425	AKT1	207
207253_s_at	0.815888	UBN1	29855
207266_x_at	0.801953	RBMS1	5937
207351_s_at	0.783034	SH2D2A	9047
207419_s_at	0.76766	RAC2	5880
207431_s_at	0.794237	DEGS1	8560
207515_s_at	0.809913	POLR1C	9533
207571_x_at	0.809048	THEMIS2	9473
207614_s_at	0.751851	CUL1	8454
207622_s_at	0.767409	ABCF2	10061
207668_x_at	0.750552	PDIA6	10130
207677_s_at	0.813303	NCF4	4689
207707_s_at	0.844235	SEC13	6396
207769_s_at	0.752811	PQBP1	10084
207791_s_at	0.753593	RAB1A	5861
207801_s_at	0.81809	RNF10	9921
207809_s_at	0.844357	ATP6AP1	537
207830_s_at	0.75951	PPP1R8	5511
207831_x_at	0.823326	DHPS	1725
207891_s_at	0.753771	HAUS7///TREX2	11219///55559
207922_s_at	0.82326	MAEA	10296
207939_x_at	0.758981	RNPS1	10921
207945_s_at	0.823902	CSNK1D	1453
208018_s_at	0.831453	HCK	3055
208024_s_at	0.773439	DGCR6///DGCR6L	8214///85359
208074_s_at	0.841883	AP2S1	1175
208114_s_at	0.812642	ISG20L2	81875
208248_x_at	0.785943	APLP2	334
208270_s_at	0.829469	RNPEP	6051
208308_s_at	0.846851	GPI	2821
208313_s_at	0.789594	SF1	7536
208336_s_at	0.843365	TECR	9524
208424_s_at	0.750482	CIAPIN1	57019
208478_s_at	0.793809	BAX	581
208540_x_at	0.754743	S100A11P1///S100A11P1
208546_x_at	0.750805	HIST1H2BH	8345
208598_s_at	0.807429	HUWE1	10075
208611_s_at	0.816682	SPTAN1	6709
208612_at	0.849775	PDIA3	2923
208619_at	0.802646	DDB1	1642
208625_s_at	0.842173	EIF4G1	1981
208627_s_at	0.798088	YBX1	4904
208633_s_at	0.777526	MACF1	23499
208649_s_at	0.829668	VCP	7415
208659_at	0.769794	CLIC1	1192
208670_s_at	0.80184	EID1	23741
208674_x_at	0.812281	DDOST	1650
208675_s_at	0.812722	DDOST	1650
208677_s_at	0.785862	BSG	682
208678_at	0.783166	ATP6V1E1	529
208684_at	0.837643	COPA	1314
208686_s_at	0.809338	BRD2	6046
208689_s_at	0.868235	RPN2	6185
208698_s_at	0.775126	NONO	4841
208699_x_at	0.831529	TKT	7086
208700_s_at	0.806196	TKT	7086
208702_x_at	0.757196	APLP2	334
208703_s_at	0.790183	APLP2	334
208709_s_at	0.751425	NRD1	4898
208714_at	0.82616	NDUFV1	4723
208717_at	0.818912	OXA1L	5018
208722_s_at	0.839739	ANAPC5	51433
208726_s_at	0.761629	EIF2S2	8894
208734_x_at	0.823959	RAB2A	5862
208744_x_at	0.798428	HSPH1	10808
208749_x_at	0.806394	FLOT1	10211
208750_s_at	0.794896	ARF1///MIR3620	375///100500810
208756_at	0.787881	EIF3I	8668
208764_s_at	0.755928	ATP5G2	517
208765_s_at	0.788183	HNRNPR	10236
208777_s_at	0.860978	PSMD11	5717
208791_at	0.784454	CLU	1191
208799_at	0.792369	PSMB5	5693
208816_x_at	0.780132	ANXA2P2	304
208817_at	0.762827	COMT	1312
208818_s_at	0.83271	COMT	1312
208821_at	0.761229	SNRPB	6628
208827_at	0.807999	PSMB6	5694
208828_at	0.836266	POLE3	54107
208829_at	0.757643	TAPBP	6892
208837_at	0.82922	TMED3	23423
208842_s_at	0.752424	GORASP2	26003
208846_s_at	0.80702	VDAC3	7419
208854_s_at	0.77061	STK24	8428
208858_s_at	0.784277	ESYT1	23344
208863_s_at	0.75119	SRSF1	6426
208872_s_at	0.818033	REEP5	7905
208887_at	0.808289	EIF3G	8666
208899_x_at	0.759393	ATP6V1D	51382
208906_at	0.840194	BSCL2///HNRNPUL2-BSCL2	26580///100534595
208907_s_at	0.758358	MRPS18B	28973
208912_s_at	0.814813	CNP	1267
208922_s_at	0.763198	NXF1	10482
208923_at	0.75568	CYFIP1	23191
208926_at	0.797694	NEU1	4758
208928_at	0.798293	POR	5447
208932_at	0.797916	PPP4C	5531
208934_s_at	0.796956	LGALS8	3964
208938_at	0.849968	PRCC	5546
208952_s_at	0.790655	LARP4B	23185
208966_x_at	0.758399	IFI16	3428
208968_s_at	0.819354	CIAPIN1	57019
208971_at	0.786582	UROD	7389
208977_x_at	0.759904	TUBB4B	10383
208980_s_at	0.791393	UBC	7316
208991_at	0.778176	STAT3	6774
208992_s_at	0.762615	STAT3	6774
209024_s_at	0.768472	SYNCRIP	10492
209026_x_at	0.775771	TUBB	203068
209029_at	0.853243	COPS7A	50813
209036_s_at	0.774235	MDH2	4191
209051_s_at	0.792312	RALGDS	5900
209059_s_at	0.764152	EDF1	8721
209069_s_at	0.816841	H3F3A///H3F3B///MIR4738	3020///3021///100616282
209076_s_at	0.771629	WDR45B	56270
209078_s_at	0.757441	TXN2	25828
209091_s_at	0.755014	SH3GLB1	51100
209104_s_at	0.770645	NHP2	55651
209124_at	0.780097	MYD88	4615
209132_s_at	0.81021	COMMD4	54939
209149_s_at	0.83837	TM9SF1	10548
209158_s_at	0.808013	CYTH2	9266
209162_s_at	0.840249	PRPF4	9128
209177_at	0.823378	NDUFAF3	25915
209180_at	0.776557	RABGGTB	5876
209186_at	0.850752	ATP2A2	488
209191_at	0.799144	TUBB6	84617
209216_at	0.76799	WDR45	11152
209226_s_at	0.794711	TNPO1	3842
209231_s_at	0.757783	DCTN5	84516
209247_s_at	0.765695	ABCF2	10061
209251_x_at	0.789084	TUBA1C	84790
209273_s_at	0.764467	ISCA1	81689
209345_s_at	0.754052	PI4K2A	55361
209350_s_at	0.750036	GPS2	2874
209357_at	0.777795	CITED2	10370
209393_s_at	0.812526	EIF4E2	9470
209417_s_at	0.753428	IFI35	3430
209418_s_at	0.782732	THOC5	8563
209429_x_at	0.803816	EIF2B4	8890
209449_at	0.77973	LSM2	57819
209452_s_at	0.789622	VTI1B	10490
209503_s_at	0.757782	PSMC5	5705
209509_s_at	0.759284	DPAGT1	1798
209511_at	0.75428	POLR2F	5435
209514_s_at	0.80059	RAB27A	5873
209515_s_at	0.757477	RAB27A	5873
209605_at	0.76847	TST	7263
209669_s_at	0.802479	SERBP1	26135
209678_s_at	0.75109	PRKCI	5584
209702_at	0.760405	FTO	79068
209796_s_at	0.838434	CNPY2	10330
209853_s_at	0.761505	PSME3	10197
209865_at	0.768483	SLC35A3	23443
209868_s_at	0.8311	RBMS1	5937
209879_at	1	SELPLG	6404
209880_s_at	0.76934	SELPLG	6404
209899_s_at	0.805302	PUF60	22827
209922_at	0.758643	BRAP	8315
209941_at	0.752325	RIPK1	8737
209953_s_at	0.843485	CDC37	11140
210001_s_at	0.760456	SOCS1	8651
210011_s_at	0.76468	EWSR1	2130
210014_x_at	0.763508	IDH3B	3420
210092_at	0.777569	MAGOH	4116
210093_s_at	0.761632	MAGOH	4116
210104_at	0.754414	MED6	10001
210125_s_at	0.790839	BANF1	8815
210137_s_at	0.807028	DCTD	1635
210142_x_at	0.804561	FLOT1	10211
210208_x_at	0.782863	BAG6	7917
210213_s_at	0.818111	EIF6	3692
210243_s_at	0.864681	B4GALT3	8703
210378_s_at	0.762676	SSNA1	8636
210385_s_at	0.81951	ERAP1	51752
210389_x_at	0.771514	TUBD1	51174
210418_s_at	0.792967	IDH3B	3420
210427_x_at	0.759018	ANXA2	302
210460_s_at	0.840267	PSMD4	5710
210470_x_at	0.753377	NONO	4841
210502_s_at	0.779792	PPIE	10450
210574_s_at	0.827824	NUDC	10726
210627_s_at	0.868163	MOGS	7841
210649_s_at	0.814771	ARID1A	8289
210719_s_at	0.778096	HMG20B	10362
210754_s_at	0.759395	LYN	4067
210785_s_at	0.777059	THEMIS2	9473
210792_x_at	0.760739	SIVA1	10572
210844_x_at	0.751887	CTNNA1	1495
210949_s_at	0.819573	EIF3C///EIF3CL	8663///728689
210951_x_at	0.784687	RAB27A	5873
210971_s_at	0.788424	ARNTL	406
210978_s_at	0.764263	TAGLN2	8407
210983_s_at	0.806141	MCM7	4176
210996_s_at	0.754094	YWHAE	7531
211036_x_at	0.764544	ANAPC5	51433
211047_x_at	0.757585	AP2S1	1175
211048_s_at	0.765594	PDIA4	9601
211058_x_at	0.768656	TUBA1B	10376
211061_s_at	0.774283	MGAT2	4247
211072_x_at	0.779643	TUBA1B	10376
211075_s_at	0.790459	CD47	961
211090_s_at	0.773814	PRPF4B	8899
211098_x_at	0.750274	TMCO1	54499
211178_s_at	0.790427	PSTPIP1	9051
211270_x_at	0.756945	PTBP1	5725
211271_x_at	0.774646	MIR4745///PTBP1	5725///100616459
211275_s_at	0.779869	GYG1	2992
211318_s_at	0.805547	RAE1	8480
211358_s_at	0.783247	CIZ1	25792
211367_s_at	0.77605	CASP1	834
211368_s_at	0.758168	CASP1	834
211429_s_at	0.797714	SERPINA1	5265
211558_s_at	0.761222	DHPS	1725
211595_s_at	0.757341	MRPS11	64963
211609_x_at	0.84793	PSMD4	5710
211662_s_at	0.751004	VDAC2	7417
211714_x_at	0.783995	TUBB	203068
211730_s_at	0.802453	POLR2L	5441
211750_x_at	0.769445	TUBA1C	84790
211752_s_at	0.799257	NDUFS7	374291
211759_x_at	0.787677	TBCB	1155
211769_x_at	0.767571	SERINC3	10955
211779_x_at	0.880923	AP2A2	161
211787_s_at	0.837584	EIF4A1///SENP3-EIF4A1///SNORA48///SNORA67///SNORD10	1973///26781///652965///652966///100533955
211833_s_at	0.849519	BAX	581
211928_at	0.773838	DYNC1H1	1778
211934_x_at	0.810594	GANAB	23193
211936_at	0.841212	HSPA5	3309
211941_s_at	0.796477	PEBP1	5037
211955_at	0.753964	IPO5	3843
211968_s_at	0.786134	HSP90AA1	3320
211975_at	0.774726	ARFGAP2	84364
211997_x_at	0.822801	H3F3A///H3F3B///MIR4738	3020///3021///100616282
211999_at	0.810282	H3F3A///H3F3B///MIR4738	3020///3021///100616282
212003_at	0.765966	SZRD1	26099
212008_at	0.798853	UBXN4	23190
212015_x_at	0.781044	MIR4745///PTBP1	5725///100616459
212018_s_at	0.81219	RSL1D1	26156
212041_at	0.767784	ATP6V0D1	9114
212048_s_at	0.774215	YARS	8565
212053_at	0.771112	LOC101060433///PDXDC1	23042///101060433
212072_s_at	0.774301	CSNK2A1	1457
212075_s_at	0.810625	CSNK2A1	1457
212082_s_at	0.763081	MYL6	4637
212083_at	0.758622	TEX261	113419
212085_at	0.801691	SLC25A6	293
212100_s_at	0.763039	POLDIP3	84271
212116_at	0.752727	TRIM27	5987
212135_s_at	0.801091	ATP2B4	493
212145_at	0.799295	MRPS27	23107
212159_x_at	0.87457	AP2A2	161
212165_at	0.750121	TMEM183A///TMEM183B	92703///653659
212174_at	0.817269	AK2	204
212175_s_at	0.761763	AK2	204
212180_at	0.751262	CRKL	1399
212194_s_at	0.875765	TM9SF4	9777
212201_at	0.755827	ANKLE2	23141
212203_x_at	0.81916	IFITM3	10410
212211_at	0.787109	ANKRD17	26057
212216_at	0.801236	PREPL	9581
212228_s_at	0.824082	COQ9	57017
212242_at	0.789396	TUBA4A	7277
212256_at	0.788856	GALNT10	55568
212300_at	0.770601	TXLNA	200081
212396_s_at	0.796635	EMC1	23065
212411_at	0.774458	IMP4	92856
212422_at	0.773378	PDCD11	22984
212432_at	0.810843	GRPEL1	80273
212437_at	0.772338	CENPB	1059
212481_s_at	0.762456	TPM4	7171
212501_at	0.754326	CEBPB	1051
212506_at	0.787675	PICALM	8301
212514_x_at	0.781934	DDX3X	1654
212515_s_at	0.755149	DDX3X	1654
212581_x_at	0.788715	GAPDH	2597
212627_s_at	0.781202	EXOSC7	23016
212639_x_at	0.819475	TUBA1B	10376
212641_at	0.763612	HIVEP2	3097
212644_s_at	0.760793	MAPK1IP1L	93487
212656_at	0.785532	TSFM	10102
212663_at	0.761401	FKBP15	23307
212674_s_at	0.783778	DHX30	22907
212676_at	0.752549	NF1	4763
212685_s_at	0.75647	TBL2	26608
212722_s_at	0.790386	JMJD6	23210
212723_at	0.762331	JMJD6	23210
212782_x_at	0.791738	POLR2J	5439
212791_at	0.788358	C1orf216	127703
212826_s_at	0.762951	SLC25A6	293
212835_at	0.757769	FAM175B	23172
212861_at	0.822295	MFSD5	84975
212862_at	0.766605	CDS2	8760
212878_s_at	0.769458	KLC1	3831
212891_s_at	0.75706	GADD45GIP1	90480
212922_s_at	0.790022	SMYD2	56950
212993_at	0.815184	NACC2	138151
213011_s_at	0.82486	TPI1	7167
213031_s_at	0.756311	WDR73	84942
213041_s_at	0.783702	ATP5D	513
213061_s_at	0.766758	NTAN1	123803
213145_at	0.766652	FBXL14	144699
213175_s_at	0.804575	SNRPB	6628
213274_s_at	0.79644	CTSB	1508
213315_x_at	0.7592	CXorf40A///CXorf40B	91966///541578
213318_s_at	0.833179	BAG6	7917
213330_s_at	0.849588	STIP1	10963
213334_x_at	0.786149	HAUS7	55559
213453_x_at	0.795974	GAPDH	2597
213465_s_at	0.777617	PPP1R7	5510
213476_x_at	0.842658	TUBB3	10381
213503_x_at	0.755607	ANXA2	302
213504_at	0.769425	COPS6	10980
213535_s_at	0.798945	UBE2I	7329
213646_x_at	0.804782	TUBA1B	10376
213655_at	0.811662
213696_s_at	0.846872	MED8	112950
213698_at	0.758771	ZMYM6///ZMYM6NB	9204///100506144
213729_at	0.77018	PRPF40A	55660
213746_s_at	0.781485	FLNA	2316
213848_at	0.822557	DUSP7	1849
213849_s_at	0.751883	PPP2R2B	5521
213887_s_at	0.751438	POLR2E	5434
213915_at	0.854549	NKG7	4818
213977_s_at	0.752587	CIZ1	25792
214045_at	0.763188	LIAS	11019
214129_at	0.755439	LOC100996724///LOC100996761///LOC101060291///LOC101060344///LOC101060353///LOC101060463///LOC101060582///LOC728802///PDE4DIP	9659///728802///100996724///100996761///101060291///101060344///101060353///101060463///101060582
214130_s_at	0.760077	LOC100996724///LOC100996761///LOC101060291///LOC101060344///LOC101060353///LOC101060463///LOC101060582///LOC728802///PDE4DIP	9659///728802///100996724///100996761///101060291///101060344///101060353///101060463///101060582
214173_x_at	0.775295	URI1	8725
214290_s_at	0.808103	HIST2H2AA3///HIST2H2AA4	8337///723790
214359_s_at	0.836504	HSP90AB1	3326
214383_x_at	0.810649	KLHDC3	116138
214430_at	0.764205	GLA	2717
214437_s_at	0.794882	SHMT2	6472
214501_s_at	0.77637	H2AFY	9555
214527_s_at	0.808693	PQBP1	10084
214531_s_at	0.780796	SNX1	6642
214550_s_at	0.75139	TNPO3	23534
214617_at	0.776804	PRF1	5551
214626_s_at	0.827544	GANAB	23193
214670_at	0.78627	ZKSCAN1	7586
214687_x_at	0.80693	ALDOA	226
214718_at	0.750324	GATAD1	57798
214730_s_at	0.870789	GLG1	2734
214736_s_at	0.772518	ADD1	118
214765_s_at	0.787896	NAAA	27163
214794_at	0.754292	PA2G4	5036
214853_s_at	0.770625	SHC1	6464
214949_at	0.802047
215222_x_at	0.774097	MACF1	23499
215223_s_at	0.76123	LOC100129518///SOD2	6648///100129518
215273_s_at	0.782975	TADA3	10474
215399_s_at	0.80108	OS9	10956
215416_s_at	0.835103	STOML2	30968
215424_s_at	0.754125	SNW1	22938
215482_s_at	0.837594	EIF2B4	8890
215714_s_at	0.78883	SMARCA4	6597
215749_s_at	0.763375	GORASP1	64689
215952_s_at	0.790634	OAZ1	4946
216032_s_at	0.802645	ERGIC3	51614
216088_s_at	0.797158	PSMA7	5688
216194_s_at	0.796176	TBCB	1155
216237_s_at	0.754236	MCM5	4174
216274_s_at	0.78594	SEC11A	23478
216306_x_at	0.794815	MIR4745///PTBP1	5725///100616459
216326_s_at	0.79126	HDAC3	8841
216483_s_at	0.825239	C19orf10	56005
216640_s_at	0.787081	PDIA6	10130
216863_s_at	0.769112	MORC2	22880
217140_s_at	0.799056	VDAC1	7416
217185_s_at	0.753864	ZNF259///ZNF259P1	8882///442240
217202_s_at	0.804165	GLUL	2752
217294_s_at	0.768012	ENO1	2023
217356_s_at	0.786915	PGK1	5230
217398_x_at	0.779011	GAPDH	2597
217427_s_at	0.780711	HIRA	7290
217437_s_at	0.765314	TACC1	6867
217716_s_at	0.805345	SEC61A1	29927
217725_x_at	0.760218	SERBP1	26135
217726_at	0.825734	COPZ1	22818
217736_s_at	0.755311	EIF2AK1	27102
217738_at	0.820335	NAMPT	10135
217741_s_at	0.765135	ZFAND5	7763
217748_at	0.751929	ADIPOR1	51094
217749_at	0.755209	COPG1	22820
217751_at	0.778446	GSTK1	373156
217755_at	0.821357	HN1	51155
217765_at	0.774503	NRBP1	29959
217771_at	0.837732	GOLM1	51280
217774_s_at	0.822718	TRMT112	51504
217780_at	0.793475	WDR83OS	51398
217782_s_at	0.800923	GPS1	2873
217785_s_at	0.776362	YKT6	10652
217787_s_at	0.818584	GALNT2	2590
217788_s_at	0.805059	GALNT2	2590
217789_at	0.792487	SNX6	58533
217794_at	0.769773	PRR13	54458
217795_s_at	0.765464	TMEM43	79188
217796_s_at	0.794726	NPLOC4	55666
217797_at	0.803636	UFC1	51506
217805_at	0.751636	ILF3	3609
217808_s_at	0.835447	MAPKAP1	79109
217826_s_at	0.76248	UBE2J1	51465
217831_s_at	0.814623	NSFL1C	55968
217840_at	0.796739	DDX41	51428
217854_s_at	0.778133	POLR2E	5434
217855_x_at	0.771782	SDF4	51150
217860_at	0.766914	NDUFA10	4705
217861_s_at	0.877198	PREB	10113
217865_at	0.76906	RNF130	55819
217871_s_at	0.774395	MIF	4282
217874_at	0.758416	SUCLG1	8802
217882_at	0.798523	EMC3	55831
217893_s_at	0.812651	AKIRIN1	79647
217899_at	0.771685	TMEM214	54867
217907_at	0.750868	MRPL18	29074
217909_s_at	0.783899	MLX	6945
217911_s_at	0.838483	BAG3	9531
217913_at	0.760996	VPS4A	27183
217917_s_at	0.80532	DYNLRB1	83658
217923_at	0.841079	PEF1	553115
217926_at	0.796222	C19orf53	28974
217932_at	0.820848	MRPS7	51081
217934_x_at	0.792779	STUB1	10273
217943_s_at	0.843331	MAP7D1	55700
217944_at	0.829599	POMGNT1	55624
217946_s_at	0.756851	SAE1	10055
217949_s_at	0.878068	VKORC1	79001
217962_at	0.751587	NOP10	55505
217965_s_at	0.825932	SAP30BP	29115
217973_at	0.791261	DCXR	51181
217978_s_at	0.750596	UBE2Q1	55585
217983_s_at	0.808123	RNASET2	8635
217995_at	0.77818	SQRDL	58472
218001_at	0.798661	MRPS2	51116
218004_at	0.833718	BSDC1	55108
218006_s_at	0.768908	ZNF22	7570
218008_at	0.782322	TMEM248	55069
218014_at	0.771315	NUP85	79902
218021_at	0.75459	DHRS4///DHRS4L2	10901///317749
218026_at	0.785514	COA3	28958
218028_at	0.776197	ELOVL1	64834
218034_at	0.78444	FIS1	51024
218046_s_at	0.777035	MRPS16	51021
218051_s_at	0.799153	NT5DC2	64943
218052_s_at	0.7942	ATP13A1	57130
218070_s_at	0.754887	GMPPA	29926
218072_at	0.785142	COMMD9	29099
218074_at	0.842258	FAM96B	51647
218078_s_at	0.797649	ZDHHC3	51304
218084_x_at	0.75915	FXYD5	53827
218101_s_at	0.771894	NDUFC2///NDUFC2-KCTD14	4718///100532726
218105_s_at	0.767245	MRPL4	51073
218120_s_at	0.796303	HMOX2	3163
218131_s_at	0.781507	GATAD2A	54815
218140_x_at	0.843517	SRPRB	58477
218153_at	0.774992	CARS2	79587
218156_s_at	0.752523	TSR1	55720
218159_at	0.768971	DDRGK1	65992
218160_at	0.76553	NDUFA8	4702
218175_at	0.789585	CCDC92	80212
218188_s_at	0.843471	TIMM13	26517
218192_at	0.754728	IP6K2	51447
218210_at	0.751772	FN3KRP	79672
218220_at	0.814973	C12orf10	60314
218224_at	0.752324	PNMA1	9240
218228_s_at	0.769666	TNKS2	80351
218229_s_at	0.776132	POGK	57645
218267_at	0.767524	CINP	51550
218280_x_at	0.7733	HIST2H2AA3///HIST2H2AA4	8337///723790
218282_at	0.762315	EDEM2	55741
218291_at	0.804351	LAMTOR2	28956
218302_at	0.754637	PSENEN	55851
218314_s_at	0.795462	C11orf57	55216
218320_s_at	0.781412	NDUFB11	54539
218349_s_at	0.767274	ZWILCH	55055
218354_at	0.773049	TRAPPC2L	51693
218358_at	0.860862	CRELD2	79174
218383_at	0.752338	HAUS4///MIR4707	54930///100616424
218387_s_at	0.750639	PGLS	25796
218389_s_at	0.755127	APH1A	51107
218391_at	0.821004	SNF8	11267
218443_s_at	0.802319	DAZAP1	26528
218488_at	0.779437	EIF2B3	8891
218493_at	0.760957	SNRNP25	79622
218526_s_at	0.810445	RANGRF	29098
218556_at	0.817195	ORMDL2	29095
218572_at	0.782703	CHMP4A	29082
218592_s_at	0.757432	CECR5	27440
218611_at	0.755269	IER5	51278
218618_s_at	0.772708	FNDC3B	64778
218620_s_at	0.759436	HEMK1	51409
218670_at	0.767399	PUS1	80324
218679_s_at	0.815795	VPS28	51160
218680_x_at	0.758353	HYPK	25764
218681_s_at	0.85108	SDF2L1	23753
218695_at	0.760593	EXOSC4	54512
218700_s_at	0.77854	RAB7L1	8934
218714_at	0.756766	PRR14	78994
218728_s_at	0.766744	CNIH4	29097
218763_at	0.790043	STX18	53407
218774_at	0.777648	DCPS	28960
218799_at	0.760402	GPN2	54707
218838_s_at	0.770357	TTC31	64427
218941_at	0.763368	FBXW2	26190
218961_s_at	0.760356	PNKP	11284
219022_at	0.785281	C12orf43	64897
219031_s_at	0.845052	NIP7	51388
219117_s_at	0.750831	FKBP11	51303
219118_at	0.811729	FKBP11	51303
219122_s_at	0.763436	THG1L	54974
219124_at	0.790289	TTI2	80185
219126_at	0.764406	PHF10	55274
219147_s_at	0.774776	NMRK1	54981
219191_s_at	0.777697	BIN2	51411
219282_s_at	0.8084	TRPV2	51393
219329_s_at	0.787598	ATRAID	51374
219350_s_at	0.793074	DIABLO	56616
219366_at	0.768654	AVEN	57099
219373_at	0.788602	DPM3	54344
219374_s_at	0.783788	ALG9	79796
219394_at	0.771771	PGS1	9489
219402_s_at	0.844061	DERL1	79139
219549_s_at	0.805921	RTN3	10313
219634_at	0.777549	CHST11	50515
219709_x_at	0.771463	FAM173A	65990
219798_s_at	0.757641	MEPCE	56257
219816_s_at	0.792254	RBM23	55147
219862_s_at	0.832951	NARF	26502
219940_s_at	0.797266	PCID2	55795
219988_s_at	0.770824	RNF220	55182
220176_at	0.766815	NUBPL	80224
220248_x_at	0.85335	NSFL1C	55968
220261_s_at	0.794664	ZDHHC4	55146
220305_at	0.780016	MAVS	57506
220525_s_at	0.78131	AUP1	550
220607_x_at	0.798317	NELFCD	51497
220647_s_at	0.763291	COA4	51287
220864_s_at	0.782813	NDUFA13	51079
220948_s_at	0.856126	ATP1A1	476
220966_x_at	0.802665	ARPC5L	81873
220980_s_at	0.87509	ADPGK	83440
221069_s_at	0.772935	TACO1	51204
221079_s_at	0.791197	METTL2A///METTL2B	55798///339175
221090_s_at	0.777908	OGFOD1	55239
221263_s_at	0.771661	SF3B5	83443
221267_s_at	0.787804	ABHD17A	81926
221269_s_at	0.780169	SH3BGRL3	83442
221473_x_at	0.761857	SERINC3	10955
221485_at	0.786895	B4GALT5	9334
221494_x_at	0.752452	EIF3K	27335
221503_s_at	0.753324	KPNA3	3839
221539_at	0.767298	EIF4EBP1	1978
221548_s_at	0.776909	ILKAP	80895
221550_at	0.787444	COX15	1355
221553_at	0.796018	MAGT1	84061
221579_s_at	0.770471	NUDT3///RPS10-NUDT3	11165///100529239
221597_s_at	0.842555	TMEM208	29100
221641_s_at	0.844749	ACOT9	23597
221647_s_at	0.753509	RIC8A	60626
221692_s_at	0.774198	MRPL34	64981
221708_s_at	0.803459	UNC45A	55898
221711_s_at	0.800353	BABAM1	29086
221725_at	0.753686	WASF2	10163
221732_at	0.823466	CANT1	124583
221739_at	0.871622	C19orf10	56005
221744_at	0.757946	DCAF7	10238
221752_at	0.764629	SSH1	54434
221753_at	0.813356	SSH1	54434
221764_at	0.782434	R3HDM4	91300
221767_x_at	0.791902	HDLBP	3069
221772_s_at	0.792431	PPP2R2D	55844
221853_s_at	0.863708	LOC101060373///NOMO1///NOMO2///NOMO3	23420///283820///408050///101060373
221972_s_at	0.819062	SDF4	51150
221987_s_at	0.778601	TSR1	55720
222065_s_at	0.753543	FLII	2314
222088_s_at	0.758829	SLC2A14///SLC2A3	6515///144195
222125_s_at	0.817723	P4HTM	54681
222138_s_at	0.825307	WDR13	64743
222158_s_at	0.778513	DESI2	51029
222212_s_at	0.843331	CERS2	29956
222231_s_at	0.758734	LRRC59	55379
34031_i_at	0.817025	KRIT1	889
36994_at	0.81303	ATP6V0C	527
39729_at	0.788074	PRDX2	7001
40465_at	0.868657	DDX23	9416
46323_at	0.815845	CANT1	124583
46665_at	0.788511	SEMA4C	54910
51176_at	0.755291	MED27	9442
52164_at	0.80731	C11orf24	53838
53071_s_at	0.796924	OGFOD3	79701
55093_at	0.799446	CHPF2	54480
57163_at	0.805897	ELOVL1	64834
58696_at	0.765611	EXOSC4	54512
222386_s_at	0.804242	COPZ1	22818
222398_s_at	0.845454	EFTUD2	9343
222399_s_at	0.772801	TM9SF3	56889
222404_x_at	0.765059	PTPLAD1	51495
222411_s_at	0.784546	SSR3	6747
222412_s_at	0.826171	SSR3	6747
222418_s_at	0.761088	TMEM43	79188
222420_s_at	0.851115	UBE2H	7328
222421_at	0.769996	UBE2H	7328
222422_s_at	0.848141	NDFIP1	80762
222427_s_at	0.780726	LARS	51520
222432_s_at	0.784061	CCDC47	57003
222443_s_at	0.776946	LOC101060541///RBM8A	9939///101060541
222460_s_at	0.783626	FAM192A	80011
222479_s_at	0.799096	DYNC1LI1	51143
222527_s_at	0.753007	RBM22	55696
222532_at	0.829359	SRPRB	58477
222537_s_at	0.843199	CDC42SE1	56882
222574_s_at	0.755639	DHX40	79665
222609_s_at	0.80238	EXOSC1	51013
222646_s_at	0.765514	ERO1L	30001
222658_s_at	0.795091	APTX	54840
222669_s_at	0.823394	SBDS///SBDSP1	51119///155370
222975_s_at	0.773621	CSDE1	7812
222977_at	0.872273	SURF4	6836
222978_at	0.889683	SURF4	6836
222979_s_at	0.797398	SURF4	6836
222986_s_at	0.823954	SHISA5	51246
222988_s_at	0.846538	TMEM9	252839
222992_s_at	0.769816	NDUFB9	4715
222993_at	0.801697	MRPL37	51253
223009_at	0.81978	LAMTOR1	55004
223010_s_at	0.776605	OCIAD1	54940
223014_at	0.753331	UBE2R2	54926
223017_at	0.820459	TXNDC12	51060
223018_at	0.763394	NOB1	28987
223020_at	0.826323	CLPTM1L	81037
223024_at	0.801998	AP1M1	8907
223032_x_at	0.835242	PRELID1	27166
223034_s_at	0.767837	C1orf43	25912
223038_s_at	0.802872	FAM60A	58516
223039_at	0.757716	GUCD1	83606
223043_at	0.806762	EMC4	51234
223053_x_at	0.758465	SSU72	29101
223054_at	0.805724	DNAJB11	51726
223060_at	0.750266	C14orf119	55017
223061_at	0.782902	CHID1	66005
223064_at	0.752115	RNF181	51255
223081_at	0.784196	PHF23	79142
223097_at	0.801728	ADPRHL2	54936
223098_s_at	0.78452	LONP2	83752
223099_s_at	0.837472	LONP2	83752
223101_s_at	0.781253	ARPC5L	81873
223104_at	0.821336	JAGN1	84522
223109_at	0.783262	TRUB2	26995
223112_s_at	0.836346	NDUFB10	4716
223113_at	0.799484	TMEM138	51524
223125_s_at	0.762859	C1orf21	81563
223160_s_at	0.824146	SMEK1	55671
223176_at	0.811253	KCTD20	222658
223198_x_at	0.751136	COMMD5	28991
223206_s_at	0.795934	NMRAL1	57407
223212_at	0.770339	ZDHHC16	84287
223234_at	0.771049	MAD2L2	10459
223242_s_at	0.756514	MFSD11	79157
223272_s_at	0.789681	NTPCR	84284
223276_at	0.769831	SMIM3	85027
223286_at	0.802933	ELP5	23587
223345_at	0.760847	HDAC8	55869
223368_s_at	0.80218	NTMT1	28989
223382_s_at	0.785267	ZNRF1	84937
223398_at	0.765141	C9orf89	84270
223404_s_at	0.757699	TRMT1L	81627
223428_s_at	0.820693	ISY1	57461
223429_x_at	0.828436	ISY1	57461
223451_s_at	0.752099	CKLF	51192
223452_s_at	0.750376	ATL3	25923
223479_s_at	0.799466	CHCHD5	84269
223532_at	0.762366	ANKRD39	51239
223639_s_at	0.786639	ZNRD1	30834
223649_s_at	0.784356	SLC25A39	51629
223776_x_at	0.787651	TINF2	26277
223819_x_at	0.765211	COMMD5	28991
223831_x_at	0.79718	ISY1	57461
223857_x_at	0.812814	EMC4	51234
223993_s_at	0.770756	CNIH4	29097
224068_x_at	0.788665	RBM22	55696
224130_s_at	0.760272	SRA1	10011
224160_s_at	0.787067	ACAD9	28976
224163_s_at	0.753764	DMAP1	55929
224177_s_at	0.775977	PBDC1	51260
224218_s_at	0.756247	TRPS1	7227
224232_s_at	0.805323	PRELID1	27166
224247_s_at	0.786036	MRPS10	55173
224252_s_at	0.823034	FXYD5	53827
224280_s_at	0.764108	MTFR1L	56181
224301_x_at	0.772528	H2AFJ	55766
224330_s_at	0.827241	MRPL27	51264
224331_s_at	0.757989	MRPL36	64979
224374_s_at	0.820477	EMILIN2	84034
224376_s_at	0.803944	C20orf24///TGIF2-C20orf24	55969///100527943
224391_s_at	0.795584	SIAE	54414
224445_s_at	0.781613	ZFYVE21	79038
224446_at	0.823795	LLPH///LOC100506562	84298///100506562
224447_s_at	0.757965	MIEN1	84299
224464_s_at	0.758672	NUDT22	84304
224472_x_at	0.836907	SDF4	51150
224504_s_at	0.754435	BUD13	84811
224564_s_at	0.820078	RTN3	10313
224573_at	0.803187	RNASEK///RNASEK-C17orf49	440400///100529209
224575_at	0.800165	BRK1	55845
224577_at	0.768461	ERGIC1	57222
224598_at	0.77006	MGAT4B	11282
224601_at	0.772484	SNHG16///SNORD1C	677850///100507246
224603_at	0.827866	SNHG16///SNORD1C	677850///100507246
224607_s_at	0.804836	SRP68	6730
224612_s_at	0.758833	DNAJC5	80331
224614_at	0.831278	DYNC1LI2	1783
224615_x_at	0.826677	HM13	81502
224627_at	0.766421	GBA2	57704
224632_at	0.803635	GPATCH4	54865
224642_at	0.754715	FYTTD1	84248
224676_at	0.803589	TMED4	222068
224689_at	0.77085	MANBAL	63905
224703_at	0.789782	DCAF5	8816
224706_at	0.801025	KIAA2013	90231
224716_at	0.751384	MIR4647///SLC35B2	347734///100616124
224717_s_at	0.786284	SMIM7	79086
224719_s_at	0.779672	C12orf57	113246
224739_at	0.774661	PIM3	415116
224821_at	0.766642	ABHD14B	84836
224878_at	0.778598	UBFD1	56061
224909_s_at	0.805367	PREX1	57580
224913_s_at	0.787705	TIMM50	92609
224914_s_at	0.779432	SARNP	84324
224916_at	0.780006	TMEM173	340061
224932_at	0.781579	CHCHD10	400916
224948_at	0.782153	MRPS24///URGCP-MRPS24	64951///100534592
224949_at	0.840264	YIPF5	81555
225003_at	0.826268	TMEM205	374882
225032_at	0.799652	FNDC3B	64778
225052_at	0.809776	TMEM203	94107
225058_at	0.752648	GPR108	56927
225104_at	0.754571	ZNF598	90850
225106_s_at	0.756735	OGFOD1	55239
225119_at	0.785545	CHMP4B	128866
225149_at	0.823487	PCID2	55795
225154_at	0.756192	SYAP1	94056
225164_s_at	0.767085	EIF2AK4	440275
225209_s_at	0.764388	UBE2J2	118424
225245_x_at	0.802774	H2AFJ	55766
225251_at	0.754737	RAB24	53917
225253_s_at	0.827441	METTL2A///METTL2B	55798///339175
225265_at	0.774602	RBMS1	5937
225267_at	0.765083	KPNA4	3840
225294_s_at	0.759818	TRAPPC1	58485
225304_s_at	0.78339	FUT5///NDUFA11	2527///126328
225309_at	0.800255	PHF5A	84844
225389_at	0.760505	BTBD6	90135
225397_at	0.820414	C15orf57	90416
225404_at	0.772735	SMIM12	113444
225422_at	0.770277	CDC26	246184
225427_s_at	0.796252	APOA1BP	128240
225440_at	0.755393	AGPAT3	56894
225456_at	0.792237	MED1	5469
225480_at	0.795461	C1orf122	127687
225483_at	0.752217	VPS26B	112936
225494_at	0.753857	DYNLL2	140735
225523_at	0.83758	CCDC142///MRPL53	84865///116540
225530_at	0.78163	MOB3A	126308
225576_at	0.823811	GINM1	116254
225593_at	0.770344	LSM10	84967
225730_s_at	0.798848	THUMPD3	25917
225787_at	0.789906	UBE2F	140739
225788_at	0.766293	RRP36	88745
225799_at	0.774222	LINC00152///LOC541471	112597///541471
225823_at	0.801505	C19orf70	125988
225827_at	0.835702	2002-08-01	27161
225863_s_at	0.80546	C19orf12	83636
225870_s_at	0.790882	TRAPPC5	126003
225931_s_at	0.78043	RNF213	57674
226025_at	0.799163	ANKRD28	23243
226060_at	0.765444	RFT1	91869
226087_at	0.787616	LZIC	84328
226219_at	0.860955	ARHGAP30	257106
226319_s_at	0.76685	ALYREF	10189
226372_at	0.775874	CHST11	50515
226414_s_at	0.795669	ANAPC11	51529
226416_at	0.764176	ERI1	90459
226437_at	0.837064	YIF1B	90522
226616_s_at	0.776405	NDUFV3	4731
226825_s_at	0.791869	TMEM165	55858
227063_at	0.79874	TMEM256	254863
227093_at	0.772323	USP36	57602
227186_s_at	0.829102	MRPL41	64975
227247_at	0.761387	PLEKHA8	84725
227295_at	0.750148	IKBIP	121457
227458_at	0.751817	CD274	29126
227534_at	0.755601	AAED1	195827
227625_s_at	0.764096	STUB1	10273
227785_at	0.758226	SDCCAG8	10806
227864_s_at	0.785364	MVB12A	93343
227880_s_at	0.775883	TMEM185A	84548
227951_s_at	0.807554	FAM98C	147965
227961_at	0.782135	CTSB	1508
228009_x_at	0.781494	ZNRD1	30834
228340_at	0.756089	TLE3	7090
228614_at	0.760762	LINC00116	205251
228725_x_at	0.817824	PRMT2	3275
228964_at	0.756547	PRDM1	639
229082_at	0.764128	CCDC125	202243
229115_at	0.778452	DYNC1H1	1778
229632_s_at	0.815493	INTS10	55174
230027_s_at	0.788743	MRPL43	84545
230370_x_at	0.79101	STYXL1	51657
230656_s_at	0.808053	CIRH1A	84916
230906_at	0.756736	GALNT10	55568
231769_at	0.831659	FBXO6	26270
232032_x_at	0.813239	SDF4	51150
232095_at	0.796572
232219_x_at	0.78576	USP21	27005
232520_s_at	0.865332	NSFL1C	55968
232652_x_at	0.79014	SCAND1	51282
232946_s_at	0.804473	NADSYN1	55191
233049_x_at	0.768702	STUB1	10273
233080_s_at	0.750203	PRPF40A	55660
233173_x_at	0.753093	GTF3C5	9328
233208_x_at	0.756422	CPSF2	53981
233655_s_at	0.759304	HAUS6	54801
233842_x_at	0.757887	RTFDC1	51507
234000_s_at	0.767817	PTPLAD1	51495
234302_s_at	0.798178	ALKBH5	54890
234405_s_at	0.7584	PHAX	51808
234987_at	0.794483	SAMHD1	25939
235071_at	0.808922	PPP3R1///WDR92	5534///116143
235256_s_at	0.842986	GALM	130589
236381_s_at	0.770853	WRAP73	49856
238590_x_at	0.776521	TMEM107	84314
239106_at	0.774343	CA5BP1	340591
240064_at	0.80506
242617_at	0.788324	TMED8	283578
242760_x_at	0.782545	PIGB	9488
244103_at	0.754999	SDE2	163859
1552977_a_at	0.750193	CNPY3	10695
1553959_a_at	0.773179	B3GALT6	126792
1553978_at	0.767823	MEF2B///MEF2BNB///MEF2BNB-MEF2B	4207///729991///100271849
1553987_at	0.81779	MAPKAPK5-AS1	51275
1554078_s_at	0.765902	DNAJA3	9093
1554082_a_at	0.782157	NOL9	79707
1554089_s_at	0.82985	SBDS///SBDSP1	51119///155370
1554132_a_at	0.774613	CCSER2	54462
1554167_a_at	0.762237	GOLGA7	51125
1554456_a_at	0.757203	LINS	55180
1554678_s_at	0.789553	HNRNPDL	9987
1554690_a_at	0.754151	TACC1	6867
1554747_a_at	0.799929	SEPT2	4735
1554894_a_at	0.753482	PCBD2	84105
1555226_s_at	0.750664	C1orf43	25912
1555575_a_at	0.760846	KDELR1	10945
1555730_a_at	0.831404	CFL1	1072
1555797_a_at	0.809949	ARPC5	10092
1555803_a_at	0.77597	C11orf57	55216
1555851_s_at	0.839348	SEPW1	6415
1555948_s_at	0.785623	FAM120A	23196
1557910_at	0.774454	HSP90AB1	3326
1557915_s_at	0.801715	GSTO1	9446
1557953_at	0.776198	ZKSCAN1	7586
1558136_s_at	0.751997	TAF11	6882
1558279_a_at	0.77034	KDSR	2531
1560339_s_at	0.753471	NAP1L4	4676
1560587_s_at	0.762075	PRDX5	25824
1560916_a_at	0.753337	DPY19L1	23333
1567107_s_at	0.750942	TPM4	7171
1564494_s_at	0.78132	P4HB	5034
1566509_s_at	0.753112	FBXO9	26268
1567458_s_at	0.778908	RAC1	5879
1568618_a_at	0.804132	GALNT1	2589

## Sheet: non-ALCL PTCLs
Probe Set ID	Similarity	Gene Symbol	Entrez Gene
209879_at	1	SELPLG	6404
40420_at	0.756908	STK10	6793

## Sheet: non-neoplastic samples
Probe Set ID	Similarity	Gene Symbol	Entrez Gene
200036_s_at	0.756575	RPL10A	4736
200600_at	0.764111	MSN	4478
200704_at	0.817184	LITAF	9516
200706_s_at	0.824364	LITAF	9516
200725_x_at	0.767978	RPL10///SNORA70	6134///26778
200953_s_at	0.794347	CCND2	894
200969_at	0.754204	SERP1	27230
201389_at	0.798091	ITGA5	3678
201408_at	0.758926	PPP1CB	5500
201411_s_at	0.766833	PLEKHB2	55041
201554_x_at	0.802329	GYG1	2992
201702_s_at	0.773195	PPP1R10	5514
201799_s_at	0.766634	OSBP	5007
202320_at	0.762618	GTF3C1	2975
202348_s_at	0.80076	TOR1A	1861
202511_s_at	0.751067	ATG5	9474
202594_at	0.751488	LEPROTL1	23484
202649_x_at	0.783776	RPS19	6223
202719_s_at	0.756557	TES	26136
202731_at	0.77669	MIR4680///PDCD4	27250///100616113
202781_s_at	0.797795	INPP5K	51763
202931_x_at	0.796829	BIN1	274
202962_at	0.891187	KIF13B	23303
202969_at	0.815194	DYRK2	8445
203217_s_at	0.899531	ST3GAL5	8869
203248_at	0.791786	ZNF24	7572
203315_at	0.782911	NCK2	8440
203335_at	0.776152	PHYH	5264
203388_at	0.868716	ARRB2	409
203474_at	0.773844	IQGAP2	10788
203574_at	0.779907	NFIL3	4783
203646_at	0.83018	FDX1	2230
203708_at	0.843527	PDE4B	5142
203729_at	0.775298	EMP3	2014
203748_x_at	0.871303	RBMS1	5937
203760_s_at	0.856247	SLA	6503
203761_at	0.900095	SLA	6503
204060_s_at	0.789204	PRKX///PRKY	5613///5616
204061_at	0.858981	PRKX	5613
204070_at	0.873273	RARRES3	5920
204103_at	0.753467	CCL4	6351
204118_at	0.778495	CD48	962
204205_at	0.875848	APOBEC3G	60489
204500_s_at	0.828688	AGTPBP1	23287
204642_at	0.846791	S1PR1	1901
204652_s_at	0.795007	NRF1	4899
204912_at	0.894935	IL10RA	3587
205453_at	0.764066	HOXB2	3212
205488_at	0.782886	GZMA	3001
205660_at	0.780928	OASL	8638
205798_at	0.786264	IL7R	3575
206059_at	0.812563	ZNF91	7644
206118_at	0.775527	STAT4	6775
206337_at	0.778774	CCR7	1236
206437_at	0.76352	S1PR4	8698
206636_at	0.790948	RASA2	5922
207072_at	0.767363	IL18RAP	8807
207266_x_at	0.864305	RBMS1	5937
207351_s_at	0.766569	SH2D2A	9047
207651_at	0.87034	GPR171	29909
207681_at	0.815666	CXCR3	2833
207907_at	0.811546	TNFSF14	8740
208929_x_at	0.82714	RPL13///SNORD68	6137///606500
209117_at	0.828189	WBP2	23558
209201_x_at	0.78347	CXCR4	7852
209310_s_at	0.775773	CASP4	837
209379_s_at	0.821166	CCSER2	54462
209412_at	0.817627	TRAPPC10	7109
209420_s_at	0.76395	SMPD1	6609
209868_s_at	0.877761	RBMS1	5937
209879_at	1	SELPLG	6404
209880_s_at	0.790274	SELPLG	6404
209941_at	0.792804	RIPK1	8737
210202_s_at	0.771671	BIN1	274
210252_s_at	0.79248	MADD	8567
210639_s_at	0.802155	ATG5	9474
210797_s_at	0.758853	OASL	8638
210859_x_at	0.806936	CLN3	1201
211061_s_at	0.81547	MGAT2	4247
211113_s_at	0.795297	ABCG1	9619
211275_s_at	0.787619	GYG1	2992
211302_s_at	0.81857	PDE4B	5142
211763_s_at	0.761485	UBE2B	7320
211919_s_at	0.776857	CXCR4	7852
211943_x_at	0.754734	TPT1	7178
211982_x_at	0.804175	XPO6	23214
211984_at	0.854862	CALM1///CALM2///CALM3	801///805///808
211985_s_at	0.847563	CALM1///CALM2///CALM3	801///805///808
212191_x_at	0.801089	RPL13///SNORD68	6137///606500
212239_at	0.816168	PIK3R1	5295
212305_s_at	0.795444	MIA3	375056
212310_at	0.779264	MIA3	375056
212355_at	0.759226	KHNYN	23351
212569_at	0.789882	SMCHD1	23347
212577_at	0.75124	SMCHD1	23347
212579_at	0.874586	SMCHD1	23347
212601_at	0.768082	ZZEF1	23140
212717_at	0.772481	PLEKHM1	9842
212722_s_at	0.769189	JMJD6	23210
212734_x_at	0.796451	RPL13///SNORD68	6137///606500
212959_s_at	0.835647	GNPTAB	79158
213377_x_at	0.84774	RPS12	6206
213414_s_at	0.787144	RPS19	6223
213416_at	0.787713	ITGA4	3676
213733_at	0.775601	MYO1F	4542
213778_x_at	0.807545	ZNF276	92822
213923_at	0.77382	RAP2B	5912
213969_x_at	0.766356	RPL29	6159
214467_at	0.853121	GPR65	8477
214582_at	0.850856	PDE3B	5140
214617_at	0.821576	PRF1	5551
214855_s_at	0.761228	RALGAPA1	253959
214995_s_at	0.753786	APOBEC3F///APOBEC3G	60489///200316
215127_s_at	0.782656	RBMS1	5937
215696_s_at	0.768924	SEC16A	9919
216520_s_at	0.774246	TPT1	7178
217119_s_at	0.773809	CXCR3	2833
217223_s_at	0.788542	BCR	613
217766_s_at	0.829051	TMEM50A	23585
217862_at	0.750785	PIAS1	8554
217978_s_at	0.789911	UBE2Q1	55585
217986_s_at	0.79278	BAZ1A	11177
217989_at	0.832637	HSD17B11	51170
218142_s_at	0.750255	CRBN	51185
218177_at	0.799012	CHMP1B	57132
218645_at	0.774389	ZNF277	11179
218699_at	0.859013	RAB7L1	8934
218700_s_at	0.778912	RAB7L1	8934
218819_at	0.900386	INTS6	26512
218912_at	0.774464	GCC1	79571
218927_s_at	0.794629	CHST12	55501
219033_at	0.78022	PARP8	79668
219045_at	0.763292	RHOF	54509
219168_s_at	0.762268	PRR5	55615
219343_at	0.760509	CDC37L1	55664
219371_s_at	0.780934	KLF2	10365
219566_at	0.774524	PLEKHF1	79156
219657_s_at	0.78749	KLF3	51274
219675_s_at	0.837951	UXS1	80146
219694_at	0.826594	FAM105A	54491
220330_s_at	0.761872	SAMSN1	64092
220606_s_at	0.769731	ADPRM	56985
220684_at	0.76318	TBX21	30009
220925_at	0.838464	NAA35	60560
220941_s_at	0.752957	C21orf91	54149
220961_s_at	0.758133	TBRG4	9238
220987_s_at	0.765348	AKIP1///NUAK2	56672///81788
221140_s_at	0.79275	GPR132	29933
221269_s_at	0.772908	SH3BGRL3	83442
221547_at	0.781335	PRPF18	8559
221752_at	0.805482	SSH1	54434
221799_at	0.797996	CHPF2	54480
222001_x_at	0.808919	LINC00623///LOC728875	728855///728875
222239_s_at	0.8288	INTS6	26512
222317_at	0.830398	PDE3B	5140
35671_at	0.78165	GTF3C1	2975
44696_at	0.780378	TBC1D13	54662
48117_at	0.836685	CCDC101	112869
222447_at	0.7658	METTL9	51108
222537_s_at	0.815135	CDC42SE1	56882
222812_s_at	0.80696	RHOF	54509
223242_s_at	0.794155	MFSD11	79157
223282_at	0.819917	TSHZ1	10194
223283_s_at	0.80933	TSHZ1	10194
223322_at	0.805095	RASSF5	83593
223398_at	0.751533	C9orf89	84270
223454_at	0.76297	CXCL16	58191
223566_s_at	0.773042	BCOR	54880
223650_s_at	0.750937	NRBF2	29982
223776_x_at	0.81386	TINF2	26277
223887_at	0.757328	GPR132	29933
224049_at	0.763201	KCNK17	89822
224446_at	0.786229	LLPH///LOC100506562	84298///100506562
224709_s_at	0.754846	CDC42SE2	56990
224809_x_at	0.809533	TINF2	26277
224916_at	0.754872	TMEM173	340061
224925_at	0.8174	PREX1	57580
225026_at	0.794724	CHD6	84181
225029_at	0.818923	LOC550643	550643
225033_at	0.903262	ST3GAL1	6482
225133_at	0.822922	KLF3	51274
225140_at	0.80707	KLF3	51274
225265_at	0.76976	RBMS1	5937
225269_s_at	0.759261	RBMS1	5937
225404_at	0.81312	SMIM12	113444
225407_at	0.850038	MBP	4155
225562_at	0.782893	RASA3	22821
225783_at	0.81697	UBE2F	140739
225791_at	0.754198	UBE2F	140739
225879_at	0.807638	TSEN54	283989
225984_at	0.762257	PRKAA1	5562
226218_at	0.846089	IL7R	3575
226315_at	0.813894	ZNF830	91603
226531_at	0.885043	ORAI1	84876
226551_at	0.767411	RIPK1	8737
226789_at	0.763904	EMB	133418
227304_at	0.794541	SMCR8	140775
227527_at	0.767805	KMT2D	8085
227755_at	0.780722	OTTHUMG00000178878///RP11-214C8.5
227784_s_at	0.851209	COG1	9382
227999_at	0.752153	PWWP2B	170394
228177_at	0.835284	CREBBP	1387
228762_at	0.751582	LFNG	3955
228891_at	0.885488	SEMA4D	10507
229064_s_at	0.765341	RCAN3	11123
229101_at	0.787131	IL17RA	23765
229322_at	0.799477	PPP2R5E	5529
229356_x_at	0.769134	INO80	54617
229429_x_at	0.772201	LINC00623///LOC728875	728855///728875
229590_at	0.832963	RPL13///SNORD68	6137///606500
229625_at	0.79303	GBP5	115362
230285_at	0.781952	SVIP	258010
231241_at	0.754657
231948_s_at	0.791493	UBE2F	140739
232092_at	0.7962	SLC25A51	92014
235291_s_at	0.779934	FLJ32255	643977
235292_at	0.762332	FLJ32255	643977
235296_at	0.763952	EIF5A2	56648
236228_at	0.782369	LOC100130744	100130744
238039_at	0.787124	LOC728769	728769
238429_at	0.867284	TMEM71	137835
238480_at	0.763571	TTC39C	125488
238622_at	0.761711	RAP2B	5912
239252_at	0.772249	COX7B	1349
240064_at	0.823212
240572_s_at	0.768995	LOC374443	374443
242263_at	0.881605	TMED5	50999
242366_at	0.797709	OTTHUMG00000170196///RP11-135F9.3
244050_at	0.805253	PTPLAD2	401494
244650_at	0.76592	FAM105A	54491
1552612_at	0.771298	CDC42SE2	56990
1552613_s_at	0.770639	CDC42SE2	56990
1552787_at	0.768346	HELB	92797
1553055_a_at	0.775845	SLFN5	162394
1553959_a_at	0.767813	B3GALT6	126792
1554342_s_at	0.791333	HELQ	113510
1554539_a_at	0.768473	RHOF	54509
1554544_a_at	0.75463	MBP	4155
1555638_a_at	0.78905	SAMSN1	64092
1557078_at	0.855812	SLFN5	162394
1563111_a_at	0.771138	PIGX	54965
1568609_s_at	0.805056	FLJ39739///LINC00623///LINC00869///LINC00875///LOC728875	57234///388685///728855///728875///100286793
1569057_s_at	0.807187	MIA3	375056

## Sheet: B-NHL & CHL
Probe Set ID	Similarity	Gene Symbol	Entrez Gene
1598_g_at	0.597074	GAS6	2621
200654_at	0.549739	P4HB	5034
200759_x_at	0.530673	NFE2L1	4779
200999_s_at	0.532389	CKAP4	10970
201145_at	0.509308	HAX1	10456
201186_at	0.520812	LRPAP1	4043
201349_at	0.529713	SLC9A3R1	9368
201482_at	0.573189	QSOX1	5768
201692_at	0.54055	SIGMAR1	10280
201923_at	0.525077	PRDX4	10549
202027_at	0.578606	TMEM184B	25829
202175_at	0.502561	CHPF	79586
202177_at	0.553894	GAS6	2621
202185_at	0.692634	PLOD3	8985
202284_s_at	0.573289	CDKN1A	1026
202418_at	0.527108	YIF1A	10897
202419_at	0.596443	KDSR	2531
202475_at	0.506731	TMEM147	10430
202605_at	0.500646	GUSB	2990
202672_s_at	0.525116	ATF3	467
202857_at	0.551339	CNPY2	10330
202908_at	0.513309	WFS1	7466
203065_s_at	0.523851	CAV1	857
203167_at	0.535186	TIMP2	7077
203411_s_at	0.510914	LMNA	4000
203458_at	0.558253	SPR	6697
204044_at	0.556618	QPRT	23475
204167_at	0.606108	BTD	686
204187_at	0.51713	GMPR	2766
204262_s_at	0.543857	PSEN2	5664
204269_at	0.566858	PIM2	11040
204306_s_at	0.552045	CD151	977
204360_s_at	0.535638	NAGLU	4669
204546_at	0.606347	KIAA0513	9764
204981_at	0.561352	SLC22A18	5002
205012_s_at	0.570376	HAGH	3029
205812_s_at	0.554413	TMED9	54732
205945_at	0.610046	IL6R	3570
207375_s_at	0.560195	IL15RA	3601
207865_s_at	0.539615	BMP8B	656
207866_at	0.53726	BMP8A	353500
208674_x_at	0.506186	DDOST	1650
208683_at	0.511986	CAPN2	824
208982_at	0.553832	PECAM1	5175
209164_s_at	0.535351	CYB561	1534
209420_s_at	0.600874	SMPD1	6609
209490_s_at	0.518899	EGFL8///PPT2	9374///80864
209522_s_at	0.510903	CRAT	1384
209581_at	0.572482	PLA2G16	11145
209695_at	0.521758	PTP4A3	11156
209879_at	1	SELPLG	6404
209880_s_at	0.656736	SELPLG	6404
210006_at	0.568069	ABHD14A	25864
210243_s_at	0.553013	B4GALT3	8703
210627_s_at	0.50563	MOGS	7841
210879_s_at	0.510723	RAB11FIP5	26056
211373_s_at	0.618818	PSEN2	5664
211433_x_at	0.506207	FAM214B	80256
211471_s_at	0.527626	RAB36	9609
212484_at	0.502974	FAM89B	23625
212953_x_at	0.519853	CALR	811
213368_x_at	0.507566	PPFIA3	8541
213491_x_at	0.503735	RPN2	6185
213836_s_at	0.526846	WIPI1	55062
214179_s_at	0.5322	NFE2L1	4779
214209_s_at	0.519834	ABCB9	23457
214428_x_at	0.560309	C4A///C4B///C4B_2	720///721///100293534
215873_x_at	0.521989	ABCC10	89845
216449_x_at	0.501276	HSP90B1	7184
217225_x_at	0.607725	LOC101060373///NOMO1///NOMO2///NOMO3	23420///283820///408050///101060373
217489_s_at	0.500634	IL6R	3570
217855_x_at	0.608656	SDF4	51150
217898_at	0.51801	EMC7	56851
217944_at	0.502623	POMGNT1	55624
218070_s_at	0.562832	GMPPA	29926
218124_at	0.559237	RETSAT	54884
218151_x_at	0.53591	SLC52A2	79581
218358_at	0.502946	CRELD2	79174
218407_x_at	0.529344	NENF	29937
218409_s_at	0.507267	DNAJC1	64215
218436_at	0.607655	SIL1	64374
218910_at	0.617974	ANO10	55129
219066_at	0.527615	PPCDC	60490
219075_at	0.501471	YIPF2	78992
219117_s_at	0.530838	FKBP11	51303
219254_at	0.508342	OGFOD3	79701
219329_s_at	0.516342	ATRAID	51374
219366_at	0.505561	AVEN	57099
219373_at	0.562836	DPM3	54344
219402_s_at	0.564952	DERL1	79139
219891_at	0.502883	PGPEP1	54858
220470_at	0.524295	BET1L	51272
221524_s_at	0.505953	RRAGD	58528
221567_at	0.516829	NOL3	8996
221739_at	0.548848	C19orf10	56005
221799_at	0.593747	CHPF2	54480
221939_at	0.512813	YIPF2	78992
44654_at	0.551654	G6PC3	92579
48106_at	0.538522	SLC48A1	55652
51200_at	0.528286	C19orf60	55049
53071_s_at	0.52555	OGFOD3	79701
55093_at	0.602598	CHPF2	54480
59625_at	0.513152	NOL3	8996
65086_at	0.537229	YIPF2	78992
222647_at	0.522248	SLC35C1	55343
222750_s_at	0.600314	SRD5A3	79644
222786_at	0.528317	CHST12	55501
222838_at	0.529477	SLAMF7	57823
222913_at	0.516011	KLF3	51274
222977_at	0.545018	SURF4	6836
223061_at	0.517901	CHID1	66005
223355_at	0.565422	ALG1	56052
223633_s_at	0.512965
223991_s_at	0.533685	GALNT2	2590
224336_s_at	0.532611	DUSP16	80824
224472_x_at	0.602374	SDF4	51150
224679_at	0.549904	MESDC2	23184
224885_s_at	0.532448	KRTCAP2	200185
224916_at	0.503804	TMEM173	340061
224929_at	0.513745	TMEM173	340061
224983_at	0.506622	SCARB2	950
225373_at	0.546424	C10orf54	64115
225401_at	0.521196	C1orf85	112770
225632_s_at	0.529802	ISY1-RAB43///RAB43	339122///100534599
225689_at	0.518837	GTDC2	84892
226239_at	0.501929	TMEM150A	129303
226333_at	0.621331	IL6R	3570
226516_at	0.524087	MFSD12	126321
226616_s_at	0.515889	NDUFV3	4731
226638_at	0.530496	ARHGAP23	57636
227863_at	0.569265	IFITM10	402778
230306_at	0.572453	VPS26B	112936
232032_x_at	0.580211	SDF4	51150
234312_s_at	0.578722	ACSS2	55902
235275_at	0.530606	BMP8B	656
235745_at	0.51615	ERN1	2081
237367_x_at	0.599662	CFLAR	8837
240064_at	0.781616
1555889_a_at	0.503117	CRTAP///LOC100653071	10491///100653071
1558508_a_at	0.506528	C1orf53	388722
1559701_s_at	0.511756	NDST2	8509
1566472_s_at	0.510995	LOC100996506///RETSAT	54884///100996506

## Sheet: GSEA ALCL
Overlap Results
Collection(s):	BP, C2, C6, H
# overlaps shown:	100
# genesets in collections:	5790
# genes in comparison (n):	1066
# genes in universe (N):	45956
Gene Set Name	# Genes in Gene Set (K)	Description	# Genes in Overlap (k)	k/K	p-value	FDR q-value
DIAZ_CHRONIC_MEYLOGENOUS_LEUKEMIA_UP	1382	Genes up-regulated in CD34+ [GeneID=947] cells isolated from bone marrow of CML (chronic myelogenous leukemia) patients, compared to those from normal donors.	261	0.1889	1.34e-161	7.74e-158
KIM_ALL_DISORDERS_OLIGODENDROCYTE_NUMBER_CORR_UP	756	Genes whose expression was significantly and positively correlated with the number of perineuronal oligodendrocytes in the layer III of BA9 brain region.	161	0.213	6.89e-106	2e-102
KIM_BIPOLAR_DISORDER_OLIGODENDROCYTE_DENSITY_CORR_UP	682	Genes whose expression significantly and positively correlated with oligodendrocyte density in layer VI of BA9 brain region in patients with bipolar disorder.	151	0.2214	8.8e-102	1.7e-98
GRADE_COLON_CANCER_UP	871	Up-regulated genes in colon carcinoma tumors compared to the matched normal mucosa samples.	162	0.186	6.55e-97	9.49e-94
BLALOCK_ALZHEIMERS_DISEASE_DN	1237	Genes down-regulated in brain from patients with Alzheimer's disease.	179	0.1447	1.72e-88	1.99e-85
PUJANA_BRCA1_PCC_NETWORK	1652	Genes constituting the BRCA1-PCC network of transcripts whose expression positively correlated (Pearson correlation coefficient, PCC >= 0.4) with that of BRCA1 [GeneID=672] across a compendium of normal tissues.	194	0.1174	4.62e-80	4.46e-77
CASORELLI_ACUTE_PROMYELOCYTIC_LEUKEMIA_DN	663	Genes down-regulated in APL (acute promyeolocytic leukemia) blasts expressing PML-RARA fusion [GeneID=5371;5914] compared to normal promyeloblasts.	129	0.1946	2.58e-79	2.14e-76
ENK_UV_RESPONSE_KERATINOCYTE_UP	530	Genes up-regulated in NHEK cells (normal epidermal keratinocytes) after UVB irradiation.	117	0.2208	2.15e-78	1.56e-75
PILON_KLF1_TARGETS_DN	1972	Genes down-regulated in erythroid progenitor cells from fetal livers of E13.5 embryos with KLF1 [GeneID=10661] knockout compared to those from the wild type embryos.	205	0.104	2.78e-75	1.79e-72
HSIAO_HOUSEKEEPING_GENES	389	Housekeeping genes identified as expressed across 19 normal tissues.	101	0.2596	3.99e-75	2.31e-72
CAIRO_HEPATOBLASTOMA_CLASSES_UP	605	Genes up-regulated in robust Cluster 2 (rC2) of hepatoblastoma samples compared to those in the robust Cluster 1 (rC1).	115	0.1901	1.86e-69	9.81e-67
BIOPOLYMER_METABOLIC_PROCESS	1684	Genes annotated by the GO term GO:0043283. The chemical reactions and pathways involving biopolymers, long, repeating chains of monomers found in nature e.g. polysaccharides and proteins.	179	0.1063	9e-67	4.34e-64
KIM_ALL_DISORDERS_CALB1_CORR_UP	548	Genes whose expression significantly and positively correlated with the density of CALB1-positive [GeneID=793] GABAergic interneurons in the BA9 brain region across all subjects with psychiatric disorders.	106	0.1934	8.45e-65	3.76e-62
DANG_BOUND_BY_MYC	1103	Genes whose promoters are bound by MYC [GeneID=4609], according to MYC Target Gene Database.	144	0.1306	9.36e-65	3.87e-62
PENG_GLUTAMINE_DEPRIVATION_DN	337	Genes down-regulated in BJAB cells (B-lymphoma) after glutamine [PubChem=738] deprivation.	85	0.2522	4.1e-62	1.58e-59
BENPORATH_MYC_MAX_TARGETS	775	Set 'Myc targets2': targets of c-Myc [GeneID=4609] and Max [GeneID=4149] identified by ChIP on chip in a Burkitt's lymphoma cell line; overlap set.	118	0.1523	3.14e-60	1.14e-57
SPIELMAN_LYMPHOBLAST_EUROPEAN_VS_ASIAN_DN	584	Genes down-regulated in lymphoblastoid cells from the European population compared to those from the Asian population.	103	0.1764	7.09e-59	2.42e-56
LOPEZ_MBD_TARGETS	957	Genes up-regulated in HeLa cells (cervical cancer) after simultaneus knockdown of all three MBD (methyl-CpG binding domain) proteins MeCP2, MBD1 and MBD2 [GeneID=4204;4152;8932] by RNAi.	128	0.1338	1.13e-58	3.64e-56
MILI_PSEUDOPODIA_HAPTOTAXIS_DN	668	Transcripts depleted from pseudopodia of NIH/3T3 cells (fibroblast) in response to haptotactic migratory stimulus by fibronectin, FN1 [GeneID=2335].	107	0.1602	7.82e-57	2.38e-54
PENG_RAPAMYCIN_RESPONSE_DN	245	Genes down-regulated in BJUB cells (B-lymphoma) in response to rapamycin [PubChem=6610346] treatment.	70	0.2857	2.28e-55	6.59e-53
KINSEY_TARGETS_OF_EWSR1_FLII_FUSION_UP	1278	Genes up-regulated in TC71 and EWS502 cells (Ewing's sarcoma) by EWSR1-FLI1 [GeneID=2130;2314] as inferred from RNAi knockdown of this fusion protein.	142	0.1111	5.93e-55	1.63e-52
YAO_TEMPORAL_RESPONSE_TO_PROGESTERONE_CLUSTER_17	181	Genes co-regulated in uterus during a time course response to progesterone [PubChem=5994]: SOM cluster 17.	61	0.337	2.76e-53	7.27e-51
TIEN_INTESTINE_PROBIOTICS_24HR_UP	557	Genes up-regulated in Caco-2 cells (intestinal epithelium) after coculture with the probiotic bacteria L. casei for 24h.	95	0.1706	5.74e-53	1.45e-50
KRIGE_RESPONSE_TO_TOSEDOSTAT_24HR_DN	1011	Genes down-regulated in HL-60 cells (acute promyelocytic leukemia, APL) after treatment with the aminopeptidase inhibitor tosedostat (CHR-2797) [PubChem=15547703] for 24 h.	124	0.1227	1.36e-52	3.29e-50
KRIGE_RESPONSE_TO_TOSEDOSTAT_6HR_DN	911	Genes down-regulated in HL-60 cells (acute promyelocytic leukemia, APL) after treatment with the aminopeptidase inhibitor tosedostat (CHR-2797) [PubChem=15547703] for 6 h.	118	0.1295	1.51e-52	3.5e-50
STARK_PREFRONTAL_CORTEX_22Q11_DELETION_DN	517	Genes down-regulated in prefrontal cortex (PFC) of mice carrying a hemizygotic microdeletion in the 22q11.2 region.	91	0.176	5.79e-52	1.29e-49
BLALOCK_ALZHEIMERS_DISEASE_UP	1691	Genes up-regulated in brain from patients with Alzheimer's disease.	159	0.094	7.24e-52	1.55e-49
GRAESSMANN_APOPTOSIS_BY_DOXORUBICIN_DN	1781	Genes down-regulated in ME-A cells (breast cancer) undergoing apoptosis in response to doxorubicin [PubChem=31703].	163	0.0915	1.25e-51	2.58e-49
HALLMARK_MYC_TARGETS_V1	200	A subgroup of genes regulated by MYC - version 1 (v1).	62	0.31	1.38e-51	2.76e-49
MOOTHA_PGC	420	Genes up-regulated in differentiating C2C12 cells (myoblasts) upon expression of PPARGC1A [GeneID=10891] off an adenoviral vector.	83	0.1976	1.43e-51	2.76e-49
REACTOME_IMMUNE_SYSTEM	933	Genes involved in Immune System	118	0.1265	1.93e-51	3.6e-49
NUCLEOBASENUCLEOSIDENUCLEOTIDE_AND_NUCLEIC_ACID_METABOLIC_PROCESS	1244	Genes annotated by the GO term GO:0006139. The chemical reactions and pathways involving nucleobases, nucleosides, nucleotides and nucleic acids.	135	0.1085	5.39e-51	9.76e-49
WEI_MYCN_TARGETS_WITH_E_BOX	795	Genes whose promoters contain E-box motifs and whose expression changed in MYCN-3 cells (neuroblastoma) upon induction of MYCN [GeneID=4613].	107	0.1346	2.92e-49	5.13e-47
PENG_LEUCINE_DEPRIVATION_DN	187	Genes down-regulated in BJAB cells (B-lymphoma) after leucine [PubChem=857] deprivation.	56	0.2995	9.36e-46	1.59e-43
WANG_TUMOR_INVASIVENESS_UP	374	Up-regulated genes in the subpopulation of invasive PyMT cells (breast cancer) compared to the general population of PyMT cells.	73	0.1952	4.73e-45	7.82e-43
DAIRKEE_TERT_TARGETS_UP	380	Genes up-regulated in non-spontaneously immortalizing (NSI) primary breast cancer tumor cultures upon expression of TERT [GeneID=7015] off a retroviral vector.	73	0.1921	1.51e-44	2.42e-42
LASTOWSKA_NEUROBLASTOMA_COPY_NUMBER_DN	800	Genes with copy number losses in primary neuroblastoma tumors.	101	0.1263	5.84e-44	9.14e-42
REACTOME_ADAPTIVE_IMMUNE_SYSTEM	539	Genes involved in Adaptive Immune System	84	0.1558	9.83e-44	1.5e-41
SPIELMAN_LYMPHOBLAST_EUROPEAN_VS_ASIAN_UP	479	Genes up-regulated in lymphoblastoid cells from the European population compared to those from the Asian population.	79	0.1649	5.02e-43	7.45e-41
LI_DCP2_BOUND_MRNA	89	Genes encoding mRNA transcripts specifically bound by DCP2 [GeneID=167227].	41	0.4607	6.18e-43	8.95e-41
PROTEIN_METABOLIC_PROCESS	1231	Genes annotated by the GO term GO:0019538. The chemical reactions and pathways involving a specific protein, rather than of proteins in general. Includes protein modification.	123	0.0999	1.2e-42	1.69e-40
REN_ALVEOLAR_RHABDOMYOSARCOMA_DN	408	Genes commonly down-regulated in human alveolar rhabdomyosarcoma (ARMS) and its mouse model overexpressing PAX3-FOXO1 [GeneID=5077;2308] fusion.	73	0.1789	2.53e-42	3.49e-40
YAO_TEMPORAL_RESPONSE_TO_PROGESTERONE_CLUSTER_14	143	Genes co-regulated in uterus during a time course response to progesterone [PubChem=5994]: SOM cluster 14.	48	0.3357	4.52e-42	6.09e-40
MARTENS_TRETINOIN_RESPONSE_DN	841	Genes down-regulated in NB4 cells (acute promyelocytic leukemia, APL) in response to tretinoin [PubChem=444795]; based on Chip-seq data.	101	0.1201	5.3e-42	6.97e-40
LEE_BMP2_TARGETS_DN	882	Genes down-regulated in uterus upon knockout of BMP2 [GeneID=650].	103	0.1168	1.01e-41	1.3e-39
OSMAN_BLADDER_CANCER_UP	404	Genes up-regulated in blood samples from bladder cancer patients.	72	0.1782	1.24e-41	1.56e-39
GARY_CD5_TARGETS_DN	431	Genes down-regulated in Daudi cells (B lymphocytes) stably expressing CD5 [GeneID=921] off a plasmid vector.	74	0.1717	1.34e-41	1.65e-39
CELLULAR_PROTEIN_METABOLIC_PROCESS	1117	Genes annotated by the GO term GO:0044267. The chemical reactions and pathways involving a specific protein, rather than of proteins in general, occurring at the level of an individual cell. Includes protein modification.	115	0.103	3.96e-41	4.77e-39
PUJANA_CHEK2_PCC_NETWORK	779	Genes constituting the CHEK2-PCC network of transcripts whose expression positively correlates (Pearson correlation coefficient, PCC >= 0.4) with that of CHEK2 [GeneID=11200].	96	0.1232	6.74e-41	7.96e-39
CELLULAR_MACROMOLECULE_METABOLIC_PROCESS	1131	Genes annotated by the GO term GO:0044260. The chemical reactions and pathways involving macromolecules, large molecules including proteins, nucleic acids and carbohydrates, as carried out by individual cells.	115	0.1017	1.33e-40	1.54e-38
BENPORATH_NANOG_TARGETS	988	Set 'Nanog targets': genes upregulated and identified by ChIP on chip as Nanog [GeneID=79923] transcription factor targets in human embryonic stem cells.	107	0.1083	2.77e-40	3.14e-38
ACEVEDO_LIVER_TUMOR_VS_NORMAL_ADJACENT_TISSUE_UP	863	Genes up-regulated in liver tumor compared to the normal adjacent tissue.	100	0.1159	3.22e-40	3.58e-38
WONG_EMBRYONIC_STEM_CELL_CORE	335	The 'core ESC-like gene module': genes coordinately up-regulated in a compendium of mouse embryonic stem cells (ESC) which are shared with the human ESC-like module.	65	0.194	4.76e-40	5.2e-38
BRUINS_UVC_RESPONSE_LATE	1137	Late response genes: differentially expressed only 12 h after UV-C irradiation of MEF cells (embryonic fibroblast).	114	0.1003	1.16e-39	1.24e-37
REACTOME_METABOLISM_OF_PROTEINS	518	Genes involved in Metabolism of proteins	78	0.1506	1.46e-39	1.53e-37
REACTOME_CLASS_I_MHC_MEDIATED_ANTIGEN_PROCESSING_PRESENTATION	251	Genes involved in Class I MHC mediated antigen processing & presentation	57	0.2271	3.29e-39	3.4e-37
KIM_ALL_DISORDERS_DURATION_CORR_DN	146	Genes whose expression in brain significantly and negatively correlated with the duration of all psychiatric disorders studied.	46	0.3151	6.24e-39	6.34e-37
RNA_METABOLIC_PROCESS	841	Genes annotated by the GO term GO:0016070. The chemical reactions and pathways involving RNA, ribonucleic acid, one of the two main type of nucleic acid, consisting of a long, unbranched macromolecule formed from ribonucleotides joined in 3',5'-phosphodiester linkage.	97	0.1153	7.48e-39	7.46e-37
FLECHNER_BIOPSY_KIDNEY_TRANSPLANT_OK_VS_DONOR_UP	555	Genes up-regulated in kidney biopsies from patients with well functioning kidneys more than 1-year post transplant compared to the biopsies from normal living kidney donors.	79	0.1423	2.92e-38	2.87e-36
ROME_INSULIN_TARGETS_IN_MUSCLE_UP	442	Genes up-regulated by 3 h of euglycemic hyperinsulinemic clamp in the vastus lateralis muscle of healthy lean subjects.	71	0.1606	5.64e-38	5.44e-36
MARSON_BOUND_BY_FOXP3_STIMULATED	1022	Genes with promoters bound by FOXP3 [GeneID=50943] in hybridoma cells stimulated by PMA [PubChem=4792] and ionomycin [PubChem=3733].	105	0.1027	1.75e-37	1.66e-35
HALLMARK_OXIDATIVE_PHOSPHORYLATION	200	Genes encoding proteins involved in oxidative phosphorylation.	50	0.25	1e-36	9.38e-35
MULLIGHAN_MLL_SIGNATURE_1_UP	380	The 'MLL signature 1': genes up-regulated in pediatric AML (acute myeloid leukemia) with rearranged MLL [GeneID=4297] compared to all AML cases with the intact gene.	65	0.1711	1.49e-36	1.37e-34
MARSON_BOUND_BY_FOXP3_UNSTIMULATED	1229	Genes with promoters bound by FOXP3 [GeneID=50943] in unstimulated hybridoma cells.	114	0.0928	1.83e-36	1.66e-34
BORCZUK_MALIGNANT_MESOTHELIOMA_UP	305	Genes up-regulated in biphasic (mixed) vs epithelial subtypes of malignant peritoneal mesothelioma.	59	0.1934	2.26e-36	2.01e-34
DACOSTA_UV_RESPONSE_VIA_ERCC3_UP	309	Genes up-regulated in fibroblasts expressing mutant forms of ERCC3 [GeneID=2071] after UV irradiation.	59	0.1909	4.85e-36	4.25e-34
ACEVEDO_NORMAL_TISSUE_ADJACENT_TO_LIVER_TUMOR_DN	354	Genes down-regulated in normal tissue adjacent to liver tumor, compared to the normal liver samples.	62	0.1751	1.57e-35	1.35e-33
DODD_NASOPHARYNGEAL_CARCINOMA_DN	1375	Genes down-regulated in nasopharyngeal carcinoma (NPC) compared to the normal tissue.	119	0.0865	3.71e-35	3.16e-33
MOOTHA_HUMAN_MITODB_6_2002	429	Mitochondrial genes; based on literature and sequence annotation resources and converted to Affymetrix HG-U133A probe sets.	67	0.1562	4.11e-35	3.44e-33
GRAESSMANN_RESPONSE_TO_MC_AND_DOXORUBICIN_DN	770	Genes down-regulated in ME-A cells (breast cancer, sensitive to apoptotic stimuli) exposed to doxorubicin [PubChem=31703] in the presence of medium concentrate (MC) from ME-C cells (breast cancer, resistant to apoptotic stimuli).	88	0.1143	5.42e-35	4.48e-33
MULLIGHAN_MLL_SIGNATURE_2_UP	418	The 'MLL signature 2': genes up-regulated in pediatric AML (acute myeloid leukemia) with rearranged MLL [GeneID=4297] compared to the AML cases with intact MLL and NPM1 [GeneID=4869].	66	0.1579	6.69e-35	5.45e-33
ONKEN_UVEAL_MELANOMA_UP	783	Genes up-regulated in uveal melanoma: class 2 vs class 1 tumors.	88	0.1124	1.95e-34	1.57e-32
TARTE_PLASMA_CELL_VS_PLASMABLAST_DN	309	Genes down-regulated in mature plasma cells compared with plasmablastic B lymphocytes.	57	0.1845	5.16e-34	4.1e-32
STEIN_ESRRA_TARGETS	535	Genes regulated by ESRRA [GeneID=2101] in MCF-7 cells (breast cancer).	72	0.1346	2.45e-33	1.92e-31
CAMP_UP.V1_UP	200	Genes up-regulated in primary thyrocyte cultures in response to cAMP signaling pathway activation by thyrotropin (TSH).	47	0.235	2.87e-33	2.22e-31
JOHNSTONE_PARVB_TARGETS_3_UP	430	Genes up-regulated upon overexpression of PARVB [GeneID=29780] in MDA-MB-231 cells (breast cancer) cultured in 3D Matrigel only.	65	0.1512	3.15e-33	2.4e-31
REACTOME_ANTIGEN_PROCESSING_UBIQUITINATION_PROTEASOME_DEGRADATION	212	Genes involved in Antigen processing: Ubiquitination & Proteasome degradation	48	0.2264	3.83e-33	2.88e-31
SCHAEFFER_PROSTATE_DEVELOPMENT_6HR_DN	514	Genes down-regulated in the urogenital sinus (UGS) of day E16 females exposed to the androgen dihydrotestosterone [PubChem=10635] for 6 h.	70	0.1362	9.09e-33	6.75e-31
REACTOME_HIV_INFECTION	207	Genes involved in HIV Infection	47	0.2271	1.54e-32	1.13e-30
MILI_PSEUDOPODIA_CHEMOTAXIS_DN	457	Transcripts depleted in pseudopodia of NIH/3T3 cells (fibroblast) in response to the chemotactic migration stimulus by lysophosphatidic acid (LPA) [PubChem=3988].	66	0.1444	1.67e-32	1.21e-30
MOOTHA_MITOCHONDRIA	447	Mitochondrial genes	65	0.1454	3.32e-32	2.37e-30
BERENJENO_TRANSFORMED_BY_RHOA_UP	536	Genes up-regulated in NIH3T3 cells (fibroblasts) transformed by expression of contitutively active (Q63L) form of RHOA [GeneID=387] off plasmid vector.	70	0.1306	1.31e-31	9.23e-30
PASQUALUCCI_LYMPHOMA_BY_GC_STAGE_UP	283	Genes up-regulated in post-GC, BCL6 [GeneID=604] dependent B cell non-Hodgkin's lymphoma (B-NHL) vs MYC [GeneID=4609] driven pre-GC lymphoma.	52	0.1837	4.77e-31	3.33e-29
REACTOME_REGULATION_OF_MRNA_STABILITY_BY_PROTEINS_THAT_BIND_AU_RICH_ELEMENTS	84	Genes involved in Regulation of mRNA Stability by Proteins that Bind AU-rich Elements	32	0.381	1.54e-30	1.06e-28
REGULATION_OF_METABOLIC_PROCESS	799	Genes annotated by the GO term GO:0019222. Any process that modulates the frequency, rate or extent of the chemical reactions and pathways within a cell or an organism.	83	0.1039	4.35e-30	2.96e-28
PATIL_LIVER_CANCER	747	Genes up-regulated in hepatocellular carcinoma (HCC) compared to normal liver samples.	80	0.1071	6.23e-30	4.2e-28
HALLMARK_MTORC1_SIGNALING	200	Genes up-regulated through activation of mTORC1 complex.	44	0.22	6.36e-30	4.23e-28
REACTOME_CELL_CYCLE_MITOTIC	325	Genes involved in Cell Cycle, Mitotic	54	0.1662	6.67e-30	4.39e-28
REGULATION_OF_CELLULAR_METABOLIC_PROCESS	787	Genes annotated by the GO term GO:0031323. Any process that modulates the frequency, rate or extent of the chemical reactions and pathways by which individual cells transform chemical substances.	82	0.1042	7.94e-30	5.16e-28
SWEET_LUNG_CANCER_KRAS_UP	491	Genes up-regulated in the Kras2LA mouse lung cancer model with mutated KRAS [GeneID=3845].	65	0.1324	8.97e-30	5.77e-28
BENPORATH_SOX2_TARGETS	734	Set 'Sox2 targets': genes upregulated and identified by ChIP on chip as SOX2 [GeneID=6657] transcription factor targets in human embryonic stem cells.	79	0.1076	1.03e-29	6.54e-28
REACTOME_HOST_INTERACTIONS_OF_HIV_FACTORS	132	Genes involved in Host Interactions of HIV factors	37	0.2803	1.73e-29	1.09e-27
FLECHNER_BIOPSY_KIDNEY_TRANSPLANT_REJECTED_VS_OK_DN	546	Genes down-regulated in kidney biopsies from patients with acute transplant rejection compared to the biopsies from patients with well functioning kidneys more than 1-year post transplant.	68	0.1245	1.77e-29	1.1e-27
GRAESSMANN_APOPTOSIS_BY_DOXORUBICIN_UP	1142	Genes up-regulated in ME-A cells (breast cancer) undergoing apoptosis in response to doxorubicin [PubChem=31703].	99	0.0867	2.33e-29	1.43e-27
REACTOME_CELL_CYCLE	421	Genes involved in Cell Cycle	60	0.1425	2.5e-29	1.53e-27
WELCSH_BRCA1_TARGETS_UP	198	Up-regulated by induction of exogenous BRCA1 in EcR-293 cells	43	0.2172	5.02e-29	3.03e-27
PELLICCIOTTA_HDAC_IN_ANTIGEN_PRESENTATION_UP	64	Antigen processing and presentation genes up-regulated in JY cells (B lymphocytes) treated with TSA [PubChem=5562].	28	0.4375	6.08e-29	3.63e-27
GRADE_COLON_AND_RECTAL_CANCER_UP	285	Up-regulated genes in both rectal and colon carcinoma compared to normal mucosa samples.	50	0.1754	6.41e-29	3.79e-27
REGULATION_OF_GENE_EXPRESSION	673	Genes annotated by the GO term GO:0010468. Any process that modulates the frequency, rate or extent of gene expression. Gene expression is the process in which a gene's coding sequence is converted into a mature gene product or products (proteins or RNA). This includes the production of an RNA transcript as well as any processing to produce a mature RNA product or an mRNA (for protein-coding gene…	74	0.11	1.76e-28	1.03e-26
RHEIN_ALL_GLUCOCORTICOID_THERAPY_DN	362	Genes down-regulated in ALL (acute lymphoblastic leukemia) blasts after 1 week of treatment with glucocorticoids.	55	0.1519	2.09e-28	1.21e-26
Gene/Gene Set Overlap Matrix
Entrez Gene Id	Gene Symbol	Gene Description	DIAZ_CHRONIC_MEYLOGENOUS_LEUKEMIA_UP	KIM_ALL_DISORDERS_OLIGODENDROCYTE_NUMBER_CORR_UP	KIM_BIPOLAR_DISORDER_OLIGODENDROCYTE_DENSITY_CORR_UP	GRADE_COLON_CANCER_UP	BLALOCK_ALZHEIMERS_DISEASE_DN	PUJANA_BRCA1_PCC_NETWORK	CASORELLI_ACUTE_PROMYELOCYTIC_LEUKEMIA_DN	ENK_UV_RESPONSE_KERATINOCYTE_UP	PILON_KLF1_TARGETS_DN	HSIAO_HOUSEKEEPING_GENES	CAIRO_HEPATOBLASTOMA_CLASSES_UP	BIOPOLYMER_METABOLIC_PROCESS	KIM_ALL_DISORDERS_CALB1_CORR_UP	DANG_BOUND_BY_MYC	PENG_GLUTAMINE_DEPRIVATION_DN	BENPORATH_MYC_MAX_TARGETS	SPIELMAN_LYMPHOBLAST_EUROPEAN_VS_ASIAN_DN	LOPEZ_MBD_TARGETS	MILI_PSEUDOPODIA_HAPTOTAXIS_DN	PENG_RAPAMYCIN_RESPONSE_DN	KINSEY_TARGETS_OF_EWSR1_FLII_FUSION_UP	YAO_TEMPORAL_RESPONSE_TO_PROGESTERONE_CLUSTER_17	TIEN_INTESTINE_PROBIOTICS_24HR_UP	KRIGE_RESPONSE_TO_TOSEDOSTAT_24HR_DN	KRIGE_RESPONSE_TO_TOSEDOSTAT_6HR_DN	STARK_PREFRONTAL_CORTEX_22Q11_DELETION_DN	BLALOCK_ALZHEIMERS_DISEASE_UP	GRAESSMANN_APOPTOSIS_BY_DOXORUBICIN_DN	HALLMARK_MYC_TARGETS_V1	MOOTHA_PGC	REACTOME_IMMUNE_SYSTEM	NUCLEOBASENUCLEOSIDENUCLEOTIDE_AND_NUCLEIC_ACID_METABOLIC_PROCESS	WEI_MYCN_TARGETS_WITH_E_BOX	PENG_LEUCINE_DEPRIVATION_DN	WANG_TUMOR_INVASIVENESS_UP	DAIRKEE_TERT_TARGETS_UP	LASTOWSKA_NEUROBLASTOMA_COPY_NUMBER_DN	REACTOME_ADAPTIVE_IMMUNE_SYSTEM	SPIELMAN_LYMPHOBLAST_EUROPEAN_VS_ASIAN_UP	LI_DCP2_BOUND_MRNA	PROTEIN_METABOLIC_PROCESS	REN_ALVEOLAR_RHABDOMYOSARCOMA_DN	YAO_TEMPORAL_RESPONSE_TO_PROGESTERONE_CLUSTER_14	MARTENS_TRETINOIN_RESPONSE_DN	LEE_BMP2_TARGETS_DN	OSMAN_BLADDER_CANCER_UP	GARY_CD5_TARGETS_DN
5693	PSMB5	proteasome (prosome, macropain) subunit, beta type, 5	DIAZ_CHRONIC_MEYLOGENOUS_LEUKEMIA_UP	KIM_ALL_DISORDERS_OLIGODENDROCYTE_NUMBER_CORR_UP	KIM_BIPOLAR_DISORDER_OLIGODENDROCYTE_DENSITY_CORR_UP	GRADE_COLON_CANCER_UP	BLALOCK_ALZHEIMERS_DISEASE_DN		CASORELLI_ACUTE_PROMYELOCYTIC_LEUKEMIA_DN			HSIAO_HOUSEKEEPING_GENES	CAIRO_HEPATOBLASTOMA_CLASSES_UP			DANG_BOUND_BY_MYC		BENPORATH_MYC_MAX_TARGETS				PENG_RAPAMYCIN_RESPONSE_DN										MOOTHA_PGC	REACTOME_IMMUNE_SYSTEM							REACTOME_ADAPTIVE_IMMUNE_SYSTEM	SPIELMAN_LYMPHOBLAST_EUROPEAN_VS_ASIAN_UP				YAO_TEMPORAL_RESPONSE_TO_PROGESTERONE_CLUSTER_14				GARY_CD5_TARGETS_DN
7167	TPI1	triosephosphate isomerase 1	DIAZ_CHRONIC_MEYLOGENOUS_LEUKEMIA_UP	KIM_ALL_DISORDERS_OLIGODENDROCYTE_NUMBER_CORR_UP	KIM_BIPOLAR_DISORDER_OLIGODENDROCYTE_DENSITY_CORR_UP	GRADE_COLON_CANCER_UP	BLALOCK_ALZHEIMERS_DISEASE_DN		CASORELLI_ACUTE_PROMYELOCYTIC_LEUKEMIA_DN				CAIRO_HEPATOBLASTOMA_CLASSES_UP															STARK_PREFRONTAL_CORTEX_22Q11_DELETION_DN	BLALOCK_ALZHEIMERS_DISEASE_UP			MOOTHA_PGC
4282	MIF	macrophage migration inhibitory factor (glycosylation-inhibiting factor)	DIAZ_CHRONIC_MEYLOGENOUS_LEUKEMIA_UP	KIM_ALL_DISORDERS_OLIGODENDROCYTE_NUMBER_CORR_UP	KIM_BIPOLAR_DISORDER_OLIGODENDROCYTE_DENSITY_CORR_UP	GRADE_COLON_CANCER_UP		PUJANA_BRCA1_PCC_NETWORK		ENK_UV_RESPONSE_KERATINOCYTE_UP			CAIRO_HEPATOBLASTOMA_CLASSES_UP		KIM_ALL_DISORDERS_CALB1_CORR_UP											KRIGE_RESPONSE_TO_TOSEDOSTAT_24HR_DN	KRIGE_RESPONSE_TO_TOSEDOSTAT_6HR_DN
51433	ANAPC5	anaphase promoting complex subunit 5	DIAZ_CHRONIC_MEYLOGENOUS_LEUKEMIA_UP	KIM_ALL_DISORDERS_OLIGODENDROCYTE_NUMBER_CORR_UP	KIM_BIPOLAR_DISORDER_OLIGODENDROCYTE_DENSITY_CORR_UP	GRADE_COLON_CANCER_UP		PUJANA_BRCA1_PCC_NETWORK						BIOPOLYMER_METABOLIC_PROCESS												KRIGE_RESPONSE_TO_TOSEDOSTAT_24HR_DN	KRIGE_RESPONSE_TO_TOSEDOSTAT_6HR_DN						REACTOME_IMMUNE_SYSTEM		WEI_MYCN_TARGETS_WITH_E_BOX					REACTOME_ADAPTIVE_IMMUNE_SYSTEM			PROTEIN_METABOLIC_PROCESS
5518	PPP2R1A	protein phosphatase 2, regulatory subunit A, alpha	DIAZ_CHRONIC_MEYLOGENOUS_LEUKEMIA_UP	KIM_ALL_DISORDERS_OLIGODENDROCYTE_NUMBER_CORR_UP	KIM_BIPOLAR_DISORDER_OLIGODENDROCYTE_DENSITY_CORR_UP	GRADE_COLON_CANCER_UP				ENK_UV_RESPONSE_KERATINOCYTE_UP	PILON_KLF1_TARGETS_DN			BIOPOLYMER_METABOLIC_PROCESS	KIM_ALL_DISORDERS_CALB1_CORR_UP					LOPEZ_MBD_TARGETS													REACTOME_IMMUNE_SYSTEM							REACTOME_ADAPTIVE_IMMUNE_SYSTEM			PROTEIN_METABOLIC_PROCESS
5714	PSMD8	proteasome (prosome, macropain) 26S subunit, non-ATPase, 8	DIAZ_CHRONIC_MEYLOGENOUS_LEUKEMIA_UP	KIM_ALL_DISORDERS_OLIGODENDROCYTE_NUMBER_CORR_UP	KIM_BIPOLAR_DISORDER_OLIGODENDROCYTE_DENSITY_CORR_UP	GRADE_COLON_CANCER_UP				ENK_UV_RESPONSE_KERATINOCYTE_UP		HSIAO_HOUSEKEEPING_GENES			KIM_ALL_DISORDERS_CALB1_CORR_UP	DANG_BOUND_BY_MYC	PENG_GLUTAMINE_DEPRIVATION_DN	BENPORATH_MYC_MAX_TARGETS		LOPEZ_MBD_TARGETS		PENG_RAPAMYCIN_RESPONSE_DN		YAO_TEMPORAL_RESPONSE_TO_PROGESTERONE_CLUSTER_17							HALLMARK_MYC_TARGETS_V1		REACTOME_IMMUNE_SYSTEM							REACTOME_ADAPTIVE_IMMUNE_SYSTEM
3420	IDH3B	isocitrate dehydrogenase 3 (NAD+) beta	DIAZ_CHRONIC_MEYLOGENOUS_LEUKEMIA_UP	KIM_ALL_DISORDERS_OLIGODENDROCYTE_NUMBER_CORR_UP	KIM_BIPOLAR_DISORDER_OLIGODENDROCYTE_DENSITY_CORR_UP		BLALOCK_ALZHEIMERS_DISEASE_DN	PUJANA_BRCA1_PCC_NETWORK	CASORELLI_ACUTE_PROMYELOCYTIC_LEUKEMIA_DN	ENK_UV_RESPONSE_KERATINOCYTE_UP					KIM_ALL_DISORDERS_CALB1_CORR_UP	DANG_BOUND_BY_MYC		BENPORATH_MYC_MAX_TARGETS	SPIELMAN_LYMPHOBLAST_EUROPEAN_VS_ASIAN_DN			PENG_RAPAMYCIN_RESPONSE_DN				KRIGE_RESPONSE_TO_TOSEDOSTAT_24HR_DN	KRIGE_RESPONSE_TO_TOSEDOSTAT_6HR_DN																			MARTENS_TRETINOIN_RESPONSE_DN
5230	PGK1	phosphoglycerate kinase 1	DIAZ_CHRONIC_MEYLOGENOUS_LEUKEMIA_UP	KIM_ALL_DISORDERS_OLIGODENDROCYTE_NUMBER_CORR_UP	KIM_BIPOLAR_DISORDER_OLIGODENDROCYTE_DENSITY_CORR_UP		BLALOCK_ALZHEIMERS_DISEASE_DN	PUJANA_BRCA1_PCC_NETWORK	CASORELLI_ACUTE_PROMYELOCYTIC_LEUKEMIA_DN			HSIAO_HOUSEKEEPING_GENES			KIM_ALL_DISORDERS_CALB1_CORR_UP							PENG_RAPAMYCIN_RESPONSE_DN	KINSEY_TARGETS_OF_EWSR1_FLII_FUSION_UP			KRIGE_RESPONSE_TO_TOSEDOSTAT_24HR_DN	KRIGE_RESPONSE_TO_TOSEDOSTAT_6HR_DN				HALLMARK_MYC_TARGETS_V1	MOOTHA_PGC			WEI_MYCN_TARGETS_WITH_E_BOX	PENG_LEUCINE_DEPRIVATION_DN											LEE_BMP2_TARGETS_DN
7203	CCT3	chaperonin containing TCP1, subunit 3 (gamma)	DIAZ_CHRONIC_MEYLOGENOUS_LEUKEMIA_UP	KIM_ALL_DISORDERS_OLIGODENDROCYTE_NUMBER_CORR_UP	KIM_BIPOLAR_DISORDER_OLIGODENDROCYTE_DENSITY_CORR_UP		BLALOCK_ALZHEIMERS_DISEASE_DN	PUJANA_BRCA1_PCC_NETWORK			PILON_KLF1_TARGETS_DN		CAIRO_HEPATOBLASTOMA_CLASSES_UP							LOPEZ_MBD_TARGETS						KRIGE_RESPONSE_TO_TOSEDOSTAT_24HR_DN	KRIGE_RESPONSE_TO_TOSEDOSTAT_6HR_DN	STARK_PREFRONTAL_CORTEX_22Q11_DELETION_DN			HALLMARK_MYC_TARGETS_V1						WANG_TUMOR_INVASIVENESS_UP						PROTEIN_METABOLIC_PROCESS		YAO_TEMPORAL_RESPONSE_TO_PROGESTERONE_CLUSTER_14		LEE_BMP2_TARGETS_DN
8428	STK24	serine/threonine kinase 24	DIAZ_CHRONIC_MEYLOGENOUS_LEUKEMIA_UP	KIM_ALL_DISORDERS_OLIGODENDROCYTE_NUMBER_CORR_UP	KIM_BIPOLAR_DISORDER_OLIGODENDROCYTE_DENSITY_CORR_UP		BLALOCK_ALZHEIMERS_DISEASE_DN	PUJANA_BRCA1_PCC_NETWORK			PILON_KLF1_TARGETS_DN
1537	CYC1	cytochrome c-1	DIAZ_CHRONIC_MEYLOGENOUS_LEUKEMIA_UP	KIM_ALL_DISORDERS_OLIGODENDROCYTE_NUMBER_CORR_UP	KIM_BIPOLAR_DISORDER_OLIGODENDROCYTE_DENSITY_CORR_UP		BLALOCK_ALZHEIMERS_DISEASE_DN		CASORELLI_ACUTE_PROMYELOCYTIC_LEUKEMIA_DN	ENK_UV_RESPONSE_KERATINOCYTE_UP			CAIRO_HEPATOBLASTOMA_CLASSES_UP		KIM_ALL_DISORDERS_CALB1_CORR_UP													STARK_PREFRONTAL_CORTEX_22Q11_DELETION_DN			HALLMARK_MYC_TARGETS_V1	MOOTHA_PGC										LI_DCP2_BOUND_MRNA					LEE_BMP2_TARGETS_DN
7384	UQCRC1	ubiquinol-cytochrome c reductase core protein I	DIAZ_CHRONIC_MEYLOGENOUS_LEUKEMIA_UP	KIM_ALL_DISORDERS_OLIGODENDROCYTE_NUMBER_CORR_UP	KIM_BIPOLAR_DISORDER_OLIGODENDROCYTE_DENSITY_CORR_UP		BLALOCK_ALZHEIMERS_DISEASE_DN		CASORELLI_ACUTE_PROMYELOCYTIC_LEUKEMIA_DN	ENK_UV_RESPONSE_KERATINOCYTE_UP																						MOOTHA_PGC						DAIRKEE_TERT_TARGETS_UP			SPIELMAN_LYMPHOBLAST_EUROPEAN_VS_ASIAN_UP	LI_DCP2_BOUND_MRNA
377	ARF3	ADP-ribosylation factor 3	DIAZ_CHRONIC_MEYLOGENOUS_LEUKEMIA_UP	KIM_ALL_DISORDERS_OLIGODENDROCYTE_NUMBER_CORR_UP	KIM_BIPOLAR_DISORDER_OLIGODENDROCYTE_DENSITY_CORR_UP		BLALOCK_ALZHEIMERS_DISEASE_DN		CASORELLI_ACUTE_PROMYELOCYTIC_LEUKEMIA_DN		PILON_KLF1_TARGETS_DN	HSIAO_HOUSEKEEPING_GENES													TIEN_INTESTINE_PROBIOTICS_24HR_UP
23741	EID1	EP300 interacting inhibitor of differentiation 1	DIAZ_CHRONIC_MEYLOGENOUS_LEUKEMIA_UP	KIM_ALL_DISORDERS_OLIGODENDROCYTE_NUMBER_CORR_UP	KIM_BIPOLAR_DISORDER_OLIGODENDROCYTE_DENSITY_CORR_UP		BLALOCK_ALZHEIMERS_DISEASE_DN		CASORELLI_ACUTE_PROMYELOCYTIC_LEUKEMIA_DN		PILON_KLF1_TARGETS_DN			BIOPOLYMER_METABOLIC_PROCESS	KIM_ALL_DISORDERS_CALB1_CORR_UP										TIEN_INTESTINE_PROBIOTICS_24HR_UP					GRAESSMANN_APOPTOSIS_BY_DOXORUBICIN_DN				NUCLEOBASENUCLEOSIDENUCLEOTIDE_AND_NUCLEIC_ACID_METABOLIC_PROCESS			WANG_TUMOR_INVASIVENESS_UP
5887	RAD23B	RAD23 homolog B (S. cerevisiae)	DIAZ_CHRONIC_MEYLOGENOUS_LEUKEMIA_UP	KIM_ALL_DISORDERS_OLIGODENDROCYTE_NUMBER_CORR_UP	KIM_BIPOLAR_DISORDER_OLIGODENDROCYTE_DENSITY_CORR_UP		BLALOCK_ALZHEIMERS_DISEASE_DN		CASORELLI_ACUTE_PROMYELOCYTIC_LEUKEMIA_DN					BIOPOLYMER_METABOLIC_PROCESS	KIM_ALL_DISORDERS_CALB1_CORR_UP		PENG_GLUTAMINE_DEPRIVATION_DN											STARK_PREFRONTAL_CORTEX_22Q11_DELETION_DN		GRAESSMANN_APOPTOSIS_BY_DOXORUBICIN_DN	HALLMARK_MYC_TARGETS_V1			NUCLEOBASENUCLEOSIDENUCLEOTIDE_AND_NUCLEIC_ACID_METABOLIC_PROCESS				DAIRKEE_TERT_TARGETS_UP									LEE_BMP2_TARGETS_DN	OSMAN_BLADDER_CANCER_UP
529	ATP6V1E1	ATPase, H+ transporting, lysosomal 31kDa, V1 subunit E1	DIAZ_CHRONIC_MEYLOGENOUS_LEUKEMIA_UP	KIM_ALL_DISORDERS_OLIGODENDROCYTE_NUMBER_CORR_UP	KIM_BIPOLAR_DISORDER_OLIGODENDROCYTE_DENSITY_CORR_UP		BLALOCK_ALZHEIMERS_DISEASE_DN			ENK_UV_RESPONSE_KERATINOCYTE_UP					KIM_ALL_DISORDERS_CALB1_CORR_UP				SPIELMAN_LYMPHOBLAST_EUROPEAN_VS_ASIAN_DN									STARK_PREFRONTAL_CORTEX_22Q11_DELETION_DN
826	CAPNS1	calpain, small subunit 1	DIAZ_CHRONIC_MEYLOGENOUS_LEUKEMIA_UP	KIM_ALL_DISORDERS_OLIGODENDROCYTE_NUMBER_CORR_UP	KIM_BIPOLAR_DISORDER_OLIGODENDROCYTE_DENSITY_CORR_UP		BLALOCK_ALZHEIMERS_DISEASE_DN					HSIAO_HOUSEKEEPING_GENES
5510	PPP1R7	protein phosphatase 1, regulatory subunit 7	DIAZ_CHRONIC_MEYLOGENOUS_LEUKEMIA_UP	KIM_ALL_DISORDERS_OLIGODENDROCYTE_NUMBER_CORR_UP	KIM_BIPOLAR_DISORDER_OLIGODENDROCYTE_DENSITY_CORR_UP		BLALOCK_ALZHEIMERS_DISEASE_DN								KIM_ALL_DISORDERS_CALB1_CORR_UP	DANG_BOUND_BY_MYC		BENPORATH_MYC_MAX_TARGETS					KINSEY_TARGETS_OF_EWSR1_FLII_FUSION_UP																			LI_DCP2_BOUND_MRNA
7419	VDAC3	voltage-dependent anion channel 3	DIAZ_CHRONIC_MEYLOGENOUS_LEUKEMIA_UP	KIM_ALL_DISORDERS_OLIGODENDROCYTE_NUMBER_CORR_UP	KIM_BIPOLAR_DISORDER_OLIGODENDROCYTE_DENSITY_CORR_UP		BLALOCK_ALZHEIMERS_DISEASE_DN								KIM_ALL_DISORDERS_CALB1_CORR_UP	DANG_BOUND_BY_MYC								YAO_TEMPORAL_RESPONSE_TO_PROGESTERONE_CLUSTER_17	TIEN_INTESTINE_PROBIOTICS_24HR_UP			STARK_PREFRONTAL_CORTEX_22Q11_DELETION_DN			HALLMARK_MYC_TARGETS_V1	MOOTHA_PGC					WANG_TUMOR_INVASIVENESS_UP				SPIELMAN_LYMPHOBLAST_EUROPEAN_VS_ASIAN_UP
10121	ACTR1A	ARP1 actin-related protein 1 homolog A, centractin alpha (yeast)	DIAZ_CHRONIC_MEYLOGENOUS_LEUKEMIA_UP	KIM_ALL_DISORDERS_OLIGODENDROCYTE_NUMBER_CORR_UP	KIM_BIPOLAR_DISORDER_OLIGODENDROCYTE_DENSITY_CORR_UP		BLALOCK_ALZHEIMERS_DISEASE_DN								KIM_ALL_DISORDERS_CALB1_CORR_UP					LOPEZ_MBD_TARGETS													REACTOME_IMMUNE_SYSTEM						LASTOWSKA_NEUROBLASTOMA_COPY_NUMBER_DN	REACTOME_ADAPTIVE_IMMUNE_SYSTEM								OSMAN_BLADDER_CANCER_UP
8560	DEGS1	degenerative spermatocyte homolog 1, lipid desaturase (Drosophila)	DIAZ_CHRONIC_MEYLOGENOUS_LEUKEMIA_UP	KIM_ALL_DISORDERS_OLIGODENDROCYTE_NUMBER_CORR_UP	KIM_BIPOLAR_DISORDER_OLIGODENDROCYTE_DENSITY_CORR_UP		BLALOCK_ALZHEIMERS_DISEASE_DN									DANG_BOUND_BY_MYC		BENPORATH_MYC_MAX_TARGETS			MILI_PSEUDOPODIA_HAPTOTAXIS_DN
2224	FDPS	farnesyl diphosphate synthase	DIAZ_CHRONIC_MEYLOGENOUS_LEUKEMIA_UP	KIM_ALL_DISORDERS_OLIGODENDROCYTE_NUMBER_CORR_UP	KIM_BIPOLAR_DISORDER_OLIGODENDROCYTE_DENSITY_CORR_UP			PUJANA_BRCA1_PCC_NETWORK	CASORELLI_ACUTE_PROMYELOCYTIC_LEUKEMIA_DN																TIEN_INTESTINE_PROBIOTICS_24HR_UP			STARK_PREFRONTAL_CORTEX_22Q11_DELETION_DN	BLALOCK_ALZHEIMERS_DISEASE_UP	GRAESSMANN_APOPTOSIS_BY_DOXORUBICIN_DN						PENG_LEUCINE_DEPRIVATION_DN					SPIELMAN_LYMPHOBLAST_EUROPEAN_VS_ASIAN_UP
8565	YARS	tyrosyl-tRNA synthetase	DIAZ_CHRONIC_MEYLOGENOUS_LEUKEMIA_UP	KIM_ALL_DISORDERS_OLIGODENDROCYTE_NUMBER_CORR_UP	KIM_BIPOLAR_DISORDER_OLIGODENDROCYTE_DENSITY_CORR_UP			PUJANA_BRCA1_PCC_NETWORK						BIOPOLYMER_METABOLIC_PROCESS	KIM_ALL_DISORDERS_CALB1_CORR_UP				SPIELMAN_LYMPHOBLAST_EUROPEAN_VS_ASIAN_DN															NUCLEOBASENUCLEOSIDENUCLEOTIDE_AND_NUCLEIC_ACID_METABOLIC_PROCESS									PROTEIN_METABOLIC_PROCESS
8881	CDC16	cell division cycle 16 homolog (S. cerevisiae)	DIAZ_CHRONIC_MEYLOGENOUS_LEUKEMIA_UP	KIM_ALL_DISORDERS_OLIGODENDROCYTE_NUMBER_CORR_UP	KIM_BIPOLAR_DISORDER_OLIGODENDROCYTE_DENSITY_CORR_UP			PUJANA_BRCA1_PCC_NETWORK								DANG_BOUND_BY_MYC		BENPORATH_MYC_MAX_TARGETS	SPIELMAN_LYMPHOBLAST_EUROPEAN_VS_ASIAN_DN										BLALOCK_ALZHEIMERS_DISEASE_UP				REACTOME_IMMUNE_SYSTEM							REACTOME_ADAPTIVE_IMMUNE_SYSTEM
84364	ARFGAP2	ADP-ribosylation factor GTPase activating protein 2	DIAZ_CHRONIC_MEYLOGENOUS_LEUKEMIA_UP	KIM_ALL_DISORDERS_OLIGODENDROCYTE_NUMBER_CORR_UP	KIM_BIPOLAR_DISORDER_OLIGODENDROCYTE_DENSITY_CORR_UP				CASORELLI_ACUTE_PROMYELOCYTIC_LEUKEMIA_DN							DANG_BOUND_BY_MYC													BLALOCK_ALZHEIMERS_DISEASE_UP
6301	SARS	seryl-tRNA synthetase	DIAZ_CHRONIC_MEYLOGENOUS_LEUKEMIA_UP	KIM_ALL_DISORDERS_OLIGODENDROCYTE_NUMBER_CORR_UP	KIM_BIPOLAR_DISORDER_OLIGODENDROCYTE_DENSITY_CORR_UP					ENK_UV_RESPONSE_KERATINOCYTE_UP		HSIAO_HOUSEKEEPING_GENES		BIOPOLYMER_METABOLIC_PROCESS	KIM_ALL_DISORDERS_CALB1_CORR_UP	DANG_BOUND_BY_MYC		BENPORATH_MYC_MAX_TARGETS	SPIELMAN_LYMPHOBLAST_EUROPEAN_VS_ASIAN_DN									STARK_PREFRONTAL_CORTEX_22Q11_DELETION_DN						NUCLEOBASENUCLEOSIDENUCLEOTIDE_AND_NUCLEIC_ACID_METABOLIC_PROCESS
6944	VPS72	vacuolar protein sorting 72 homolog (S. cerevisiae)	DIAZ_CHRONIC_MEYLOGENOUS_LEUKEMIA_UP	KIM_ALL_DISORDERS_OLIGODENDROCYTE_NUMBER_CORR_UP	KIM_BIPOLAR_DISORDER_OLIGODENDROCYTE_DENSITY_CORR_UP					ENK_UV_RESPONSE_KERATINOCYTE_UP		HSIAO_HOUSEKEEPING_GENES		BIOPOLYMER_METABOLIC_PROCESS																GRAESSMANN_APOPTOSIS_BY_DOXORUBICIN_DN				NUCLEOBASENUCLEOSIDENUCLEOTIDE_AND_NUCLEIC_ACID_METABOLIC_PROCESS
5216	PFN1	profilin 1	DIAZ_CHRONIC_MEYLOGENOUS_LEUKEMIA_UP	KIM_ALL_DISORDERS_OLIGODENDROCYTE_NUMBER_CORR_UP	KIM_BIPOLAR_DISORDER_OLIGODENDROCYTE_DENSITY_CORR_UP					ENK_UV_RESPONSE_KERATINOCYTE_UP		HSIAO_HOUSEKEEPING_GENES				DANG_BOUND_BY_MYC	PENG_GLUTAMINE_DEPRIVATION_DN	BENPORATH_MYC_MAX_TARGETS		LOPEZ_MBD_TARGETS																		DAIRKEE_TERT_TARGETS_UP			SPIELMAN_LYMPHOBLAST_EUROPEAN_VS_ASIAN_UP
6415	SEPW1	selenoprotein W, 1	DIAZ_CHRONIC_MEYLOGENOUS_LEUKEMIA_UP	KIM_ALL_DISORDERS_OLIGODENDROCYTE_NUMBER_CORR_UP	KIM_BIPOLAR_DISORDER_OLIGODENDROCYTE_DENSITY_CORR_UP					ENK_UV_RESPONSE_KERATINOCYTE_UP		HSIAO_HOUSEKEEPING_GENES							SPIELMAN_LYMPHOBLAST_EUROPEAN_VS_ASIAN_DN
1892	ECHS1	enoyl CoA hydratase, short chain, 1, mitochondrial	DIAZ_CHRONIC_MEYLOGENOUS_LEUKEMIA_UP	KIM_ALL_DISORDERS_OLIGODENDROCYTE_NUMBER_CORR_UP	KIM_BIPOLAR_DISORDER_OLIGODENDROCYTE_DENSITY_CORR_UP					ENK_UV_RESPONSE_KERATINOCYTE_UP		HSIAO_HOUSEKEEPING_GENES													TIEN_INTESTINE_PROBIOTICS_24HR_UP													DAIRKEE_TERT_TARGETS_UP	LASTOWSKA_NEUROBLASTOMA_COPY_NUMBER_DN
5037	PEBP1	phosphatidylethanolamine binding protein 1	DIAZ_CHRONIC_MEYLOGENOUS_LEUKEMIA_UP	KIM_ALL_DISORDERS_OLIGODENDROCYTE_NUMBER_CORR_UP	KIM_BIPOLAR_DISORDER_OLIGODENDROCYTE_DENSITY_CORR_UP						PILON_KLF1_TARGETS_DN	HSIAO_HOUSEKEEPING_GENES														KRIGE_RESPONSE_TO_TOSEDOSTAT_24HR_DN	KRIGE_RESPONSE_TO_TOSEDOSTAT_6HR_DN		BLALOCK_ALZHEIMERS_DISEASE_UP									DAIRKEE_TERT_TARGETS_UP			SPIELMAN_LYMPHOBLAST_EUROPEAN_VS_ASIAN_UP
207	AKT1	v-akt murine thymoma viral oncogene homolog 1	DIAZ_CHRONIC_MEYLOGENOUS_LEUKEMIA_UP	KIM_ALL_DISORDERS_OLIGODENDROCYTE_NUMBER_CORR_UP	KIM_BIPOLAR_DISORDER_OLIGODENDROCYTE_DENSITY_CORR_UP						PILON_KLF1_TARGETS_DN			BIOPOLYMER_METABOLIC_PROCESS	KIM_ALL_DISORDERS_CALB1_CORR_UP									YAO_TEMPORAL_RESPONSE_TO_PROGESTERONE_CLUSTER_17									REACTOME_IMMUNE_SYSTEM							REACTOME_ADAPTIVE_IMMUNE_SYSTEM			PROTEIN_METABOLIC_PROCESS
1155	TBCB	tubulin folding cofactor B	DIAZ_CHRONIC_MEYLOGENOUS_LEUKEMIA_UP	KIM_ALL_DISORDERS_OLIGODENDROCYTE_NUMBER_CORR_UP	KIM_BIPOLAR_DISORDER_OLIGODENDROCYTE_DENSITY_CORR_UP						PILON_KLF1_TARGETS_DN																																		YAO_TEMPORAL_RESPONSE_TO_PROGESTERONE_CLUSTER_14
1642	DDB1	damage-specific DNA binding protein 1, 127kDa	DIAZ_CHRONIC_MEYLOGENOUS_LEUKEMIA_UP	KIM_ALL_DISORDERS_OLIGODENDROCYTE_NUMBER_CORR_UP	KIM_BIPOLAR_DISORDER_OLIGODENDROCYTE_DENSITY_CORR_UP							HSIAO_HOUSEKEEPING_GENES		BIOPOLYMER_METABOLIC_PROCESS		DANG_BOUND_BY_MYC		BENPORATH_MYC_MAX_TARGETS	SPIELMAN_LYMPHOBLAST_EUROPEAN_VS_ASIAN_DN	LOPEZ_MBD_TARGETS														NUCLEOBASENUCLEOSIDENUCLEOTIDE_AND_NUCLEIC_ACID_METABOLIC_PROCESS
5708	PSMD2	proteasome (prosome, macropain) 26S subunit, non-ATPase, 2	DIAZ_CHRONIC_MEYLOGENOUS_LEUKEMIA_UP	KIM_ALL_DISORDERS_OLIGODENDROCYTE_NUMBER_CORR_UP	KIM_BIPOLAR_DISORDER_OLIGODENDROCYTE_DENSITY_CORR_UP							HSIAO_HOUSEKEEPING_GENES													TIEN_INTESTINE_PROBIOTICS_24HR_UP								REACTOME_IMMUNE_SYSTEM		WEI_MYCN_TARGETS_WITH_E_BOX	PENG_LEUCINE_DEPRIVATION_DN				REACTOME_ADAPTIVE_IMMUNE_SYSTEM
5434	POLR2E	polymerase (RNA) II (DNA directed) polypeptide E, 25kDa	DIAZ_CHRONIC_MEYLOGENOUS_LEUKEMIA_UP	KIM_ALL_DISORDERS_OLIGODENDROCYTE_NUMBER_CORR_UP	KIM_BIPOLAR_DISORDER_OLIGODENDROCYTE_DENSITY_CORR_UP									BIOPOLYMER_METABOLIC_PROCESS	KIM_ALL_DISORDERS_CALB1_CORR_UP											KRIGE_RESPONSE_TO_TOSEDOSTAT_24HR_DN	KRIGE_RESPONSE_TO_TOSEDOSTAT_6HR_DN					MOOTHA_PGC		NUCLEOBASENUCLEOSIDENUCLEOTIDE_AND_NUCLEIC_ACID_METABOLIC_PROCESS				DAIRKEE_TERT_TARGETS_UP
526	ATP6V1B2	ATPase, H+ transporting, lysosomal 56/58kDa, V1 subunit B2	DIAZ_CHRONIC_MEYLOGENOUS_LEUKEMIA_UP	KIM_ALL_DISORDERS_OLIGODENDROCYTE_NUMBER_CORR_UP	KIM_BIPOLAR_DISORDER_OLIGODENDROCYTE_DENSITY_CORR_UP										KIM_ALL_DISORDERS_CALB1_CORR_UP				SPIELMAN_LYMPHOBLAST_EUROPEAN_VS_ASIAN_DN
8802	SUCLG1	succinate-CoA ligase, alpha subunit	DIAZ_CHRONIC_MEYLOGENOUS_LEUKEMIA_UP	KIM_ALL_DISORDERS_OLIGODENDROCYTE_NUMBER_CORR_UP	KIM_BIPOLAR_DISORDER_OLIGODENDROCYTE_DENSITY_CORR_UP											DANG_BOUND_BY_MYC		BENPORATH_MYC_MAX_TARGETS														MOOTHA_PGC			WEI_MYCN_TARGETS_WITH_E_BOX
23478	SEC11A	SEC11 homolog A (S. cerevisiae)	DIAZ_CHRONIC_MEYLOGENOUS_LEUKEMIA_UP	KIM_ALL_DISORDERS_OLIGODENDROCYTE_NUMBER_CORR_UP	KIM_BIPOLAR_DISORDER_OLIGODENDROCYTE_DENSITY_CORR_UP																MILI_PSEUDOPODIA_HAPTOTAXIS_DN								BLALOCK_ALZHEIMERS_DISEASE_UP									DAIRKEE_TERT_TARGETS_UP
372	ARCN1	archain 1	DIAZ_CHRONIC_MEYLOGENOUS_LEUKEMIA_UP	KIM_ALL_DISORDERS_OLIGODENDROCYTE_NUMBER_CORR_UP			BLALOCK_ALZHEIMERS_DISEASE_DN	PUJANA_BRCA1_PCC_NETWORK																															LASTOWSKA_NEUROBLASTOMA_COPY_NUMBER_DN
5481	PPID	peptidylprolyl isomerase D	DIAZ_CHRONIC_MEYLOGENOUS_LEUKEMIA_UP	KIM_ALL_DISORDERS_OLIGODENDROCYTE_NUMBER_CORR_UP			BLALOCK_ALZHEIMERS_DISEASE_DN		CASORELLI_ACUTE_PROMYELOCYTIC_LEUKEMIA_DN						KIM_ALL_DISORDERS_CALB1_CORR_UP	DANG_BOUND_BY_MYC							KINSEY_TARGETS_OF_EWSR1_FLII_FUSION_UP												WEI_MYCN_TARGETS_WITH_E_BOX
1173	AP2M1	adaptor-related protein complex 2, mu 1 subunit	DIAZ_CHRONIC_MEYLOGENOUS_LEUKEMIA_UP	KIM_ALL_DISORDERS_OLIGODENDROCYTE_NUMBER_CORR_UP			BLALOCK_ALZHEIMERS_DISEASE_DN		CASORELLI_ACUTE_PROMYELOCYTIC_LEUKEMIA_DN																			STARK_PREFRONTAL_CORTEX_22Q11_DELETION_DN					REACTOME_IMMUNE_SYSTEM							REACTOME_ADAPTIVE_IMMUNE_SYSTEM				REN_ALVEOLAR_RHABDOMYOSARCOMA_DN
10726	NUDC	nuclear distribution gene C homolog (A. nidulans)	DIAZ_CHRONIC_MEYLOGENOUS_LEUKEMIA_UP	KIM_ALL_DISORDERS_OLIGODENDROCYTE_NUMBER_CORR_UP					CASORELLI_ACUTE_PROMYELOCYTIC_LEUKEMIA_DN								PENG_GLUTAMINE_DEPRIVATION_DN								TIEN_INTESTINE_PROBIOTICS_24HR_UP	KRIGE_RESPONSE_TO_TOSEDOSTAT_24HR_DN	KRIGE_RESPONSE_TO_TOSEDOSTAT_6HR_DN	STARK_PREFRONTAL_CORTEX_22Q11_DELETION_DN	BLALOCK_ALZHEIMERS_DISEASE_UP										LASTOWSKA_NEUROBLASTOMA_COPY_NUMBER_DN										GARY_CD5_TARGETS_DN
553115	PEF1	penta-EF-hand domain containing 1	DIAZ_CHRONIC_MEYLOGENOUS_LEUKEMIA_UP	KIM_ALL_DISORDERS_OLIGODENDROCYTE_NUMBER_CORR_UP																																			LASTOWSKA_NEUROBLASTOMA_COPY_NUMBER_DN
4735	SEPT2	septin 2	DIAZ_CHRONIC_MEYLOGENOUS_LEUKEMIA_UP		KIM_BIPOLAR_DISORDER_OLIGODENDROCYTE_DENSITY_CORR_UP	GRADE_COLON_CANCER_UP			CASORELLI_ACUTE_PROMYELOCYTIC_LEUKEMIA_DN			HSIAO_HOUSEKEEPING_GENES																	BLALOCK_ALZHEIMERS_DISEASE_UP
8079	MLF2	myeloid leukemia factor 2	DIAZ_CHRONIC_MEYLOGENOUS_LEUKEMIA_UP		KIM_BIPOLAR_DISORDER_OLIGODENDROCYTE_DENSITY_CORR_UP		BLALOCK_ALZHEIMERS_DISEASE_DN			ENK_UV_RESPONSE_KERATINOCYTE_UP		HSIAO_HOUSEKEEPING_GENES					PENG_GLUTAMINE_DEPRIVATION_DN					PENG_RAPAMYCIN_RESPONSE_DN														PENG_LEUCINE_DEPRIVATION_DN		DAIRKEE_TERT_TARGETS_UP			SPIELMAN_LYMPHOBLAST_EUROPEAN_VS_ASIAN_UP
5573	PRKAR1A	protein kinase, cAMP-dependent, regulatory, type I, alpha (tissue specific extinguisher 1)	DIAZ_CHRONIC_MEYLOGENOUS_LEUKEMIA_UP		KIM_BIPOLAR_DISORDER_OLIGODENDROCYTE_DENSITY_CORR_UP		BLALOCK_ALZHEIMERS_DISEASE_DN							BIOPOLYMER_METABOLIC_PROCESS	KIM_ALL_DISORDERS_CALB1_CORR_UP																			NUCLEOBASENUCLEOSIDENUCLEOTIDE_AND_NUCLEIC_ACID_METABOLIC_PROCESS			WANG_TUMOR_INVASIVENESS_UP
5718	PSMD12	proteasome (prosome, macropain) 26S subunit, non-ATPase, 12	DIAZ_CHRONIC_MEYLOGENOUS_LEUKEMIA_UP		KIM_BIPOLAR_DISORDER_OLIGODENDROCYTE_DENSITY_CORR_UP		BLALOCK_ALZHEIMERS_DISEASE_DN								KIM_ALL_DISORDERS_CALB1_CORR_UP		PENG_GLUTAMINE_DEPRIVATION_DN		SPIELMAN_LYMPHOBLAST_EUROPEAN_VS_ASIAN_DN	LOPEZ_MBD_TARGETS													REACTOME_IMMUNE_SYSTEM		WEI_MYCN_TARGETS_WITH_E_BOX					REACTOME_ADAPTIVE_IMMUNE_SYSTEM							LEE_BMP2_TARGETS_DN
488	ATP2A2	ATPase, Ca++ transporting, cardiac muscle, slow twitch 2	DIAZ_CHRONIC_MEYLOGENOUS_LEUKEMIA_UP		KIM_BIPOLAR_DISORDER_OLIGODENDROCYTE_DENSITY_CORR_UP		BLALOCK_ALZHEIMERS_DISEASE_DN								KIM_ALL_DISORDERS_CALB1_CORR_UP		PENG_GLUTAMINE_DEPRIVATION_DN				MILI_PSEUDOPODIA_HAPTOTAXIS_DN		KINSEY_TARGETS_OF_EWSR1_FLII_FUSION_UP							GRAESSMANN_APOPTOSIS_BY_DOXORUBICIN_DN					WEI_MYCN_TARGETS_WITH_E_BOX
60496	AASDHPPT	aminoadipate-semialdehyde dehydrogenase-phosphopantetheinyl transferase	DIAZ_CHRONIC_MEYLOGENOUS_LEUKEMIA_UP		KIM_BIPOLAR_DISORDER_OLIGODENDROCYTE_DENSITY_CORR_UP		BLALOCK_ALZHEIMERS_DISEASE_DN								KIM_ALL_DISORDERS_CALB1_CORR_UP								KINSEY_TARGETS_OF_EWSR1_FLII_FUSION_UP		TIEN_INTESTINE_PROBIOTICS_24HR_UP										WEI_MYCN_TARGETS_WITH_E_BOX				LASTOWSKA_NEUROBLASTOMA_COPY_NUMBER_DN
9184	BUB3	budding uninhibited by benzimidazoles 3 homolog (yeast)	DIAZ_CHRONIC_MEYLOGENOUS_LEUKEMIA_UP		KIM_BIPOLAR_DISORDER_OLIGODENDROCYTE_DENSITY_CORR_UP			PUJANA_BRCA1_PCC_NETWORK	CASORELLI_ACUTE_PROMYELOCYTIC_LEUKEMIA_DN		PILON_KLF1_TARGETS_DN		CAIRO_HEPATOBLASTOMA_CLASSES_UP																		HALLMARK_MYC_TARGETS_V1								LASTOWSKA_NEUROBLASTOMA_COPY_NUMBER_DN
3182	HNRNPAB	heterogeneous nuclear ribonucleoprotein A/B	DIAZ_CHRONIC_MEYLOGENOUS_LEUKEMIA_UP		KIM_BIPOLAR_DISORDER_OLIGODENDROCYTE_DENSITY_CORR_UP			PUJANA_BRCA1_PCC_NETWORK	CASORELLI_ACUTE_PROMYELOCYTIC_LEUKEMIA_DN		PILON_KLF1_TARGETS_DN			BIOPOLYMER_METABOLIC_PROCESS			PENG_GLUTAMINE_DEPRIVATION_DN						KINSEY_TARGETS_OF_EWSR1_FLII_FUSION_UP		TIEN_INTESTINE_PROBIOTICS_24HR_UP									NUCLEOBASENUCLEOSIDENUCLEOTIDE_AND_NUCLEIC_ACID_METABOLIC_PROCESS			WANG_TUMOR_INVASIVENESS_UP										LEE_BMP2_TARGETS_DN
11331	PHB2	prohibitin 2	DIAZ_CHRONIC_MEYLOGENOUS_LEUKEMIA_UP		KIM_BIPOLAR_DISORDER_OLIGODENDROCYTE_DENSITY_CORR_UP			PUJANA_BRCA1_PCC_NETWORK		ENK_UV_RESPONSE_KERATINOCYTE_UP	PILON_KLF1_TARGETS_DN	HSIAO_HOUSEKEEPING_GENES	CAIRO_HEPATOBLASTOMA_CLASSES_UP			DANG_BOUND_BY_MYC		BENPORATH_MYC_MAX_TARGETS			MILI_PSEUDOPODIA_HAPTOTAXIS_DN			YAO_TEMPORAL_RESPONSE_TO_PROGESTERONE_CLUSTER_17							HALLMARK_MYC_TARGETS_V1	MOOTHA_PGC														MARTENS_TRETINOIN_RESPONSE_DN
5537	PPP6C	protein phosphatase 6, catalytic subunit	DIAZ_CHRONIC_MEYLOGENOUS_LEUKEMIA_UP		KIM_BIPOLAR_DISORDER_OLIGODENDROCYTE_DENSITY_CORR_UP			PUJANA_BRCA1_PCC_NETWORK						BIOPOLYMER_METABOLIC_PROCESS	KIM_ALL_DISORDERS_CALB1_CORR_UP	DANG_BOUND_BY_MYC		BENPORATH_MYC_MAX_TARGETS		LOPEZ_MBD_TARGETS			KINSEY_TARGETS_OF_EWSR1_FLII_FUSION_UP																				PROTEIN_METABOLIC_PROCESS
8140	SLC7A5	solute carrier family 7 (amino acid transporter light chain, L system), member 5	DIAZ_CHRONIC_MEYLOGENOUS_LEUKEMIA_UP		KIM_BIPOLAR_DISORDER_OLIGODENDROCYTE_DENSITY_CORR_UP			PUJANA_BRCA1_PCC_NETWORK													MILI_PSEUDOPODIA_HAPTOTAXIS_DN	PENG_RAPAMYCIN_RESPONSE_DN							BLALOCK_ALZHEIMERS_DISEASE_UP
211	ALAS1	aminolevulinate, delta-, synthase 1	DIAZ_CHRONIC_MEYLOGENOUS_LEUKEMIA_UP		KIM_BIPOLAR_DISORDER_OLIGODENDROCYTE_DENSITY_CORR_UP					ENK_UV_RESPONSE_KERATINOCYTE_UP	PILON_KLF1_TARGETS_DN				KIM_ALL_DISORDERS_CALB1_CORR_UP					LOPEZ_MBD_TARGETS												MOOTHA_PGC
81689	ISCA1	iron-sulfur cluster assembly 1 homolog (S. cerevisiae)	DIAZ_CHRONIC_MEYLOGENOUS_LEUKEMIA_UP		KIM_BIPOLAR_DISORDER_OLIGODENDROCYTE_DENSITY_CORR_UP										KIM_ALL_DISORDERS_CALB1_CORR_UP											KRIGE_RESPONSE_TO_TOSEDOSTAT_24HR_DN	KRIGE_RESPONSE_TO_TOSEDOSTAT_6HR_DN					MOOTHA_PGC																	GARY_CD5_TARGETS_DN
6745	SSR1	signal sequence receptor, alpha	DIAZ_CHRONIC_MEYLOGENOUS_LEUKEMIA_UP			GRADE_COLON_CANCER_UP	BLALOCK_ALZHEIMERS_DISEASE_DN	PUJANA_BRCA1_PCC_NETWORK	CASORELLI_ACUTE_PROMYELOCYTIC_LEUKEMIA_DN	ENK_UV_RESPONSE_KERATINOCYTE_UP	PILON_KLF1_TARGETS_DN																			GRAESSMANN_APOPTOSIS_BY_DOXORUBICIN_DN					WEI_MYCN_TARGETS_WITH_E_BOX										YAO_TEMPORAL_RESPONSE_TO_PROGESTERONE_CLUSTER_14		LEE_BMP2_TARGETS_DN
3609	ILF3	interleukin enhancer binding factor 3, 90kDa	DIAZ_CHRONIC_MEYLOGENOUS_LEUKEMIA_UP			GRADE_COLON_CANCER_UP	BLALOCK_ALZHEIMERS_DISEASE_DN	PUJANA_BRCA1_PCC_NETWORK	CASORELLI_ACUTE_PROMYELOCYTIC_LEUKEMIA_DN		PILON_KLF1_TARGETS_DN		CAIRO_HEPATOBLASTOMA_CLASSES_UP	BIOPOLYMER_METABOLIC_PROCESS						LOPEZ_MBD_TARGETS			KINSEY_TARGETS_OF_EWSR1_FLII_FUSION_UP			KRIGE_RESPONSE_TO_TOSEDOSTAT_24HR_DN	KRIGE_RESPONSE_TO_TOSEDOSTAT_6HR_DN			GRAESSMANN_APOPTOSIS_BY_DOXORUBICIN_DN				NUCLEOBASENUCLEOSIDENUCLEOTIDE_AND_NUCLEIC_ACID_METABOLIC_PROCESS		PENG_LEUCINE_DEPRIVATION_DN		DAIRKEE_TERT_TARGETS_UP											GARY_CD5_TARGETS_DN
4830	NME1	non-metastatic cells 1, protein (NM23A) expressed in	DIAZ_CHRONIC_MEYLOGENOUS_LEUKEMIA_UP			GRADE_COLON_CANCER_UP	BLALOCK_ALZHEIMERS_DISEASE_DN	PUJANA_BRCA1_PCC_NETWORK	CASORELLI_ACUTE_PROMYELOCYTIC_LEUKEMIA_DN		PILON_KLF1_TARGETS_DN		CAIRO_HEPATOBLASTOMA_CLASSES_UP			DANG_BOUND_BY_MYC	PENG_GLUTAMINE_DEPRIVATION_DN	BENPORATH_MYC_MAX_TARGETS				PENG_RAPAMYCIN_RESPONSE_DN			TIEN_INTESTINE_PROBIOTICS_24HR_UP	KRIGE_RESPONSE_TO_TOSEDOSTAT_24HR_DN		STARK_PREFRONTAL_CORTEX_22Q11_DELETION_DN			HALLMARK_MYC_TARGETS_V1							DAIRKEE_TERT_TARGETS_UP							YAO_TEMPORAL_RESPONSE_TO_PROGESTERONE_CLUSTER_14		LEE_BMP2_TARGETS_DN		GARY_CD5_TARGETS_DN
3313	HSPA9	heat shock 70kDa protein 9 (mortalin)	DIAZ_CHRONIC_MEYLOGENOUS_LEUKEMIA_UP			GRADE_COLON_CANCER_UP	BLALOCK_ALZHEIMERS_DISEASE_DN	PUJANA_BRCA1_PCC_NETWORK	CASORELLI_ACUTE_PROMYELOCYTIC_LEUKEMIA_DN		PILON_KLF1_TARGETS_DN					DANG_BOUND_BY_MYC		BENPORATH_MYC_MAX_TARGETS				PENG_RAPAMYCIN_RESPONSE_DN	KINSEY_TARGETS_OF_EWSR1_FLII_FUSION_UP							GRAESSMANN_APOPTOSIS_BY_DOXORUBICIN_DN		MOOTHA_PGC									SPIELMAN_LYMPHOBLAST_EUROPEAN_VS_ASIAN_UP						LEE_BMP2_TARGETS_DN
7756	ZNF207	zinc finger protein 207	DIAZ_CHRONIC_MEYLOGENOUS_LEUKEMIA_UP			GRADE_COLON_CANCER_UP	BLALOCK_ALZHEIMERS_DISEASE_DN	PUJANA_BRCA1_PCC_NETWORK					CAIRO_HEPATOBLASTOMA_CLASSES_UP				PENG_GLUTAMINE_DEPRIVATION_DN		SPIELMAN_LYMPHOBLAST_EUROPEAN_VS_ASIAN_DN				KINSEY_TARGETS_OF_EWSR1_FLII_FUSION_UP							GRAESSMANN_APOPTOSIS_BY_DOXORUBICIN_DN																			GARY_CD5_TARGETS_DN
7334	UBE2N	ubiquitin-conjugating enzyme E2N	DIAZ_CHRONIC_MEYLOGENOUS_LEUKEMIA_UP			GRADE_COLON_CANCER_UP	BLALOCK_ALZHEIMERS_DISEASE_DN	PUJANA_BRCA1_PCC_NETWORK						BIOPOLYMER_METABOLIC_PROCESS	KIM_ALL_DISORDERS_CALB1_CORR_UP		PENG_GLUTAMINE_DEPRIVATION_DN		SPIELMAN_LYMPHOBLAST_EUROPEAN_VS_ASIAN_DN				KINSEY_TARGETS_OF_EWSR1_FLII_FUSION_UP		TIEN_INTESTINE_PROBIOTICS_24HR_UP								REACTOME_IMMUNE_SYSTEM	NUCLEOBASENUCLEOSIDENUCLEOTIDE_AND_NUCLEIC_ACID_METABOLIC_PROCESS	WEI_MYCN_TARGETS_WITH_E_BOX	PENG_LEUCINE_DEPRIVATION_DN				REACTOME_ADAPTIVE_IMMUNE_SYSTEM			PROTEIN_METABOLIC_PROCESS		YAO_TEMPORAL_RESPONSE_TO_PROGESTERONE_CLUSTER_14
3839	KPNA3	karyopherin alpha 3 (importin alpha 4)	DIAZ_CHRONIC_MEYLOGENOUS_LEUKEMIA_UP			GRADE_COLON_CANCER_UP	BLALOCK_ALZHEIMERS_DISEASE_DN				PILON_KLF1_TARGETS_DN					DANG_BOUND_BY_MYC		BENPORATH_MYC_MAX_TARGETS				PENG_RAPAMYCIN_RESPONSE_DN								GRAESSMANN_APOPTOSIS_BY_DOXORUBICIN_DN			REACTOME_IMMUNE_SYSTEM										PROTEIN_METABOLIC_PROCESS					OSMAN_BLADDER_CANCER_UP
10330	CNPY2	canopy 2 homolog (zebrafish)	DIAZ_CHRONIC_MEYLOGENOUS_LEUKEMIA_UP			GRADE_COLON_CANCER_UP	BLALOCK_ALZHEIMERS_DISEASE_DN									DANG_BOUND_BY_MYC		BENPORATH_MYC_MAX_TARGETS							TIEN_INTESTINE_PROBIOTICS_24HR_UP			STARK_PREFRONTAL_CORTEX_22Q11_DELETION_DN																		MARTENS_TRETINOIN_RESPONSE_DN			GARY_CD5_TARGETS_DN
4191	MDH2	malate dehydrogenase 2, NAD (mitochondrial)	DIAZ_CHRONIC_MEYLOGENOUS_LEUKEMIA_UP			GRADE_COLON_CANCER_UP	BLALOCK_ALZHEIMERS_DISEASE_DN												SPIELMAN_LYMPHOBLAST_EUROPEAN_VS_ASIAN_DN					YAO_TEMPORAL_RESPONSE_TO_PROGESTERONE_CLUSTER_17				STARK_PREFRONTAL_CORTEX_22Q11_DELETION_DN				MOOTHA_PGC
5688	PSMA7	proteasome (prosome, macropain) subunit, alpha type, 7	DIAZ_CHRONIC_MEYLOGENOUS_LEUKEMIA_UP			GRADE_COLON_CANCER_UP	BLALOCK_ALZHEIMERS_DISEASE_DN																	YAO_TEMPORAL_RESPONSE_TO_PROGESTERONE_CLUSTER_17		KRIGE_RESPONSE_TO_TOSEDOSTAT_24HR_DN	KRIGE_RESPONSE_TO_TOSEDOSTAT_6HR_DN				HALLMARK_MYC_TARGETS_V1		REACTOME_IMMUNE_SYSTEM			PENG_LEUCINE_DEPRIVATION_DN	WANG_TUMOR_INVASIVENESS_UP			REACTOME_ADAPTIVE_IMMUNE_SYSTEM									GARY_CD5_TARGETS_DN
9470	EIF4E2	eukaryotic translation initiation factor 4E family member 2	DIAZ_CHRONIC_MEYLOGENOUS_LEUKEMIA_UP			GRADE_COLON_CANCER_UP		PUJANA_BRCA1_PCC_NETWORK	CASORELLI_ACUTE_PROMYELOCYTIC_LEUKEMIA_DN	ENK_UV_RESPONSE_KERATINOCYTE_UP			CAIRO_HEPATOBLASTOMA_CLASSES_UP			DANG_BOUND_BY_MYC		BENPORATH_MYC_MAX_TARGETS						YAO_TEMPORAL_RESPONSE_TO_PROGESTERONE_CLUSTER_17		KRIGE_RESPONSE_TO_TOSEDOSTAT_24HR_DN	KRIGE_RESPONSE_TO_TOSEDOSTAT_6HR_DN			GRAESSMANN_APOPTOSIS_BY_DOXORUBICIN_DN			REACTOME_IMMUNE_SYSTEM																GARY_CD5_TARGETS_DN
5425	POLD2	polymerase (DNA directed), delta 2, regulatory subunit 50kDa	DIAZ_CHRONIC_MEYLOGENOUS_LEUKEMIA_UP			GRADE_COLON_CANCER_UP		PUJANA_BRCA1_PCC_NETWORK	CASORELLI_ACUTE_PROMYELOCYTIC_LEUKEMIA_DN					BIOPOLYMER_METABOLIC_PROCESS		DANG_BOUND_BY_MYC										KRIGE_RESPONSE_TO_TOSEDOSTAT_24HR_DN	KRIGE_RESPONSE_TO_TOSEDOSTAT_6HR_DN			GRAESSMANN_APOPTOSIS_BY_DOXORUBICIN_DN	HALLMARK_MYC_TARGETS_V1			NUCLEOBASENUCLEOSIDENUCLEOTIDE_AND_NUCLEIC_ACID_METABOLIC_PROCESS				DAIRKEE_TERT_TARGETS_UP								MARTENS_TRETINOIN_RESPONSE_DN
8872	CDC123	cell division cycle 123 homolog (S. cerevisiae)	DIAZ_CHRONIC_MEYLOGENOUS_LEUKEMIA_UP			GRADE_COLON_CANCER_UP		PUJANA_BRCA1_PCC_NETWORK	CASORELLI_ACUTE_PROMYELOCYTIC_LEUKEMIA_DN								PENG_GLUTAMINE_DEPRIVATION_DN		SPIELMAN_LYMPHOBLAST_EUROPEAN_VS_ASIAN_DN						TIEN_INTESTINE_PROBIOTICS_24HR_UP										WEI_MYCN_TARGETS_WITH_E_BOX
8668	EIF3I	eukaryotic translation initiation factor 3, subunit I	DIAZ_CHRONIC_MEYLOGENOUS_LEUKEMIA_UP			GRADE_COLON_CANCER_UP		PUJANA_BRCA1_PCC_NETWORK		ENK_UV_RESPONSE_KERATINOCYTE_UP						DANG_BOUND_BY_MYC		BENPORATH_MYC_MAX_TARGETS		LOPEZ_MBD_TARGETS																							PROTEIN_METABOLIC_PROCESS
3608	ILF2	interleukin enhancer binding factor 2, 45kDa	DIAZ_CHRONIC_MEYLOGENOUS_LEUKEMIA_UP			GRADE_COLON_CANCER_UP		PUJANA_BRCA1_PCC_NETWORK			PILON_KLF1_TARGETS_DN		CAIRO_HEPATOBLASTOMA_CLASSES_UP	BIOPOLYMER_METABOLIC_PROCESS			PENG_GLUTAMINE_DEPRIVATION_DN			LOPEZ_MBD_TARGETS											HALLMARK_MYC_TARGETS_V1			NUCLEOBASENUCLEOSIDENUCLEOTIDE_AND_NUCLEIC_ACID_METABOLIC_PROCESS													LEE_BMP2_TARGETS_DN
6599	SMARCC1	SWI/SNF related, matrix associated, actin dependent regulator of chromatin, subfamily c, member 1	DIAZ_CHRONIC_MEYLOGENOUS_LEUKEMIA_UP			GRADE_COLON_CANCER_UP		PUJANA_BRCA1_PCC_NETWORK			PILON_KLF1_TARGETS_DN		CAIRO_HEPATOBLASTOMA_CLASSES_UP	BIOPOLYMER_METABOLIC_PROCESS			PENG_GLUTAMINE_DEPRIVATION_DN						KINSEY_TARGETS_OF_EWSR1_FLII_FUSION_UP						BLALOCK_ALZHEIMERS_DISEASE_UP		HALLMARK_MYC_TARGETS_V1			NUCLEOBASENUCLEOSIDENUCLEOTIDE_AND_NUCLEIC_ACID_METABOLIC_PROCESS					LASTOWSKA_NEUROBLASTOMA_COPY_NUMBER_DN							MARTENS_TRETINOIN_RESPONSE_DN
4116	MAGOH	mago-nashi homolog, proliferation-associated (Drosophila)	DIAZ_CHRONIC_MEYLOGENOUS_LEUKEMIA_UP			GRADE_COLON_CANCER_UP		PUJANA_BRCA1_PCC_NETWORK			PILON_KLF1_TARGETS_DN					DANG_BOUND_BY_MYC		BENPORATH_MYC_MAX_TARGETS					KINSEY_TARGETS_OF_EWSR1_FLII_FUSION_UP
8125	ANP32A	acidic (leucine-rich) nuclear phosphoprotein 32 family, member A	DIAZ_CHRONIC_MEYLOGENOUS_LEUKEMIA_UP			GRADE_COLON_CANCER_UP		PUJANA_BRCA1_PCC_NETWORK			PILON_KLF1_TARGETS_DN								SPIELMAN_LYMPHOBLAST_EUROPEAN_VS_ASIAN_DN				KINSEY_TARGETS_OF_EWSR1_FLII_FUSION_UP																										GARY_CD5_TARGETS_DN
7458	EIF4H	eukaryotic translation initiation factor 4H	DIAZ_CHRONIC_MEYLOGENOUS_LEUKEMIA_UP			GRADE_COLON_CANCER_UP		PUJANA_BRCA1_PCC_NETWORK				HSIAO_HOUSEKEEPING_GENES			KIM_ALL_DISORDERS_CALB1_CORR_UP	DANG_BOUND_BY_MYC		BENPORATH_MYC_MAX_TARGETS													HALLMARK_MYC_TARGETS_V1						WANG_TUMOR_INVASIVENESS_UP						PROTEIN_METABOLIC_PROCESS
6426	SRSF1	serine/arginine-rich splicing factor 1	DIAZ_CHRONIC_MEYLOGENOUS_LEUKEMIA_UP			GRADE_COLON_CANCER_UP		PUJANA_BRCA1_PCC_NETWORK					CAIRO_HEPATOBLASTOMA_CLASSES_UP	BIOPOLYMER_METABOLIC_PROCESS		DANG_BOUND_BY_MYC	PENG_GLUTAMINE_DEPRIVATION_DN						KINSEY_TARGETS_OF_EWSR1_FLII_FUSION_UP		TIEN_INTESTINE_PROBIOTICS_24HR_UP					GRAESSMANN_APOPTOSIS_BY_DOXORUBICIN_DN	HALLMARK_MYC_TARGETS_V1			NUCLEOBASENUCLEOSIDENUCLEOTIDE_AND_NUCLEIC_ACID_METABOLIC_PROCESS											YAO_TEMPORAL_RESPONSE_TO_PROGESTERONE_CLUSTER_14	MARTENS_TRETINOIN_RESPONSE_DN	LEE_BMP2_TARGETS_DN		GARY_CD5_TARGETS_DN
5902	RANBP1	RAN binding protein 1	DIAZ_CHRONIC_MEYLOGENOUS_LEUKEMIA_UP			GRADE_COLON_CANCER_UP		PUJANA_BRCA1_PCC_NETWORK					CAIRO_HEPATOBLASTOMA_CLASSES_UP										KINSEY_TARGETS_OF_EWSR1_FLII_FUSION_UP			KRIGE_RESPONSE_TO_TOSEDOSTAT_24HR_DN	KRIGE_RESPONSE_TO_TOSEDOSTAT_6HR_DN	STARK_PREFRONTAL_CORTEX_22Q11_DELETION_DN		GRAESSMANN_APOPTOSIS_BY_DOXORUBICIN_DN	HALLMARK_MYC_TARGETS_V1														YAO_TEMPORAL_RESPONSE_TO_PROGESTERONE_CLUSTER_14		LEE_BMP2_TARGETS_DN
5725	PTBP1	polypyrimidine tract binding protein 1	DIAZ_CHRONIC_MEYLOGENOUS_LEUKEMIA_UP			GRADE_COLON_CANCER_UP		PUJANA_BRCA1_PCC_NETWORK						BIOPOLYMER_METABOLIC_PROCESS								PENG_RAPAMYCIN_RESPONSE_DN	KINSEY_TARGETS_OF_EWSR1_FLII_FUSION_UP						BLALOCK_ALZHEIMERS_DISEASE_UP					NUCLEOBASENUCLEOSIDENUCLEOTIDE_AND_NUCLEIC_ACID_METABOLIC_PROCESS		PENG_LEUCINE_DEPRIVATION_DN
11333	PDAP1	PDGFA associated protein 1	DIAZ_CHRONIC_MEYLOGENOUS_LEUKEMIA_UP			GRADE_COLON_CANCER_UP		PUJANA_BRCA1_PCC_NETWORK																YAO_TEMPORAL_RESPONSE_TO_PROGESTERONE_CLUSTER_17		KRIGE_RESPONSE_TO_TOSEDOSTAT_24HR_DN	KRIGE_RESPONSE_TO_TOSEDOSTAT_6HR_DN			GRAESSMANN_APOPTOSIS_BY_DOXORUBICIN_DN																		OSMAN_BLADDER_CANCER_UP
5226	PGD	phosphogluconate dehydrogenase	DIAZ_CHRONIC_MEYLOGENOUS_LEUKEMIA_UP			GRADE_COLON_CANCER_UP			CASORELLI_ACUTE_PROMYELOCYTIC_LEUKEMIA_DN		PILON_KLF1_TARGETS_DN												KINSEY_TARGETS_OF_EWSR1_FLII_FUSION_UP											NUCLEOBASENUCLEOSIDENUCLEOTIDE_AND_NUCLEIC_ACID_METABOLIC_PROCESS				DAIRKEE_TERT_TARGETS_UP									LEE_BMP2_TARGETS_DN
80324	PUS1	pseudouridylate synthase 1	DIAZ_CHRONIC_MEYLOGENOUS_LEUKEMIA_UP			GRADE_COLON_CANCER_UP			CASORELLI_ACUTE_PROMYELOCYTIC_LEUKEMIA_DN				CAIRO_HEPATOBLASTOMA_CLASSES_UP										KINSEY_TARGETS_OF_EWSR1_FLII_FUSION_UP									MOOTHA_PGC			WEI_MYCN_TARGETS_WITH_E_BOX											MARTENS_TRETINOIN_RESPONSE_DN
10652	YKT6	YKT6 v-SNARE homolog (S. cerevisiae)	DIAZ_CHRONIC_MEYLOGENOUS_LEUKEMIA_UP			GRADE_COLON_CANCER_UP			CASORELLI_ACUTE_PROMYELOCYTIC_LEUKEMIA_DN																																			REN_ALVEOLAR_RHABDOMYOSARCOMA_DN	YAO_TEMPORAL_RESPONSE_TO_PROGESTERONE_CLUSTER_14
8407	TAGLN2	transgelin 2	DIAZ_CHRONIC_MEYLOGENOUS_LEUKEMIA_UP			GRADE_COLON_CANCER_UP				ENK_UV_RESPONSE_KERATINOCYTE_UP	PILON_KLF1_TARGETS_DN	HSIAO_HOUSEKEEPING_GENES				DANG_BOUND_BY_MYC		BENPORATH_MYC_MAX_TARGETS							TIEN_INTESTINE_PROBIOTICS_24HR_UP																			REN_ALVEOLAR_RHABDOMYOSARCOMA_DN
51614	ERGIC3	ERGIC and golgi 3	DIAZ_CHRONIC_MEYLOGENOUS_LEUKEMIA_UP			GRADE_COLON_CANCER_UP				ENK_UV_RESPONSE_KERATINOCYTE_UP			CAIRO_HEPATOBLASTOMA_CLASSES_UP						SPIELMAN_LYMPHOBLAST_EUROPEAN_VS_ASIAN_DN																		WANG_TUMOR_INVASIVENESS_UP
2783	GNB2	guanine nucleotide binding protein (G protein), beta polypeptide 2	DIAZ_CHRONIC_MEYLOGENOUS_LEUKEMIA_UP			GRADE_COLON_CANCER_UP				ENK_UV_RESPONSE_KERATINOCYTE_UP																												DAIRKEE_TERT_TARGETS_UP
55858	TMEM165	transmembrane protein 165	DIAZ_CHRONIC_MEYLOGENOUS_LEUKEMIA_UP			GRADE_COLON_CANCER_UP					PILON_KLF1_TARGETS_DN																	STARK_PREFRONTAL_CORTEX_22Q11_DELETION_DN																REN_ALVEOLAR_RHABDOMYOSARCOMA_DN
967	CD63	CD63 molecule	DIAZ_CHRONIC_MEYLOGENOUS_LEUKEMIA_UP			GRADE_COLON_CANCER_UP						HSIAO_HOUSEKEEPING_GENES				DANG_BOUND_BY_MYC			SPIELMAN_LYMPHOBLAST_EUROPEAN_VS_ASIAN_DN	LOPEZ_MBD_TARGETS																	WANG_TUMOR_INVASIVENESS_UP
26528	DAZAP1	DAZ associated protein 1	DIAZ_CHRONIC_MEYLOGENOUS_LEUKEMIA_UP			GRADE_COLON_CANCER_UP							CAIRO_HEPATOBLASTOMA_CLASSES_UP							LOPEZ_MBD_TARGETS						KRIGE_RESPONSE_TO_TOSEDOSTAT_24HR_DN			BLALOCK_ALZHEIMERS_DISEASE_UP	GRAESSMANN_APOPTOSIS_BY_DOXORUBICIN_DN					WEI_MYCN_TARGETS_WITH_E_BOX		WANG_TUMOR_INVASIVENESS_UP				SPIELMAN_LYMPHOBLAST_EUROPEAN_VS_ASIAN_UP
3183	HNRNPC	heterogeneous nuclear ribonucleoprotein C (C1/C2)	DIAZ_CHRONIC_MEYLOGENOUS_LEUKEMIA_UP				BLALOCK_ALZHEIMERS_DISEASE_DN	PUJANA_BRCA1_PCC_NETWORK	CASORELLI_ACUTE_PROMYELOCYTIC_LEUKEMIA_DN			HSIAO_HOUSEKEEPING_GENES	CAIRO_HEPATOBLASTOMA_CLASSES_UP	BIOPOLYMER_METABOLIC_PROCESS									KINSEY_TARGETS_OF_EWSR1_FLII_FUSION_UP			KRIGE_RESPONSE_TO_TOSEDOSTAT_24HR_DN	KRIGE_RESPONSE_TO_TOSEDOSTAT_6HR_DN				HALLMARK_MYC_TARGETS_V1			NUCLEOBASENUCLEOSIDENUCLEOTIDE_AND_NUCLEIC_ACID_METABOLIC_PROCESS	WEI_MYCN_TARGETS_WITH_E_BOX														GARY_CD5_TARGETS_DN
10440	TIMM17A	translocase of inner mitochondrial membrane 17 homolog A (yeast)	DIAZ_CHRONIC_MEYLOGENOUS_LEUKEMIA_UP				BLALOCK_ALZHEIMERS_DISEASE_DN	PUJANA_BRCA1_PCC_NETWORK		ENK_UV_RESPONSE_KERATINOCYTE_UP							PENG_GLUTAMINE_DEPRIVATION_DN	BENPORATH_MYC_MAX_TARGETS	SPIELMAN_LYMPHOBLAST_EUROPEAN_VS_ASIAN_DN			PENG_RAPAMYCIN_RESPONSE_DN				KRIGE_RESPONSE_TO_TOSEDOSTAT_24HR_DN	KRIGE_RESPONSE_TO_TOSEDOSTAT_6HR_DN	STARK_PREFRONTAL_CORTEX_22Q11_DELETION_DN	BLALOCK_ALZHEIMERS_DISEASE_UP			MOOTHA_PGC			WEI_MYCN_TARGETS_WITH_E_BOX	PENG_LEUCINE_DEPRIVATION_DN											LEE_BMP2_TARGETS_DN
10236	HNRNPR	heterogeneous nuclear ribonucleoprotein R	DIAZ_CHRONIC_MEYLOGENOUS_LEUKEMIA_UP				BLALOCK_ALZHEIMERS_DISEASE_DN	PUJANA_BRCA1_PCC_NETWORK			PILON_KLF1_TARGETS_DN		CAIRO_HEPATOBLASTOMA_CLASSES_UP	BIOPOLYMER_METABOLIC_PROCESS	KIM_ALL_DISORDERS_CALB1_CORR_UP								KINSEY_TARGETS_OF_EWSR1_FLII_FUSION_UP							GRAESSMANN_APOPTOSIS_BY_DOXORUBICIN_DN	HALLMARK_MYC_TARGETS_V1			NUCLEOBASENUCLEOSIDENUCLEOTIDE_AND_NUCLEIC_ACID_METABOLIC_PROCESS			WANG_TUMOR_INVASIVENESS_UP		LASTOWSKA_NEUROBLASTOMA_COPY_NUMBER_DN
3843	IPO5	importin 5	DIAZ_CHRONIC_MEYLOGENOUS_LEUKEMIA_UP				BLALOCK_ALZHEIMERS_DISEASE_DN	PUJANA_BRCA1_PCC_NETWORK			PILON_KLF1_TARGETS_DN		CAIRO_HEPATOBLASTOMA_CLASSES_UP					BENPORATH_MYC_MAX_TARGETS	SPIELMAN_LYMPHOBLAST_EUROPEAN_VS_ASIAN_DN																		WANG_TUMOR_INVASIVENESS_UP								YAO_TEMPORAL_RESPONSE_TO_PROGESTERONE_CLUSTER_14				GARY_CD5_TARGETS_DN
10657	KHDRBS1	KH domain containing, RNA binding, signal transduction associated 1	DIAZ_CHRONIC_MEYLOGENOUS_LEUKEMIA_UP				BLALOCK_ALZHEIMERS_DISEASE_DN	PUJANA_BRCA1_PCC_NETWORK			PILON_KLF1_TARGETS_DN			BIOPOLYMER_METABOLIC_PROCESS															BLALOCK_ALZHEIMERS_DISEASE_UP	GRAESSMANN_APOPTOSIS_BY_DOXORUBICIN_DN				NUCLEOBASENUCLEOSIDENUCLEOTIDE_AND_NUCLEIC_ACID_METABOLIC_PROCESS					LASTOWSKA_NEUROBLASTOMA_COPY_NUMBER_DN									OSMAN_BLADDER_CANCER_UP
10159	ATP6AP2	ATPase, H+ transporting, lysosomal accessory protein 2	DIAZ_CHRONIC_MEYLOGENOUS_LEUKEMIA_UP				BLALOCK_ALZHEIMERS_DISEASE_DN	PUJANA_BRCA1_PCC_NETWORK			PILON_KLF1_TARGETS_DN																																PROTEIN_METABOLIC_PROCESS	REN_ALVEOLAR_RHABDOMYOSARCOMA_DN
4729	NDUFV2	NADH dehydrogenase (ubiquinone) flavoprotein 2, 24kDa	DIAZ_CHRONIC_MEYLOGENOUS_LEUKEMIA_UP				BLALOCK_ALZHEIMERS_DISEASE_DN	PUJANA_BRCA1_PCC_NETWORK				HSIAO_HOUSEKEEPING_GENES								LOPEZ_MBD_TARGETS				YAO_TEMPORAL_RESPONSE_TO_PROGESTERONE_CLUSTER_17	TIEN_INTESTINE_PROBIOTICS_24HR_UP			STARK_PREFRONTAL_CORTEX_22Q11_DELETION_DN				MOOTHA_PGC									SPIELMAN_LYMPHOBLAST_EUROPEAN_VS_ASIAN_UP
5690	PSMB2	proteasome (prosome, macropain) subunit, beta type, 2	DIAZ_CHRONIC_MEYLOGENOUS_LEUKEMIA_UP				BLALOCK_ALZHEIMERS_DISEASE_DN	PUJANA_BRCA1_PCC_NETWORK				HSIAO_HOUSEKEEPING_GENES																			HALLMARK_MYC_TARGETS_V1		REACTOME_IMMUNE_SYSTEM							REACTOME_ADAPTIVE_IMMUNE_SYSTEM
3276	PRMT1	protein arginine methyltransferase 1	DIAZ_CHRONIC_MEYLOGENOUS_LEUKEMIA_UP				BLALOCK_ALZHEIMERS_DISEASE_DN	PUJANA_BRCA1_PCC_NETWORK					CAIRO_HEPATOBLASTOMA_CLASSES_UP	BIOPOLYMER_METABOLIC_PROCESS			PENG_GLUTAMINE_DEPRIVATION_DN					PENG_RAPAMYCIN_RESPONSE_DN				KRIGE_RESPONSE_TO_TOSEDOSTAT_24HR_DN									WEI_MYCN_TARGETS_WITH_E_BOX	PENG_LEUCINE_DEPRIVATION_DN							PROTEIN_METABOLIC_PROCESS		YAO_TEMPORAL_RESPONSE_TO_PROGESTERONE_CLUSTER_14	MARTENS_TRETINOIN_RESPONSE_DN	LEE_BMP2_TARGETS_DN
1457	CSNK2A1	casein kinase 2, alpha 1 polypeptide	DIAZ_CHRONIC_MEYLOGENOUS_LEUKEMIA_UP				BLALOCK_ALZHEIMERS_DISEASE_DN	PUJANA_BRCA1_PCC_NETWORK					CAIRO_HEPATOBLASTOMA_CLASSES_UP	BIOPOLYMER_METABOLIC_PROCESS									KINSEY_TARGETS_OF_EWSR1_FLII_FUSION_UP							GRAESSMANN_APOPTOSIS_BY_DOXORUBICIN_DN													PROTEIN_METABOLIC_PROCESS
10527	IPO7	importin 7	DIAZ_CHRONIC_MEYLOGENOUS_LEUKEMIA_UP				BLALOCK_ALZHEIMERS_DISEASE_DN	PUJANA_BRCA1_PCC_NETWORK					CAIRO_HEPATOBLASTOMA_CLASSES_UP						SPIELMAN_LYMPHOBLAST_EUROPEAN_VS_ASIAN_DN	LOPEZ_MBD_TARGETS			KINSEY_TARGETS_OF_EWSR1_FLII_FUSION_UP			KRIGE_RESPONSE_TO_TOSEDOSTAT_24HR_DN	KRIGE_RESPONSE_TO_TOSEDOSTAT_6HR_DN
10001	MED6	mediator complex subunit 6	DIAZ_CHRONIC_MEYLOGENOUS_LEUKEMIA_UP				BLALOCK_ALZHEIMERS_DISEASE_DN	PUJANA_BRCA1_PCC_NETWORK						BIOPOLYMER_METABOLIC_PROCESS					SPIELMAN_LYMPHOBLAST_EUROPEAN_VS_ASIAN_DN				KINSEY_TARGETS_OF_EWSR1_FLII_FUSION_UP						BLALOCK_ALZHEIMERS_DISEASE_UP					NUCLEOBASENUCLEOSIDENUCLEOTIDE_AND_NUCLEIC_ACID_METABOLIC_PROCESS
10808	HSPH1	heat shock 105kDa/110kDa protein 1	DIAZ_CHRONIC_MEYLOGENOUS_LEUKEMIA_UP				BLALOCK_ALZHEIMERS_DISEASE_DN	PUJANA_BRCA1_PCC_NETWORK															KINSEY_TARGETS_OF_EWSR1_FLII_FUSION_UP			KRIGE_RESPONSE_TO_TOSEDOSTAT_24HR_DN	KRIGE_RESPONSE_TO_TOSEDOSTAT_6HR_DN								WEI_MYCN_TARGETS_WITH_E_BOX		WANG_TUMOR_INVASIVENESS_UP										LEE_BMP2_TARGETS_DN		GARY_CD5_TARGETS_DN
10425	ARIH2	ariadne homolog 2 (Drosophila)	DIAZ_CHRONIC_MEYLOGENOUS_LEUKEMIA_UP				BLALOCK_ALZHEIMERS_DISEASE_DN	PUJANA_BRCA1_PCC_NETWORK															KINSEY_TARGETS_OF_EWSR1_FLII_FUSION_UP						BLALOCK_ALZHEIMERS_DISEASE_UP				REACTOME_IMMUNE_SYSTEM						LASTOWSKA_NEUROBLASTOMA_COPY_NUMBER_DN	REACTOME_ADAPTIVE_IMMUNE_SYSTEM
3326	HSP90AB1	heat shock protein 90kDa alpha (cytosolic), class B member 1	DIAZ_CHRONIC_MEYLOGENOUS_LEUKEMIA_UP				BLALOCK_ALZHEIMERS_DISEASE_DN		CASORELLI_ACUTE_PROMYELOCYTIC_LEUKEMIA_DN	ENK_UV_RESPONSE_KERATINOCYTE_UP		HSIAO_HOUSEKEEPING_GENES	CAIRO_HEPATOBLASTOMA_CLASSES_UP		KIM_ALL_DISORDERS_CALB1_CORR_UP		PENG_GLUTAMINE_DEPRIVATION_DN		SPIELMAN_LYMPHOBLAST_EUROPEAN_VS_ASIAN_DN			PENG_RAPAMYCIN_RESPONSE_DN	KINSEY_TARGETS_OF_EWSR1_FLII_FUSION_UP								HALLMARK_MYC_TARGETS_V1		REACTOME_IMMUNE_SYSTEM			PENG_LEUCINE_DEPRIVATION_DN										MARTENS_TRETINOIN_RESPONSE_DN
2114	ETS2	v-ets erythroblastosis virus E26 oncogene homolog 2 (avian)	DIAZ_CHRONIC_MEYLOGENOUS_LEUKEMIA_UP				BLALOCK_ALZHEIMERS_DISEASE_DN		CASORELLI_ACUTE_PROMYELOCYTIC_LEUKEMIA_DN	ENK_UV_RESPONSE_KERATINOCYTE_UP													KINSEY_TARGETS_OF_EWSR1_FLII_FUSION_UP
10549	PRDX4	peroxiredoxin 4	DIAZ_CHRONIC_MEYLOGENOUS_LEUKEMIA_UP				BLALOCK_ALZHEIMERS_DISEASE_DN		CASORELLI_ACUTE_PROMYELOCYTIC_LEUKEMIA_DN				CAIRO_HEPATOBLASTOMA_CLASSES_UP	BIOPOLYMER_METABOLIC_PROCESS			PENG_GLUTAMINE_DEPRIVATION_DN		SPIELMAN_LYMPHOBLAST_EUROPEAN_VS_ASIAN_DN		MILI_PSEUDOPODIA_HAPTOTAXIS_DN					KRIGE_RESPONSE_TO_TOSEDOSTAT_24HR_DN	KRIGE_RESPONSE_TO_TOSEDOSTAT_6HR_DN				HALLMARK_MYC_TARGETS_V1												PROTEIN_METABOLIC_PROCESS	REN_ALVEOLAR_RHABDOMYOSARCOMA_DN
10955	SERINC3	serine incorporator 3	DIAZ_CHRONIC_MEYLOGENOUS_LEUKEMIA_UP				BLALOCK_ALZHEIMERS_DISEASE_DN		CASORELLI_ACUTE_PROMYELOCYTIC_LEUKEMIA_DN						KIM_ALL_DISORDERS_CALB1_CORR_UP		PENG_GLUTAMINE_DEPRIVATION_DN																															OSMAN_BLADDER_CANCER_UP
51143	DYNC1LI1	dynein, cytoplasmic 1, light intermediate chain 1	DIAZ_CHRONIC_MEYLOGENOUS_LEUKEMIA_UP				BLALOCK_ALZHEIMERS_DISEASE_DN		CASORELLI_ACUTE_PROMYELOCYTIC_LEUKEMIA_DN							DANG_BOUND_BY_MYC		BENPORATH_MYC_MAX_TARGETS																	WEI_MYCN_TARGETS_WITH_E_BOX			DAIRKEE_TERT_TARGETS_UP	LASTOWSKA_NEUROBLASTOMA_COPY_NUMBER_DN										GARY_CD5_TARGETS_DN
966	CD59	CD59 molecule, complement regulatory protein	DIAZ_CHRONIC_MEYLOGENOUS_LEUKEMIA_UP				BLALOCK_ALZHEIMERS_DISEASE_DN		CASORELLI_ACUTE_PROMYELOCYTIC_LEUKEMIA_DN										SPIELMAN_LYMPHOBLAST_EUROPEAN_VS_ASIAN_DN							KRIGE_RESPONSE_TO_TOSEDOSTAT_24HR_DN	KRIGE_RESPONSE_TO_TOSEDOSTAT_6HR_DN
10313	RTN3	reticulon 3	DIAZ_CHRONIC_MEYLOGENOUS_LEUKEMIA_UP				BLALOCK_ALZHEIMERS_DISEASE_DN		CASORELLI_ACUTE_PROMYELOCYTIC_LEUKEMIA_DN												MILI_PSEUDOPODIA_HAPTOTAXIS_DN																				SPIELMAN_LYMPHOBLAST_EUROPEAN_VS_ASIAN_UP
10059	DNM1L	dynamin 1-like	DIAZ_CHRONIC_MEYLOGENOUS_LEUKEMIA_UP				BLALOCK_ALZHEIMERS_DISEASE_DN		CASORELLI_ACUTE_PROMYELOCYTIC_LEUKEMIA_DN																					GRAESSMANN_APOPTOSIS_BY_DOXORUBICIN_DN
7534	YWHAZ	tyrosine 3-monooxygenase/tryptophan 5-monooxygenase activation protein, zeta polypeptide	DIAZ_CHRONIC_MEYLOGENOUS_LEUKEMIA_UP				BLALOCK_ALZHEIMERS_DISEASE_DN			ENK_UV_RESPONSE_KERATINOCYTE_UP		HSIAO_HOUSEKEEPING_GENES	CAIRO_HEPATOBLASTOMA_CLASSES_UP						SPIELMAN_LYMPHOBLAST_EUROPEAN_VS_ASIAN_DN											GRAESSMANN_APOPTOSIS_BY_DOXORUBICIN_DN			REACTOME_IMMUNE_SYSTEM							REACTOME_ADAPTIVE_IMMUNE_SYSTEM
682	BSG	basigin (Ok blood group)	DIAZ_CHRONIC_MEYLOGENOUS_LEUKEMIA_UP				BLALOCK_ALZHEIMERS_DISEASE_DN			ENK_UV_RESPONSE_KERATINOCYTE_UP			CAIRO_HEPATOBLASTOMA_CLASSES_UP			DANG_BOUND_BY_MYC					MILI_PSEUDOPODIA_HAPTOTAXIS_DN											MOOTHA_PGC																OSMAN_BLADDER_CANCER_UP
50	ACO2	aconitase 2, mitochondrial	DIAZ_CHRONIC_MEYLOGENOUS_LEUKEMIA_UP				BLALOCK_ALZHEIMERS_DISEASE_DN			ENK_UV_RESPONSE_KERATINOCYTE_UP						DANG_BOUND_BY_MYC																MOOTHA_PGC
5306	PITPNA	phosphatidylinositol transfer protein, alpha	DIAZ_CHRONIC_MEYLOGENOUS_LEUKEMIA_UP				BLALOCK_ALZHEIMERS_DISEASE_DN				PILON_KLF1_TARGETS_DN								SPIELMAN_LYMPHOBLAST_EUROPEAN_VS_ASIAN_DN																									REN_ALVEOLAR_RHABDOMYOSARCOMA_DN
9520	NPEPPS	aminopeptidase puromycin sensitive	DIAZ_CHRONIC_MEYLOGENOUS_LEUKEMIA_UP				BLALOCK_ALZHEIMERS_DISEASE_DN				PILON_KLF1_TARGETS_DN																						REACTOME_IMMUNE_SYSTEM							REACTOME_ADAPTIVE_IMMUNE_SYSTEM
6185	RPN2	ribophorin II	DIAZ_CHRONIC_MEYLOGENOUS_LEUKEMIA_UP				BLALOCK_ALZHEIMERS_DISEASE_DN					HSIAO_HOUSEKEEPING_GENES	CAIRO_HEPATOBLASTOMA_CLASSES_UP	BIOPOLYMER_METABOLIC_PROCESS					SPIELMAN_LYMPHOBLAST_EUROPEAN_VS_ASIAN_DN					YAO_TEMPORAL_RESPONSE_TO_PROGESTERONE_CLUSTER_17																			PROTEIN_METABOLIC_PROCESS
378	ARF4	ADP-ribosylation factor 4	DIAZ_CHRONIC_MEYLOGENOUS_LEUKEMIA_UP				BLALOCK_ALZHEIMERS_DISEASE_DN					HSIAO_HOUSEKEEPING_GENES				DANG_BOUND_BY_MYC			SPIELMAN_LYMPHOBLAST_EUROPEAN_VS_ASIAN_DN					YAO_TEMPORAL_RESPONSE_TO_PROGESTERONE_CLUSTER_17																				REN_ALVEOLAR_RHABDOMYOSARCOMA_DN
1314	COPA	coatomer protein complex, subunit alpha	DIAZ_CHRONIC_MEYLOGENOUS_LEUKEMIA_UP				BLALOCK_ALZHEIMERS_DISEASE_DN					HSIAO_HOUSEKEEPING_GENES							SPIELMAN_LYMPHOBLAST_EUROPEAN_VS_ASIAN_DN
27102	EIF2AK1	eukaryotic translation initiation factor 2-alpha kinase 1	DIAZ_CHRONIC_MEYLOGENOUS_LEUKEMIA_UP				BLALOCK_ALZHEIMERS_DISEASE_DN							BIOPOLYMER_METABOLIC_PROCESS																		MOOTHA_PGC											PROTEIN_METABOLIC_PROCESS
5707	PSMD1	proteasome (prosome, macropain) 26S subunit, non-ATPase, 1	DIAZ_CHRONIC_MEYLOGENOUS_LEUKEMIA_UP				BLALOCK_ALZHEIMERS_DISEASE_DN								KIM_ALL_DISORDERS_CALB1_CORR_UP		PENG_GLUTAMINE_DEPRIVATION_DN						KINSEY_TARGETS_OF_EWSR1_FLII_FUSION_UP		TIEN_INTESTINE_PROBIOTICS_24HR_UP						HALLMARK_MYC_TARGETS_V1		REACTOME_IMMUNE_SYSTEM		WEI_MYCN_TARGETS_WITH_E_BOX	PENG_LEUCINE_DEPRIVATION_DN				REACTOME_ADAPTIVE_IMMUNE_SYSTEM					YAO_TEMPORAL_RESPONSE_TO_PROGESTERONE_CLUSTER_14				GARY_CD5_TARGETS_DN
4947	OAZ2	ornithine decarboxylase antizyme 2	DIAZ_CHRONIC_MEYLOGENOUS_LEUKEMIA_UP				BLALOCK_ALZHEIMERS_DISEASE_DN								KIM_ALL_DISORDERS_CALB1_CORR_UP				SPIELMAN_LYMPHOBLAST_EUROPEAN_VS_ASIAN_DN
10552	ARPC1A	actin related protein 2/3 complex, subunit 1A, 41kDa	DIAZ_CHRONIC_MEYLOGENOUS_LEUKEMIA_UP				BLALOCK_ALZHEIMERS_DISEASE_DN								KIM_ALL_DISORDERS_CALB1_CORR_UP																							DAIRKEE_TERT_TARGETS_UP
1967	EIF2B1	eukaryotic translation initiation factor 2B, subunit 1 alpha, 26kDa	DIAZ_CHRONIC_MEYLOGENOUS_LEUKEMIA_UP				BLALOCK_ALZHEIMERS_DISEASE_DN																KINSEY_TARGETS_OF_EWSR1_FLII_FUSION_UP																				PROTEIN_METABOLIC_PROCESS						GARY_CD5_TARGETS_DN
4702	NDUFA8	NADH dehydrogenase (ubiquinone) 1 alpha subcomplex, 8, 19kDa	DIAZ_CHRONIC_MEYLOGENOUS_LEUKEMIA_UP				BLALOCK_ALZHEIMERS_DISEASE_DN																		TIEN_INTESTINE_PROBIOTICS_24HR_UP			STARK_PREFRONTAL_CORTEX_22Q11_DELETION_DN				MOOTHA_PGC
80762	NDFIP1	Nedd4 family interacting protein 1	DIAZ_CHRONIC_MEYLOGENOUS_LEUKEMIA_UP				BLALOCK_ALZHEIMERS_DISEASE_DN																							GRAESSMANN_APOPTOSIS_BY_DOXORUBICIN_DN
5095	PCCA	propionyl CoA carboxylase, alpha polypeptide	DIAZ_CHRONIC_MEYLOGENOUS_LEUKEMIA_UP				BLALOCK_ALZHEIMERS_DISEASE_DN																							GRAESSMANN_APOPTOSIS_BY_DOXORUBICIN_DN
3185	HNRNPF	heterogeneous nuclear ribonucleoprotein F	DIAZ_CHRONIC_MEYLOGENOUS_LEUKEMIA_UP					PUJANA_BRCA1_PCC_NETWORK	CASORELLI_ACUTE_PROMYELOCYTIC_LEUKEMIA_DN			HSIAO_HOUSEKEEPING_GENES		BIOPOLYMER_METABOLIC_PROCESS						LOPEZ_MBD_TARGETS			KINSEY_TARGETS_OF_EWSR1_FLII_FUSION_UP											NUCLEOBASENUCLEOSIDENUCLEOTIDE_AND_NUCLEIC_ACID_METABOLIC_PROCESS												MARTENS_TRETINOIN_RESPONSE_DN
8894	EIF2S2	eukaryotic translation initiation factor 2, subunit 2 beta, 38kDa	DIAZ_CHRONIC_MEYLOGENOUS_LEUKEMIA_UP					PUJANA_BRCA1_PCC_NETWORK	CASORELLI_ACUTE_PROMYELOCYTIC_LEUKEMIA_DN				CAIRO_HEPATOBLASTOMA_CLASSES_UP						SPIELMAN_LYMPHOBLAST_EUROPEAN_VS_ASIAN_DN	LOPEZ_MBD_TARGETS			KINSEY_TARGETS_OF_EWSR1_FLII_FUSION_UP							GRAESSMANN_APOPTOSIS_BY_DOXORUBICIN_DN	HALLMARK_MYC_TARGETS_V1						WANG_TUMOR_INVASIVENESS_UP										LEE_BMP2_TARGETS_DN
10061	ABCF2	ATP-binding cassette, sub-family F (GCN20), member 2	DIAZ_CHRONIC_MEYLOGENOUS_LEUKEMIA_UP					PUJANA_BRCA1_PCC_NETWORK	CASORELLI_ACUTE_PROMYELOCYTIC_LEUKEMIA_DN				CAIRO_HEPATOBLASTOMA_CLASSES_UP										KINSEY_TARGETS_OF_EWSR1_FLII_FUSION_UP			KRIGE_RESPONSE_TO_TOSEDOSTAT_24HR_DN	KRIGE_RESPONSE_TO_TOSEDOSTAT_6HR_DN								WEI_MYCN_TARGETS_WITH_E_BOX														GARY_CD5_TARGETS_DN
642	BLMH	bleomycin hydrolase	DIAZ_CHRONIC_MEYLOGENOUS_LEUKEMIA_UP					PUJANA_BRCA1_PCC_NETWORK	CASORELLI_ACUTE_PROMYELOCYTIC_LEUKEMIA_DN				CAIRO_HEPATOBLASTOMA_CLASSES_UP										KINSEY_TARGETS_OF_EWSR1_FLII_FUSION_UP										REACTOME_IMMUNE_SYSTEM							REACTOME_ADAPTIVE_IMMUNE_SYSTEM			PROTEIN_METABOLIC_PROCESS
9131	AIFM1	apoptosis-inducing factor, mitochondrion-associated, 1	DIAZ_CHRONIC_MEYLOGENOUS_LEUKEMIA_UP					PUJANA_BRCA1_PCC_NETWORK	CASORELLI_ACUTE_PROMYELOCYTIC_LEUKEMIA_DN					BIOPOLYMER_METABOLIC_PROCESS		DANG_BOUND_BY_MYC		BENPORATH_MYC_MAX_TARGETS														MOOTHA_PGC		NUCLEOBASENUCLEOSIDENUCLEOTIDE_AND_NUCLEIC_ACID_METABOLIC_PROCESS													LEE_BMP2_TARGETS_DN
4676	NAP1L4	nucleosome assembly protein 1-like 4	DIAZ_CHRONIC_MEYLOGENOUS_LEUKEMIA_UP					PUJANA_BRCA1_PCC_NETWORK	CASORELLI_ACUTE_PROMYELOCYTIC_LEUKEMIA_DN														KINSEY_TARGETS_OF_EWSR1_FLII_FUSION_UP						BLALOCK_ALZHEIMERS_DISEASE_UP																	MARTENS_TRETINOIN_RESPONSE_DN
6472	SHMT2	serine hydroxymethyltransferase 2 (mitochondrial)	DIAZ_CHRONIC_MEYLOGENOUS_LEUKEMIA_UP					PUJANA_BRCA1_PCC_NETWORK	CASORELLI_ACUTE_PROMYELOCYTIC_LEUKEMIA_DN																				BLALOCK_ALZHEIMERS_DISEASE_UP																		LEE_BMP2_TARGETS_DN
30968	STOML2	stomatin (EPB72)-like 2	DIAZ_CHRONIC_MEYLOGENOUS_LEUKEMIA_UP					PUJANA_BRCA1_PCC_NETWORK		ENK_UV_RESPONSE_KERATINOCYTE_UP			CAIRO_HEPATOBLASTOMA_CLASSES_UP						SPIELMAN_LYMPHOBLAST_EUROPEAN_VS_ASIAN_DN											GRAESSMANN_APOPTOSIS_BY_DOXORUBICIN_DN								DAIRKEE_TERT_TARGETS_UP								MARTENS_TRETINOIN_RESPONSE_DN
6118	RPA2	replication protein A2, 32kDa	DIAZ_CHRONIC_MEYLOGENOUS_LEUKEMIA_UP					PUJANA_BRCA1_PCC_NETWORK			PILON_KLF1_TARGETS_DN	HSIAO_HOUSEKEEPING_GENES		BIOPOLYMER_METABOLIC_PROCESS					SPIELMAN_LYMPHOBLAST_EUROPEAN_VS_ASIAN_DN															NUCLEOBASENUCLEOSIDENUCLEOTIDE_AND_NUCLEIC_ACID_METABOLIC_PROCESS			WANG_TUMOR_INVASIVENESS_UP		LASTOWSKA_NEUROBLASTOMA_COPY_NUMBER_DN								LEE_BMP2_TARGETS_DN
8607	RUVBL1	RuvB-like 1 (E. coli)	DIAZ_CHRONIC_MEYLOGENOUS_LEUKEMIA_UP					PUJANA_BRCA1_PCC_NETWORK			PILON_KLF1_TARGETS_DN		CAIRO_HEPATOBLASTOMA_CLASSES_UP	BIOPOLYMER_METABOLIC_PROCESS						LOPEZ_MBD_TARGETS			KINSEY_TARGETS_OF_EWSR1_FLII_FUSION_UP	YAO_TEMPORAL_RESPONSE_TO_PROGESTERONE_CLUSTER_17		KRIGE_RESPONSE_TO_TOSEDOSTAT_24HR_DN	KRIGE_RESPONSE_TO_TOSEDOSTAT_6HR_DN							NUCLEOBASENUCLEOSIDENUCLEOTIDE_AND_NUCLEIC_ACID_METABOLIC_PROCESS	WEI_MYCN_TARGETS_WITH_E_BOX												LEE_BMP2_TARGETS_DN
4076	CAPRIN1	cell cycle associated protein 1	DIAZ_CHRONIC_MEYLOGENOUS_LEUKEMIA_UP					PUJANA_BRCA1_PCC_NETWORK			PILON_KLF1_TARGETS_DN		CAIRO_HEPATOBLASTOMA_CLASSES_UP				PENG_GLUTAMINE_DEPRIVATION_DN		SPIELMAN_LYMPHOBLAST_EUROPEAN_VS_ASIAN_DN											GRAESSMANN_APOPTOSIS_BY_DOXORUBICIN_DN
5511	PPP1R8	protein phosphatase 1, regulatory subunit 8	DIAZ_CHRONIC_MEYLOGENOUS_LEUKEMIA_UP					PUJANA_BRCA1_PCC_NETWORK			PILON_KLF1_TARGETS_DN			BIOPOLYMER_METABOLIC_PROCESS					SPIELMAN_LYMPHOBLAST_EUROPEAN_VS_ASIAN_DN				KINSEY_TARGETS_OF_EWSR1_FLII_FUSION_UP											NUCLEOBASENUCLEOSIDENUCLEOTIDE_AND_NUCLEIC_ACID_METABOLIC_PROCESS					LASTOWSKA_NEUROBLASTOMA_COPY_NUMBER_DN								LEE_BMP2_TARGETS_DN
22938	SNW1	SNW domain containing 1	DIAZ_CHRONIC_MEYLOGENOUS_LEUKEMIA_UP					PUJANA_BRCA1_PCC_NETWORK			PILON_KLF1_TARGETS_DN			BIOPOLYMER_METABOLIC_PROCESS									KINSEY_TARGETS_OF_EWSR1_FLII_FUSION_UP									MOOTHA_PGC		NUCLEOBASENUCLEOSIDENUCLEOTIDE_AND_NUCLEIC_ACID_METABOLIC_PROCESS
2589	GALNT1	UDP-N-acetyl-alpha-D-galactosamine:polypeptide N-acetylgalactosaminyltransferase 1 (GalNAc-T1)	DIAZ_CHRONIC_MEYLOGENOUS_LEUKEMIA_UP					PUJANA_BRCA1_PCC_NETWORK			PILON_KLF1_TARGETS_DN			BIOPOLYMER_METABOLIC_PROCESS											TIEN_INTESTINE_PROBIOTICS_24HR_UP				BLALOCK_ALZHEIMERS_DISEASE_UP														PROTEIN_METABOLIC_PROCESS	REN_ALVEOLAR_RHABDOMYOSARCOMA_DN				OSMAN_BLADDER_CANCER_UP
2590	GALNT2	UDP-N-acetyl-alpha-D-galactosamine:polypeptide N-acetylgalactosaminyltransferase 2 (GalNAc-T2)	DIAZ_CHRONIC_MEYLOGENOUS_LEUKEMIA_UP					PUJANA_BRCA1_PCC_NETWORK			PILON_KLF1_TARGETS_DN			BIOPOLYMER_METABOLIC_PROCESS												KRIGE_RESPONSE_TO_TOSEDOSTAT_24HR_DN	KRIGE_RESPONSE_TO_TOSEDOSTAT_6HR_DN			GRAESSMANN_APOPTOSIS_BY_DOXORUBICIN_DN													PROTEIN_METABOLIC_PROCESS
204	AK2	adenylate kinase 2	DIAZ_CHRONIC_MEYLOGENOUS_LEUKEMIA_UP					PUJANA_BRCA1_PCC_NETWORK			PILON_KLF1_TARGETS_DN						PENG_GLUTAMINE_DEPRIVATION_DN					PENG_RAPAMYCIN_RESPONSE_DN	KINSEY_TARGETS_OF_EWSR1_FLII_FUSION_UP						BLALOCK_ALZHEIMERS_DISEASE_UP								WANG_TUMOR_INVASIVENESS_UP		LASTOWSKA_NEUROBLASTOMA_COPY_NUMBER_DN							MARTENS_TRETINOIN_RESPONSE_DN	LEE_BMP2_TARGETS_DN
7570	ZNF22	zinc finger protein 22 (KOX 15)	DIAZ_CHRONIC_MEYLOGENOUS_LEUKEMIA_UP					PUJANA_BRCA1_PCC_NETWORK			PILON_KLF1_TARGETS_DN								SPIELMAN_LYMPHOBLAST_EUROPEAN_VS_ASIAN_DN											GRAESSMANN_APOPTOSIS_BY_DOXORUBICIN_DN																MARTENS_TRETINOIN_RESPONSE_DN
3676	ITGA4	integrin, alpha 4 (antigen CD49D, alpha 4 subunit of VLA-4 receptor)	DIAZ_CHRONIC_MEYLOGENOUS_LEUKEMIA_UP					PUJANA_BRCA1_PCC_NETWORK			PILON_KLF1_TARGETS_DN															KRIGE_RESPONSE_TO_TOSEDOSTAT_24HR_DN	KRIGE_RESPONSE_TO_TOSEDOSTAT_6HR_DN
3735	KARS	lysyl-tRNA synthetase	DIAZ_CHRONIC_MEYLOGENOUS_LEUKEMIA_UP					PUJANA_BRCA1_PCC_NETWORK				HSIAO_HOUSEKEEPING_GENES	CAIRO_HEPATOBLASTOMA_CLASSES_UP	BIOPOLYMER_METABOLIC_PROCESS	KIM_ALL_DISORDERS_CALB1_CORR_UP		PENG_GLUTAMINE_DEPRIVATION_DN														HALLMARK_MYC_TARGETS_V1			NUCLEOBASENUCLEOSIDENUCLEOTIDE_AND_NUCLEIC_ACID_METABOLIC_PROCESS									PROTEIN_METABOLIC_PROCESS
9533	POLR1C	polymerase (RNA) I polypeptide C, 30kDa	DIAZ_CHRONIC_MEYLOGENOUS_LEUKEMIA_UP					PUJANA_BRCA1_PCC_NETWORK					CAIRO_HEPATOBLASTOMA_CLASSES_UP	BIOPOLYMER_METABOLIC_PROCESS				BENPORATH_MYC_MAX_TARGETS								KRIGE_RESPONSE_TO_TOSEDOSTAT_24HR_DN	KRIGE_RESPONSE_TO_TOSEDOSTAT_6HR_DN	STARK_PREFRONTAL_CORTEX_22Q11_DELETION_DN	BLALOCK_ALZHEIMERS_DISEASE_UP					NUCLEOBASENUCLEOSIDENUCLEOTIDE_AND_NUCLEIC_ACID_METABOLIC_PROCESS			WANG_TUMOR_INVASIVENESS_UP									MARTENS_TRETINOIN_RESPONSE_DN			GARY_CD5_TARGETS_DN
64210	MMS19	MMS19 nucleotide excision repair homolog (S. cerevisiae)	DIAZ_CHRONIC_MEYLOGENOUS_LEUKEMIA_UP					PUJANA_BRCA1_PCC_NETWORK					CAIRO_HEPATOBLASTOMA_CLASSES_UP	BIOPOLYMER_METABOLIC_PROCESS																				NUCLEOBASENUCLEOSIDENUCLEOTIDE_AND_NUCLEIC_ACID_METABOLIC_PROCESS
7266	DNAJC7	DnaJ (Hsp40) homolog, subfamily C, member 7	DIAZ_CHRONIC_MEYLOGENOUS_LEUKEMIA_UP					PUJANA_BRCA1_PCC_NETWORK					CAIRO_HEPATOBLASTOMA_CLASSES_UP																														PROTEIN_METABOLIC_PROCESS						GARY_CD5_TARGETS_DN
54107	POLE3	polymerase (DNA directed), epsilon 3 (p17 subunit)	DIAZ_CHRONIC_MEYLOGENOUS_LEUKEMIA_UP					PUJANA_BRCA1_PCC_NETWORK						BIOPOLYMER_METABOLIC_PROCESS		DANG_BOUND_BY_MYC		BENPORATH_MYC_MAX_TARGETS	SPIELMAN_LYMPHOBLAST_EUROPEAN_VS_ASIAN_DN				KINSEY_TARGETS_OF_EWSR1_FLII_FUSION_UP								HALLMARK_MYC_TARGETS_V1			NUCLEOBASENUCLEOSIDENUCLEOTIDE_AND_NUCLEIC_ACID_METABOLIC_PROCESS	WEI_MYCN_TARGETS_WITH_E_BOX														GARY_CD5_TARGETS_DN
4836	NMT1	N-myristoyltransferase 1	DIAZ_CHRONIC_MEYLOGENOUS_LEUKEMIA_UP					PUJANA_BRCA1_PCC_NETWORK						BIOPOLYMER_METABOLIC_PROCESS			PENG_GLUTAMINE_DEPRIVATION_DN					PENG_RAPAMYCIN_RESPONSE_DN	KINSEY_TARGETS_OF_EWSR1_FLII_FUSION_UP							GRAESSMANN_APOPTOSIS_BY_DOXORUBICIN_DN					WEI_MYCN_TARGETS_WITH_E_BOX	PENG_LEUCINE_DEPRIVATION_DN		DAIRKEE_TERT_TARGETS_UP					PROTEIN_METABOLIC_PROCESS
2935	GSPT1	G1 to S phase transition 1	DIAZ_CHRONIC_MEYLOGENOUS_LEUKEMIA_UP					PUJANA_BRCA1_PCC_NETWORK						BIOPOLYMER_METABOLIC_PROCESS			PENG_GLUTAMINE_DEPRIVATION_DN					PENG_RAPAMYCIN_RESPONSE_DN				KRIGE_RESPONSE_TO_TOSEDOSTAT_24HR_DN	KRIGE_RESPONSE_TO_TOSEDOSTAT_6HR_DN				HALLMARK_MYC_TARGETS_V1			NUCLEOBASENUCLEOSIDENUCLEOTIDE_AND_NUCLEIC_ACID_METABOLIC_PROCESS		PENG_LEUCINE_DEPRIVATION_DN											LEE_BMP2_TARGETS_DN
7290	HIRA	HIR histone cell cycle regulation defective homolog A (S. cerevisiae)	DIAZ_CHRONIC_MEYLOGENOUS_LEUKEMIA_UP					PUJANA_BRCA1_PCC_NETWORK						BIOPOLYMER_METABOLIC_PROCESS														STARK_PREFRONTAL_CORTEX_22Q11_DELETION_DN						NUCLEOBASENUCLEOSIDENUCLEOTIDE_AND_NUCLEIC_ACID_METABOLIC_PROCESS
5709	PSMD3	proteasome (prosome, macropain) 26S subunit, non-ATPase, 3	DIAZ_CHRONIC_MEYLOGENOUS_LEUKEMIA_UP					PUJANA_BRCA1_PCC_NETWORK								DANG_BOUND_BY_MYC	PENG_GLUTAMINE_DEPRIVATION_DN	BENPORATH_MYC_MAX_TARGETS													HALLMARK_MYC_TARGETS_V1		REACTOME_IMMUNE_SYSTEM			PENG_LEUCINE_DEPRIVATION_DN	WANG_TUMOR_INVASIVENESS_UP			REACTOME_ADAPTIVE_IMMUNE_SYSTEM
2107	ETF1	eukaryotic translation termination factor 1	DIAZ_CHRONIC_MEYLOGENOUS_LEUKEMIA_UP					PUJANA_BRCA1_PCC_NETWORK								DANG_BOUND_BY_MYC		BENPORATH_MYC_MAX_TARGETS	SPIELMAN_LYMPHOBLAST_EUROPEAN_VS_ASIAN_DN			PENG_RAPAMYCIN_RESPONSE_DN	KINSEY_TARGETS_OF_EWSR1_FLII_FUSION_UP		TIEN_INTESTINE_PROBIOTICS_24HR_UP					GRAESSMANN_APOPTOSIS_BY_DOXORUBICIN_DN	HALLMARK_MYC_TARGETS_V1				WEI_MYCN_TARGETS_WITH_E_BOX	PENG_LEUCINE_DEPRIVATION_DN							PROTEIN_METABOLIC_PROCESS				LEE_BMP2_TARGETS_DN		GARY_CD5_TARGETS_DN
5689	PSMB1	proteasome (prosome, macropain) subunit, beta type, 1	DIAZ_CHRONIC_MEYLOGENOUS_LEUKEMIA_UP					PUJANA_BRCA1_PCC_NETWORK								DANG_BOUND_BY_MYC		BENPORATH_MYC_MAX_TARGETS	SPIELMAN_LYMPHOBLAST_EUROPEAN_VS_ASIAN_DN														REACTOME_IMMUNE_SYSTEM							REACTOME_ADAPTIVE_IMMUNE_SYSTEM
5880	RAC2	ras-related C3 botulinum toxin substrate 2 (rho family, small GTP binding protein Rac2)	DIAZ_CHRONIC_MEYLOGENOUS_LEUKEMIA_UP					PUJANA_BRCA1_PCC_NETWORK								DANG_BOUND_BY_MYC		BENPORATH_MYC_MAX_TARGETS	SPIELMAN_LYMPHOBLAST_EUROPEAN_VS_ASIAN_DN																			DAIRKEE_TERT_TARGETS_UP
8882	ZNF259	zinc finger protein 259	DIAZ_CHRONIC_MEYLOGENOUS_LEUKEMIA_UP					PUJANA_BRCA1_PCC_NETWORK								DANG_BOUND_BY_MYC		BENPORATH_MYC_MAX_TARGETS				PENG_RAPAMYCIN_RESPONSE_DN																	LASTOWSKA_NEUROBLASTOMA_COPY_NUMBER_DN
8841	HDAC3	histone deacetylase 3	DIAZ_CHRONIC_MEYLOGENOUS_LEUKEMIA_UP					PUJANA_BRCA1_PCC_NETWORK								DANG_BOUND_BY_MYC														GRAESSMANN_APOPTOSIS_BY_DOXORUBICIN_DN								DAIRKEE_TERT_TARGETS_UP
961	CD47	CD47 molecule	DIAZ_CHRONIC_MEYLOGENOUS_LEUKEMIA_UP					PUJANA_BRCA1_PCC_NETWORK													MILI_PSEUDOPODIA_HAPTOTAXIS_DN	PENG_RAPAMYCIN_RESPONSE_DN																										OSMAN_BLADDER_CANCER_UP
10426	TUBGCP3	tubulin, gamma complex associated protein 3	DIAZ_CHRONIC_MEYLOGENOUS_LEUKEMIA_UP					PUJANA_BRCA1_PCC_NETWORK															KINSEY_TARGETS_OF_EWSR1_FLII_FUSION_UP
23534	TNPO3	transportin 3	DIAZ_CHRONIC_MEYLOGENOUS_LEUKEMIA_UP					PUJANA_BRCA1_PCC_NETWORK																					BLALOCK_ALZHEIMERS_DISEASE_UP	GRAESSMANN_APOPTOSIS_BY_DOXORUBICIN_DN					WEI_MYCN_TARGETS_WITH_E_BOX													OSMAN_BLADDER_CANCER_UP
7263	TST	thiosulfate sulfurtransferase (rhodanese)	DIAZ_CHRONIC_MEYLOGENOUS_LEUKEMIA_UP						CASORELLI_ACUTE_PROMYELOCYTIC_LEUKEMIA_DN	ENK_UV_RESPONSE_KERATINOCYTE_UP																		STARK_PREFRONTAL_CORTEX_22Q11_DELETION_DN														LI_DCP2_BOUND_MRNA
23597	ACOT9	acyl-CoA thioesterase 9	DIAZ_CHRONIC_MEYLOGENOUS_LEUKEMIA_UP						CASORELLI_ACUTE_PROMYELOCYTIC_LEUKEMIA_DN		PILON_KLF1_TARGETS_DN																			GRAESSMANN_APOPTOSIS_BY_DOXORUBICIN_DN
2288	FKBP4	FK506 binding protein 4, 59kDa	DIAZ_CHRONIC_MEYLOGENOUS_LEUKEMIA_UP						CASORELLI_ACUTE_PROMYELOCYTIC_LEUKEMIA_DN			HSIAO_HOUSEKEEPING_GENES					PENG_GLUTAMINE_DEPRIVATION_DN					PENG_RAPAMYCIN_RESPONSE_DN			TIEN_INTESTINE_PROBIOTICS_24HR_UP	KRIGE_RESPONSE_TO_TOSEDOSTAT_24HR_DN	KRIGE_RESPONSE_TO_TOSEDOSTAT_6HR_DN								WEI_MYCN_TARGETS_WITH_E_BOX	PENG_LEUCINE_DEPRIVATION_DN	WANG_TUMOR_INVASIVENESS_UP						PROTEIN_METABOLIC_PROCESS				LEE_BMP2_TARGETS_DN
51428	DDX41	DEAD (Asp-Glu-Ala-Asp) box polypeptide 41	DIAZ_CHRONIC_MEYLOGENOUS_LEUKEMIA_UP						CASORELLI_ACUTE_PROMYELOCYTIC_LEUKEMIA_DN				CAIRO_HEPATOBLASTOMA_CLASSES_UP			DANG_BOUND_BY_MYC		BENPORATH_MYC_MAX_TARGETS																				DAIRKEE_TERT_TARGETS_UP							YAO_TEMPORAL_RESPONSE_TO_PROGESTERONE_CLUSTER_14
9817	KEAP1	kelch-like ECH-associated protein 1	DIAZ_CHRONIC_MEYLOGENOUS_LEUKEMIA_UP						CASORELLI_ACUTE_PROMYELOCYTIC_LEUKEMIA_DN							DANG_BOUND_BY_MYC		BENPORATH_MYC_MAX_TARGETS												GRAESSMANN_APOPTOSIS_BY_DOXORUBICIN_DN			REACTOME_IMMUNE_SYSTEM							REACTOME_ADAPTIVE_IMMUNE_SYSTEM						MARTENS_TRETINOIN_RESPONSE_DN
8301	PICALM	phosphatidylinositol binding clathrin assembly protein	DIAZ_CHRONIC_MEYLOGENOUS_LEUKEMIA_UP						CASORELLI_ACUTE_PROMYELOCYTIC_LEUKEMIA_DN										SPIELMAN_LYMPHOBLAST_EUROPEAN_VS_ASIAN_DN	LOPEZ_MBD_TARGETS		PENG_RAPAMYCIN_RESPONSE_DN			TIEN_INTESTINE_PROBIOTICS_24HR_UP														LASTOWSKA_NEUROBLASTOMA_COPY_NUMBER_DN				PROTEIN_METABOLIC_PROCESS
5702	PSMC3	proteasome (prosome, macropain) 26S subunit, ATPase, 3	DIAZ_CHRONIC_MEYLOGENOUS_LEUKEMIA_UP						CASORELLI_ACUTE_PROMYELOCYTIC_LEUKEMIA_DN											LOPEZ_MBD_TARGETS			KINSEY_TARGETS_OF_EWSR1_FLII_FUSION_UP					STARK_PREFRONTAL_CORTEX_22Q11_DELETION_DN					REACTOME_IMMUNE_SYSTEM							REACTOME_ADAPTIVE_IMMUNE_SYSTEM		LI_DCP2_BOUND_MRNA							GARY_CD5_TARGETS_DN
55556	ENOSF1	enolase superfamily member 1	DIAZ_CHRONIC_MEYLOGENOUS_LEUKEMIA_UP						CASORELLI_ACUTE_PROMYELOCYTIC_LEUKEMIA_DN																TIEN_INTESTINE_PROBIOTICS_24HR_UP				BLALOCK_ALZHEIMERS_DISEASE_UP
11079	RER1	RER1 retention in endoplasmic reticulum 1 homolog (S. cerevisiae)	DIAZ_CHRONIC_MEYLOGENOUS_LEUKEMIA_UP							ENK_UV_RESPONSE_KERATINOCYTE_UP	PILON_KLF1_TARGETS_DN	HSIAO_HOUSEKEEPING_GENES			KIM_ALL_DISORDERS_CALB1_CORR_UP						MILI_PSEUDOPODIA_HAPTOTAXIS_DN								BLALOCK_ALZHEIMERS_DISEASE_UP										LASTOWSKA_NEUROBLASTOMA_COPY_NUMBER_DN
4860	PNP	purine nucleoside phosphorylase	DIAZ_CHRONIC_MEYLOGENOUS_LEUKEMIA_UP							ENK_UV_RESPONSE_KERATINOCYTE_UP	PILON_KLF1_TARGETS_DN			BIOPOLYMER_METABOLIC_PROCESS			PENG_GLUTAMINE_DEPRIVATION_DN		SPIELMAN_LYMPHOBLAST_EUROPEAN_VS_ASIAN_DN			PENG_RAPAMYCIN_RESPONSE_DN				KRIGE_RESPONSE_TO_TOSEDOSTAT_24HR_DN	KRIGE_RESPONSE_TO_TOSEDOSTAT_6HR_DN							NUCLEOBASENUCLEOSIDENUCLEOTIDE_AND_NUCLEIC_ACID_METABOLIC_PROCESS	WEI_MYCN_TARGETS_WITH_E_BOX	PENG_LEUCINE_DEPRIVATION_DN	WANG_TUMOR_INVASIVENESS_UP												GARY_CD5_TARGETS_DN
1453	CSNK1D	casein kinase 1, delta	DIAZ_CHRONIC_MEYLOGENOUS_LEUKEMIA_UP							ENK_UV_RESPONSE_KERATINOCYTE_UP	PILON_KLF1_TARGETS_DN			BIOPOLYMER_METABOLIC_PROCESS																GRAESSMANN_APOPTOSIS_BY_DOXORUBICIN_DN				NUCLEOBASENUCLEOSIDENUCLEOTIDE_AND_NUCLEIC_ACID_METABOLIC_PROCESS									PROTEIN_METABOLIC_PROCESS			MARTENS_TRETINOIN_RESPONSE_DN
6404	SELPLG	selectin P ligand	DIAZ_CHRONIC_MEYLOGENOUS_LEUKEMIA_UP							ENK_UV_RESPONSE_KERATINOCYTE_UP	PILON_KLF1_TARGETS_DN									LOPEZ_MBD_TARGETS
3840	KPNA4	karyopherin alpha 4 (importin alpha 3)	DIAZ_CHRONIC_MEYLOGENOUS_LEUKEMIA_UP							ENK_UV_RESPONSE_KERATINOCYTE_UP	PILON_KLF1_TARGETS_DN																						REACTOME_IMMUNE_SYSTEM		WEI_MYCN_TARGETS_WITH_E_BOX												LEE_BMP2_TARGETS_DN
5879	RAC1	ras-related C3 botulinum toxin substrate 1 (rho family, small GTP binding protein Rac1)	DIAZ_CHRONIC_MEYLOGENOUS_LEUKEMIA_UP							ENK_UV_RESPONSE_KERATINOCYTE_UP		HSIAO_HOUSEKEEPING_GENES											KINSEY_TARGETS_OF_EWSR1_FLII_FUSION_UP						BLALOCK_ALZHEIMERS_DISEASE_UP				REACTOME_IMMUNE_SYSTEM					DAIRKEE_TERT_TARGETS_UP		REACTOME_ADAPTIVE_IMMUNE_SYSTEM			PROTEIN_METABOLIC_PROCESS	REN_ALVEOLAR_RHABDOMYOSARCOMA_DN
1312	COMT	catechol-O-methyltransferase	DIAZ_CHRONIC_MEYLOGENOUS_LEUKEMIA_UP							ENK_UV_RESPONSE_KERATINOCYTE_UP		HSIAO_HOUSEKEEPING_GENES																STARK_PREFRONTAL_CORTEX_22Q11_DELETION_DN	BLALOCK_ALZHEIMERS_DISEASE_UP			MOOTHA_PGC
25	ABL1	c-abl oncogene 1, non-receptor tyrosine kinase	DIAZ_CHRONIC_MEYLOGENOUS_LEUKEMIA_UP							ENK_UV_RESPONSE_KERATINOCYTE_UP				BIOPOLYMER_METABOLIC_PROCESS															BLALOCK_ALZHEIMERS_DISEASE_UP					NUCLEOBASENUCLEOSIDENUCLEOTIDE_AND_NUCLEIC_ACID_METABOLIC_PROCESS									PROTEIN_METABOLIC_PROCESS
10370	CITED2	Cbp/p300-interacting transactivator, with Glu/Asp-rich carboxy-terminal domain, 2	DIAZ_CHRONIC_MEYLOGENOUS_LEUKEMIA_UP							ENK_UV_RESPONSE_KERATINOCYTE_UP				BIOPOLYMER_METABOLIC_PROCESS																				NUCLEOBASENUCLEOSIDENUCLEOTIDE_AND_NUCLEIC_ACID_METABOLIC_PROCESS												MARTENS_TRETINOIN_RESPONSE_DN		OSMAN_BLADDER_CANCER_UP	GARY_CD5_TARGETS_DN
9266	CYTH2	cytohesin 2	DIAZ_CHRONIC_MEYLOGENOUS_LEUKEMIA_UP							ENK_UV_RESPONSE_KERATINOCYTE_UP						DANG_BOUND_BY_MYC		BENPORATH_MYC_MAX_TARGETS
2014	EMP3	epithelial membrane protein 3	DIAZ_CHRONIC_MEYLOGENOUS_LEUKEMIA_UP							ENK_UV_RESPONSE_KERATINOCYTE_UP							PENG_GLUTAMINE_DEPRIVATION_DN					PENG_RAPAMYCIN_RESPONSE_DN														PENG_LEUCINE_DEPRIVATION_DN
23423	TMED3	transmembrane emp24 protein transport domain containing 3	DIAZ_CHRONIC_MEYLOGENOUS_LEUKEMIA_UP							ENK_UV_RESPONSE_KERATINOCYTE_UP									SPIELMAN_LYMPHOBLAST_EUROPEAN_VS_ASIAN_DN							KRIGE_RESPONSE_TO_TOSEDOSTAT_24HR_DN																		REN_ALVEOLAR_RHABDOMYOSARCOMA_DN
25828	TXN2	thioredoxin 2	DIAZ_CHRONIC_MEYLOGENOUS_LEUKEMIA_UP							ENK_UV_RESPONSE_KERATINOCYTE_UP										LOPEZ_MBD_TARGETS												MOOTHA_PGC									SPIELMAN_LYMPHOBLAST_EUROPEAN_VS_ASIAN_UP
11140	CDC37	cell division cycle 37 homolog (S. cerevisiae)	DIAZ_CHRONIC_MEYLOGENOUS_LEUKEMIA_UP							ENK_UV_RESPONSE_KERATINOCYTE_UP										LOPEZ_MBD_TARGETS
10362	HMG20B	high mobility group 20B	DIAZ_CHRONIC_MEYLOGENOUS_LEUKEMIA_UP							ENK_UV_RESPONSE_KERATINOCYTE_UP																			BLALOCK_ALZHEIMERS_DISEASE_UP									DAIRKEE_TERT_TARGETS_UP
58516	FAM60A	family with sequence similarity 60, member A	DIAZ_CHRONIC_MEYLOGENOUS_LEUKEMIA_UP								PILON_KLF1_TARGETS_DN		CAIRO_HEPATOBLASTOMA_CLASSES_UP										KINSEY_TARGETS_OF_EWSR1_FLII_FUSION_UP						BLALOCK_ALZHEIMERS_DISEASE_UP	GRAESSMANN_APOPTOSIS_BY_DOXORUBICIN_DN																	LEE_BMP2_TARGETS_DN
26190	FBXW2	F-box and WD repeat domain containing 2	DIAZ_CHRONIC_MEYLOGENOUS_LEUKEMIA_UP								PILON_KLF1_TARGETS_DN			BIOPOLYMER_METABOLIC_PROCESS						LOPEZ_MBD_TARGETS										GRAESSMANN_APOPTOSIS_BY_DOXORUBICIN_DN													PROTEIN_METABOLIC_PROCESS
5937	RBMS1	RNA binding motif, single stranded interacting protein 1	DIAZ_CHRONIC_MEYLOGENOUS_LEUKEMIA_UP								PILON_KLF1_TARGETS_DN			BIOPOLYMER_METABOLIC_PROCESS															BLALOCK_ALZHEIMERS_DISEASE_UP	GRAESSMANN_APOPTOSIS_BY_DOXORUBICIN_DN				NUCLEOBASENUCLEOSIDENUCLEOTIDE_AND_NUCLEIC_ACID_METABOLIC_PROCESS														OSMAN_BLADDER_CANCER_UP
8405	SPOP	speckle-type POZ protein	DIAZ_CHRONIC_MEYLOGENOUS_LEUKEMIA_UP								PILON_KLF1_TARGETS_DN			BIOPOLYMER_METABOLIC_PROCESS															BLALOCK_ALZHEIMERS_DISEASE_UP	GRAESSMANN_APOPTOSIS_BY_DOXORUBICIN_DN				NUCLEOBASENUCLEOSIDENUCLEOTIDE_AND_NUCLEIC_ACID_METABOLIC_PROCESS
23429	RYBP	RING1 and YY1 binding protein	DIAZ_CHRONIC_MEYLOGENOUS_LEUKEMIA_UP								PILON_KLF1_TARGETS_DN			BIOPOLYMER_METABOLIC_PROCESS															BLALOCK_ALZHEIMERS_DISEASE_UP					NUCLEOBASENUCLEOSIDENUCLEOTIDE_AND_NUCLEIC_ACID_METABOLIC_PROCESS
9611	NCOR1	nuclear receptor corepressor 1	DIAZ_CHRONIC_MEYLOGENOUS_LEUKEMIA_UP								PILON_KLF1_TARGETS_DN			BIOPOLYMER_METABOLIC_PROCESS																GRAESSMANN_APOPTOSIS_BY_DOXORUBICIN_DN				NUCLEOBASENUCLEOSIDENUCLEOTIDE_AND_NUCLEIC_ACID_METABOLIC_PROCESS							SPIELMAN_LYMPHOBLAST_EUROPEAN_VS_ASIAN_UP
1355	COX15	COX15 homolog, cytochrome c oxidase assembly protein (yeast)	DIAZ_CHRONIC_MEYLOGENOUS_LEUKEMIA_UP								PILON_KLF1_TARGETS_DN					DANG_BOUND_BY_MYC		BENPORATH_MYC_MAX_TARGETS																					LASTOWSKA_NEUROBLASTOMA_COPY_NUMBER_DN				PROTEIN_METABOLIC_PROCESS
2531	KDSR	3-ketodihydrosphingosine reductase	DIAZ_CHRONIC_MEYLOGENOUS_LEUKEMIA_UP								PILON_KLF1_TARGETS_DN										MILI_PSEUDOPODIA_HAPTOTAXIS_DN		KINSEY_TARGETS_OF_EWSR1_FLII_FUSION_UP						BLALOCK_ALZHEIMERS_DISEASE_UP																				GARY_CD5_TARGETS_DN
56889	TM9SF3	transmembrane 9 superfamily member 3	DIAZ_CHRONIC_MEYLOGENOUS_LEUKEMIA_UP								PILON_KLF1_TARGETS_DN										MILI_PSEUDOPODIA_HAPTOTAXIS_DN		KINSEY_TARGETS_OF_EWSR1_FLII_FUSION_UP							GRAESSMANN_APOPTOSIS_BY_DOXORUBICIN_DN									LASTOWSKA_NEUROBLASTOMA_COPY_NUMBER_DN
5359	PLSCR1	phospholipid scramblase 1	DIAZ_CHRONIC_MEYLOGENOUS_LEUKEMIA_UP								PILON_KLF1_TARGETS_DN												KINSEY_TARGETS_OF_EWSR1_FLII_FUSION_UP							GRAESSMANN_APOPTOSIS_BY_DOXORUBICIN_DN																		OSMAN_BLADDER_CANCER_UP
6760	SS18	synovial sarcoma translocation, chromosome 18	DIAZ_CHRONIC_MEYLOGENOUS_LEUKEMIA_UP								PILON_KLF1_TARGETS_DN												KINSEY_TARGETS_OF_EWSR1_FLII_FUSION_UP
55819	RNF130	ring finger protein 130	DIAZ_CHRONIC_MEYLOGENOUS_LEUKEMIA_UP								PILON_KLF1_TARGETS_DN																		BLALOCK_ALZHEIMERS_DISEASE_UP	GRAESSMANN_APOPTOSIS_BY_DOXORUBICIN_DN
4140	MARK3	MAP/microtubule affinity-regulating kinase 3	DIAZ_CHRONIC_MEYLOGENOUS_LEUKEMIA_UP								PILON_KLF1_TARGETS_DN																		BLALOCK_ALZHEIMERS_DISEASE_UP
1635	DCTD	dCMP deaminase	DIAZ_CHRONIC_MEYLOGENOUS_LEUKEMIA_UP								PILON_KLF1_TARGETS_DN																							NUCLEOBASENUCLEOSIDENUCLEOTIDE_AND_NUCLEIC_ACID_METABOLIC_PROCESS													LEE_BMP2_TARGETS_DN
9948	WDR1	WD repeat domain 1	DIAZ_CHRONIC_MEYLOGENOUS_LEUKEMIA_UP								PILON_KLF1_TARGETS_DN																								WEI_MYCN_TARGETS_WITH_E_BOX	PENG_LEUCINE_DEPRIVATION_DN								REN_ALVEOLAR_RHABDOMYOSARCOMA_DN
51150	SDF4	stromal cell derived factor 4	DIAZ_CHRONIC_MEYLOGENOUS_LEUKEMIA_UP								PILON_KLF1_TARGETS_DN																												LASTOWSKA_NEUROBLASTOMA_COPY_NUMBER_DN									OSMAN_BLADDER_CANCER_UP
9989	PPP4R1	protein phosphatase 4, regulatory subunit 1	DIAZ_CHRONIC_MEYLOGENOUS_LEUKEMIA_UP								PILON_KLF1_TARGETS_DN
6774	STAT3	signal transducer and activator of transcription 3 (acute-phase response factor)	DIAZ_CHRONIC_MEYLOGENOUS_LEUKEMIA_UP									HSIAO_HOUSEKEEPING_GENES		BIOPOLYMER_METABOLIC_PROCESS					SPIELMAN_LYMPHOBLAST_EUROPEAN_VS_ASIAN_DN														REACTOME_IMMUNE_SYSTEM	NUCLEOBASENUCLEOSIDENUCLEOTIDE_AND_NUCLEIC_ACID_METABOLIC_PROCESS
369	ARAF	v-raf murine sarcoma 3611 viral oncogene homolog	DIAZ_CHRONIC_MEYLOGENOUS_LEUKEMIA_UP									HSIAO_HOUSEKEEPING_GENES		BIOPOLYMER_METABOLIC_PROCESS					SPIELMAN_LYMPHOBLAST_EUROPEAN_VS_ASIAN_DN																								PROTEIN_METABOLIC_PROCESS
2316	FLNA	filamin A, alpha	DIAZ_CHRONIC_MEYLOGENOUS_LEUKEMIA_UP									HSIAO_HOUSEKEEPING_GENES									MILI_PSEUDOPODIA_HAPTOTAXIS_DN								BLALOCK_ALZHEIMERS_DISEASE_UP					NUCLEOBASENUCLEOSIDENUCLEOTIDE_AND_NUCLEIC_ACID_METABOLIC_PROCESS														OSMAN_BLADDER_CANCER_UP
5355	PLP2	proteolipid protein 2 (colonic epithelium-enriched)	DIAZ_CHRONIC_MEYLOGENOUS_LEUKEMIA_UP									HSIAO_HOUSEKEEPING_GENES											KINSEY_TARGETS_OF_EWSR1_FLII_FUSION_UP							GRAESSMANN_APOPTOSIS_BY_DOXORUBICIN_DN
2962	GTF2F1	general transcription factor IIF, polypeptide 1, 74kDa	DIAZ_CHRONIC_MEYLOGENOUS_LEUKEMIA_UP										CAIRO_HEPATOBLASTOMA_CLASSES_UP	BIOPOLYMER_METABOLIC_PROCESS																				NUCLEOBASENUCLEOSIDENUCLEOTIDE_AND_NUCLEIC_ACID_METABOLIC_PROCESS
9491	PSMF1	proteasome (prosome, macropain) inhibitor subunit 1 (PI31)	DIAZ_CHRONIC_MEYLOGENOUS_LEUKEMIA_UP										CAIRO_HEPATOBLASTOMA_CLASSES_UP				PENG_GLUTAMINE_DEPRIVATION_DN												BLALOCK_ALZHEIMERS_DISEASE_UP				REACTOME_IMMUNE_SYSTEM			PENG_LEUCINE_DEPRIVATION_DN				REACTOME_ADAPTIVE_IMMUNE_SYSTEM									GARY_CD5_TARGETS_DN
10490	VTI1B	vesicle transport through interaction with t-SNAREs homolog 1B (yeast)	DIAZ_CHRONIC_MEYLOGENOUS_LEUKEMIA_UP										CAIRO_HEPATOBLASTOMA_CLASSES_UP																	GRAESSMANN_APOPTOSIS_BY_DOXORUBICIN_DN
4928	NUP98	nucleoporin 98kDa	DIAZ_CHRONIC_MEYLOGENOUS_LEUKEMIA_UP											BIOPOLYMER_METABOLIC_PROCESS			PENG_GLUTAMINE_DEPRIVATION_DN					PENG_RAPAMYCIN_RESPONSE_DN							BLALOCK_ALZHEIMERS_DISEASE_UP					NUCLEOBASENUCLEOSIDENUCLEOTIDE_AND_NUCLEIC_ACID_METABOLIC_PROCESS		PENG_LEUCINE_DEPRIVATION_DN
5571	PRKAG1	protein kinase, AMP-activated, gamma 1 non-catalytic subunit	DIAZ_CHRONIC_MEYLOGENOUS_LEUKEMIA_UP											BIOPOLYMER_METABOLIC_PROCESS				BENPORATH_MYC_MAX_TARGETS	SPIELMAN_LYMPHOBLAST_EUROPEAN_VS_ASIAN_DN																								PROTEIN_METABOLIC_PROCESS
10181	RBM5	RNA binding motif protein 5	DIAZ_CHRONIC_MEYLOGENOUS_LEUKEMIA_UP											BIOPOLYMER_METABOLIC_PROCESS					SPIELMAN_LYMPHOBLAST_EUROPEAN_VS_ASIAN_DN	LOPEZ_MBD_TARGETS										GRAESSMANN_APOPTOSIS_BY_DOXORUBICIN_DN				NUCLEOBASENUCLEOSIDENUCLEOTIDE_AND_NUCLEIC_ACID_METABOLIC_PROCESS
6429	SRSF4	serine/arginine-rich splicing factor 4	DIAZ_CHRONIC_MEYLOGENOUS_LEUKEMIA_UP											BIOPOLYMER_METABOLIC_PROCESS						LOPEZ_MBD_TARGETS														NUCLEOBASENUCLEOSIDENUCLEOTIDE_AND_NUCLEIC_ACID_METABOLIC_PROCESS					LASTOWSKA_NEUROBLASTOMA_COPY_NUMBER_DN
9416	DDX23	DEAD (Asp-Glu-Ala-Asp) box polypeptide 23	DIAZ_CHRONIC_MEYLOGENOUS_LEUKEMIA_UP											BIOPOLYMER_METABOLIC_PROCESS						LOPEZ_MBD_TARGETS														NUCLEOBASENUCLEOSIDENUCLEOTIDE_AND_NUCLEIC_ACID_METABOLIC_PROCESS
23463	ICMT	isoprenylcysteine carboxyl methyltransferase	DIAZ_CHRONIC_MEYLOGENOUS_LEUKEMIA_UP											BIOPOLYMER_METABOLIC_PROCESS							MILI_PSEUDOPODIA_HAPTOTAXIS_DN		KINSEY_TARGETS_OF_EWSR1_FLII_FUSION_UP		TIEN_INTESTINE_PROBIOTICS_24HR_UP														LASTOWSKA_NEUROBLASTOMA_COPY_NUMBER_DN		SPIELMAN_LYMPHOBLAST_EUROPEAN_VS_ASIAN_UP		PROTEIN_METABOLIC_PROCESS
10474	TADA3	transcriptional adaptor 3	DIAZ_CHRONIC_MEYLOGENOUS_LEUKEMIA_UP											BIOPOLYMER_METABOLIC_PROCESS																GRAESSMANN_APOPTOSIS_BY_DOXORUBICIN_DN				NUCLEOBASENUCLEOSIDENUCLEOTIDE_AND_NUCLEIC_ACID_METABOLIC_PROCESS					LASTOWSKA_NEUROBLASTOMA_COPY_NUMBER_DN		SPIELMAN_LYMPHOBLAST_EUROPEAN_VS_ASIAN_UP
4067	LYN	v-yes-1 Yamaguchi sarcoma viral related oncogene homolog	DIAZ_CHRONIC_MEYLOGENOUS_LEUKEMIA_UP											BIOPOLYMER_METABOLIC_PROCESS																			REACTOME_IMMUNE_SYSTEM		WEI_MYCN_TARGETS_WITH_E_BOX					REACTOME_ADAPTIVE_IMMUNE_SYSTEM			PROTEIN_METABOLIC_PROCESS
11282	MGAT4B	mannosyl (alpha-1,3-)-glycoprotein beta-1,4-N-acetylglucosaminyltransferase, isozyme B	DIAZ_CHRONIC_MEYLOGENOUS_LEUKEMIA_UP											BIOPOLYMER_METABOLIC_PROCESS																													PROTEIN_METABOLIC_PROCESS
8775	NAPA	N-ethylmaleimide-sensitive factor attachment protein, alpha	DIAZ_CHRONIC_MEYLOGENOUS_LEUKEMIA_UP												KIM_ALL_DISORDERS_CALB1_CORR_UP				SPIELMAN_LYMPHOBLAST_EUROPEAN_VS_ASIAN_DN
391	RHOG	ras homolog gene family, member G (rho G)	DIAZ_CHRONIC_MEYLOGENOUS_LEUKEMIA_UP													DANG_BOUND_BY_MYC	PENG_GLUTAMINE_DEPRIVATION_DN
7812	CSDE1	cold shock domain containing E1, RNA-binding	DIAZ_CHRONIC_MEYLOGENOUS_LEUKEMIA_UP													DANG_BOUND_BY_MYC		BENPORATH_MYC_MAX_TARGETS	SPIELMAN_LYMPHOBLAST_EUROPEAN_VS_ASIAN_DN										BLALOCK_ALZHEIMERS_DISEASE_UP	GRAESSMANN_APOPTOSIS_BY_DOXORUBICIN_DN
27095	TRAPPC3	trafficking protein particle complex 3	DIAZ_CHRONIC_MEYLOGENOUS_LEUKEMIA_UP													DANG_BOUND_BY_MYC		BENPORATH_MYC_MAX_TARGETS	SPIELMAN_LYMPHOBLAST_EUROPEAN_VS_ASIAN_DN																				LASTOWSKA_NEUROBLASTOMA_COPY_NUMBER_DN
1798	DPAGT1	dolichyl-phosphate (UDP-N-acetylglucosamine) N-acetylglucosaminephosphotransferase 1 (GlcNAc-1-P transferase)	DIAZ_CHRONIC_MEYLOGENOUS_LEUKEMIA_UP													DANG_BOUND_BY_MYC		BENPORATH_MYC_MAX_TARGETS			MILI_PSEUDOPODIA_HAPTOTAXIS_DN									GRAESSMANN_APOPTOSIS_BY_DOXORUBICIN_DN									LASTOWSKA_NEUROBLASTOMA_COPY_NUMBER_DN		SPIELMAN_LYMPHOBLAST_EUROPEAN_VS_ASIAN_UP
57862	ZNF410	zinc finger protein 410	DIAZ_CHRONIC_MEYLOGENOUS_LEUKEMIA_UP													DANG_BOUND_BY_MYC		BENPORATH_MYC_MAX_TARGETS											BLALOCK_ALZHEIMERS_DISEASE_UP
10550	ARL6IP5	ADP-ribosylation-like factor 6 interacting protein 5	DIAZ_CHRONIC_MEYLOGENOUS_LEUKEMIA_UP													DANG_BOUND_BY_MYC		BENPORATH_MYC_MAX_TARGETS												GRAESSMANN_APOPTOSIS_BY_DOXORUBICIN_DN
10296	MAEA	macrophage erythroblast attacher	DIAZ_CHRONIC_MEYLOGENOUS_LEUKEMIA_UP													DANG_BOUND_BY_MYC		BENPORATH_MYC_MAX_TARGETS																					LASTOWSKA_NEUROBLASTOMA_COPY_NUMBER_DN
4077	NBR1	neighbor of BRCA1 gene 1	DIAZ_CHRONIC_MEYLOGENOUS_LEUKEMIA_UP													DANG_BOUND_BY_MYC		BENPORATH_MYC_MAX_TARGETS
10768	AHCYL1	adenosylhomocysteinase-like 1	DIAZ_CHRONIC_MEYLOGENOUS_LEUKEMIA_UP													DANG_BOUND_BY_MYC		BENPORATH_MYC_MAX_TARGETS
10450	PPIE	peptidylprolyl isomerase E (cyclophilin E)	DIAZ_CHRONIC_MEYLOGENOUS_LEUKEMIA_UP													DANG_BOUND_BY_MYC			SPIELMAN_LYMPHOBLAST_EUROPEAN_VS_ASIAN_DN	LOPEZ_MBD_TARGETS														NUCLEOBASENUCLEOSIDENUCLEOTIDE_AND_NUCLEIC_ACID_METABOLIC_PROCESS					LASTOWSKA_NEUROBLASTOMA_COPY_NUMBER_DN
10422	UBAC1	UBA domain containing 1	DIAZ_CHRONIC_MEYLOGENOUS_LEUKEMIA_UP													DANG_BOUND_BY_MYC				LOPEZ_MBD_TARGETS					TIEN_INTESTINE_PROBIOTICS_24HR_UP			STARK_PREFRONTAL_CORTEX_22Q11_DELETION_DN
7389	UROD	uroporphyrinogen decarboxylase	DIAZ_CHRONIC_MEYLOGENOUS_LEUKEMIA_UP													DANG_BOUND_BY_MYC									TIEN_INTESTINE_PROBIOTICS_24HR_UP				BLALOCK_ALZHEIMERS_DISEASE_UP			MOOTHA_PGC							LASTOWSKA_NEUROBLASTOMA_COPY_NUMBER_DN
66008	TRAK2	trafficking protein, kinesin binding 2	DIAZ_CHRONIC_MEYLOGENOUS_LEUKEMIA_UP													DANG_BOUND_BY_MYC													BLALOCK_ALZHEIMERS_DISEASE_UP			MOOTHA_PGC																OSMAN_BLADDER_CANCER_UP
1981	EIF4G1	eukaryotic translation initiation factor 4 gamma, 1	DIAZ_CHRONIC_MEYLOGENOUS_LEUKEMIA_UP														PENG_GLUTAMINE_DEPRIVATION_DN					PENG_RAPAMYCIN_RESPONSE_DN											REACTOME_IMMUNE_SYSTEM		WEI_MYCN_TARGETS_WITH_E_BOX	PENG_LEUCINE_DEPRIVATION_DN	WANG_TUMOR_INVASIVENESS_UP								YAO_TEMPORAL_RESPONSE_TO_PROGESTERONE_CLUSTER_14			OSMAN_BLADDER_CANCER_UP
2773	GNAI3	guanine nucleotide binding protein (G protein), alpha inhibiting activity polypeptide 3	DIAZ_CHRONIC_MEYLOGENOUS_LEUKEMIA_UP																SPIELMAN_LYMPHOBLAST_EUROPEAN_VS_ASIAN_DN										BLALOCK_ALZHEIMERS_DISEASE_UP
8450	CUL4B	cullin 4B	DIAZ_CHRONIC_MEYLOGENOUS_LEUKEMIA_UP																SPIELMAN_LYMPHOBLAST_EUROPEAN_VS_ASIAN_DN											GRAESSMANN_APOPTOSIS_BY_DOXORUBICIN_DN														REN_ALVEOLAR_RHABDOMYOSARCOMA_DN
6197	RPS6KA3	ribosomal protein S6 kinase, 90kDa, polypeptide 3	DIAZ_CHRONIC_MEYLOGENOUS_LEUKEMIA_UP																SPIELMAN_LYMPHOBLAST_EUROPEAN_VS_ASIAN_DN														REACTOME_IMMUNE_SYSTEM
9240	PNMA1	paraneoplastic antigen MA1	DIAZ_CHRONIC_MEYLOGENOUS_LEUKEMIA_UP																SPIELMAN_LYMPHOBLAST_EUROPEAN_VS_ASIAN_DN																											MARTENS_TRETINOIN_RESPONSE_DN
10581	IFITM2	interferon induced transmembrane protein 2 (1-8D)	DIAZ_CHRONIC_MEYLOGENOUS_LEUKEMIA_UP																	LOPEZ_MBD_TARGETS						KRIGE_RESPONSE_TO_TOSEDOSTAT_24HR_DN	KRIGE_RESPONSE_TO_TOSEDOSTAT_6HR_DN		BLALOCK_ALZHEIMERS_DISEASE_UP				REACTOME_IMMUNE_SYSTEM				WANG_TUMOR_INVASIVENESS_UP
23326	USP22	ubiquitin specific peptidase 22	DIAZ_CHRONIC_MEYLOGENOUS_LEUKEMIA_UP																	LOPEZ_MBD_TARGETS									BLALOCK_ALZHEIMERS_DISEASE_UP	GRAESSMANN_APOPTOSIS_BY_DOXORUBICIN_DN
6642	SNX1	sorting nexin 1	DIAZ_CHRONIC_MEYLOGENOUS_LEUKEMIA_UP																	LOPEZ_MBD_TARGETS
1362	CPD	carboxypeptidase D	DIAZ_CHRONIC_MEYLOGENOUS_LEUKEMIA_UP																		MILI_PSEUDOPODIA_HAPTOTAXIS_DN		KINSEY_TARGETS_OF_EWSR1_FLII_FUSION_UP
476	ATP1A1	ATPase, Na+/K+ transporting, alpha 1 polypeptide	DIAZ_CHRONIC_MEYLOGENOUS_LEUKEMIA_UP																		MILI_PSEUDOPODIA_HAPTOTAXIS_DN											MOOTHA_PGC					WANG_TUMOR_INVASIVENESS_UP				SPIELMAN_LYMPHOBLAST_EUROPEAN_VS_ASIAN_UP
10548	TM9SF1	transmembrane 9 superfamily member 1	DIAZ_CHRONIC_MEYLOGENOUS_LEUKEMIA_UP																		MILI_PSEUDOPODIA_HAPTOTAXIS_DN
1399	CRKL	v-crk sarcoma virus CT10 oncogene homolog (avian)-like	DIAZ_CHRONIC_MEYLOGENOUS_LEUKEMIA_UP																				KINSEY_TARGETS_OF_EWSR1_FLII_FUSION_UP						BLALOCK_ALZHEIMERS_DISEASE_UP				REACTOME_IMMUNE_SYSTEM
27005	USP21	ubiquitin specific peptidase 21	DIAZ_CHRONIC_MEYLOGENOUS_LEUKEMIA_UP																				KINSEY_TARGETS_OF_EWSR1_FLII_FUSION_UP							GRAESSMANN_APOPTOSIS_BY_DOXORUBICIN_DN
10135	NAMPT	nicotinamide phosphoribosyltransferase	DIAZ_CHRONIC_MEYLOGENOUS_LEUKEMIA_UP																										BLALOCK_ALZHEIMERS_DISEASE_UP						WEI_MYCN_TARGETS_WITH_E_BOX												LEE_BMP2_TARGETS_DN
4357	MPST	mercaptopyruvate sulfurtransferase	DIAZ_CHRONIC_MEYLOGENOUS_LEUKEMIA_UP																										BLALOCK_ALZHEIMERS_DISEASE_UP									DAIRKEE_TERT_TARGETS_UP			SPIELMAN_LYMPHOBLAST_EUROPEAN_VS_ASIAN_UP
4967	OGDH	oxoglutarate (alpha-ketoglutarate) dehydrogenase (lipoamide)	DIAZ_CHRONIC_MEYLOGENOUS_LEUKEMIA_UP																										BLALOCK_ALZHEIMERS_DISEASE_UP									DAIRKEE_TERT_TARGETS_UP
51594	NBAS	neuroblastoma amplified sequence	DIAZ_CHRONIC_MEYLOGENOUS_LEUKEMIA_UP																										BLALOCK_ALZHEIMERS_DISEASE_UP												SPIELMAN_LYMPHOBLAST_EUROPEAN_VS_ASIAN_UP
2314	FLII	flightless I homolog (Drosophila)	DIAZ_CHRONIC_MEYLOGENOUS_LEUKEMIA_UP																										BLALOCK_ALZHEIMERS_DISEASE_UP													LI_DCP2_BOUND_MRNA
1495	CTNNA1	catenin (cadherin-associated protein), alpha 1, 102kDa	DIAZ_CHRONIC_MEYLOGENOUS_LEUKEMIA_UP																										BLALOCK_ALZHEIMERS_DISEASE_UP
9093	DNAJA3	DnaJ (Hsp40) homolog, subfamily A, member 3	DIAZ_CHRONIC_MEYLOGENOUS_LEUKEMIA_UP																													MOOTHA_PGC											PROTEIN_METABOLIC_PROCESS				LEE_BMP2_TARGETS_DN
4689	NCF4	neutrophil cytosolic factor 4, 40kDa	DIAZ_CHRONIC_MEYLOGENOUS_LEUKEMIA_UP																														REACTOME_IMMUNE_SYSTEM							REACTOME_ADAPTIVE_IMMUNE_SYSTEM
327	APEH	N-acylaminoacyl-peptide hydrolase	DIAZ_CHRONIC_MEYLOGENOUS_LEUKEMIA_UP																																				LASTOWSKA_NEUROBLASTOMA_COPY_NUMBER_DN			LI_DCP2_BOUND_MRNA				MARTENS_TRETINOIN_RESPONSE_DN
3098	HK1	hexokinase 1	DIAZ_CHRONIC_MEYLOGENOUS_LEUKEMIA_UP																																				LASTOWSKA_NEUROBLASTOMA_COPY_NUMBER_DN
26502	NARF	nuclear prelamin A recognition factor	DIAZ_CHRONIC_MEYLOGENOUS_LEUKEMIA_UP																																						SPIELMAN_LYMPHOBLAST_EUROPEAN_VS_ASIAN_UP	LI_DCP2_BOUND_MRNA
550	AUP1	ancient ubiquitous protein 1	DIAZ_CHRONIC_MEYLOGENOUS_LEUKEMIA_UP																																						SPIELMAN_LYMPHOBLAST_EUROPEAN_VS_ASIAN_UP
7076	TIMP1	TIMP metallopeptidase inhibitor 1	DIAZ_CHRONIC_MEYLOGENOUS_LEUKEMIA_UP																																								PROTEIN_METABOLIC_PROCESS	REN_ALVEOLAR_RHABDOMYOSARCOMA_DN
54458	PRR13	proline rich 13	DIAZ_CHRONIC_MEYLOGENOUS_LEUKEMIA_UP																																									REN_ALVEOLAR_RHABDOMYOSARCOMA_DN
64743	WDR13	WD repeat domain 13	DIAZ_CHRONIC_MEYLOGENOUS_LEUKEMIA_UP
1819	DRG2	developmentally regulated GTP binding protein 2	DIAZ_CHRONIC_MEYLOGENOUS_LEUKEMIA_UP
5692	PSMB4	proteasome (prosome, macropain) subunit, beta type, 4		KIM_ALL_DISORDERS_OLIGODENDROCYTE_NUMBER_CORR_UP	KIM_BIPOLAR_DISORDER_OLIGODENDROCYTE_DENSITY_CORR_UP	GRADE_COLON_CANCER_UP	BLALOCK_ALZHEIMERS_DISEASE_DN	PUJANA_BRCA1_PCC_NETWORK		ENK_UV_RESPONSE_KERATINOCYTE_UP		HSIAO_HOUSEKEEPING_GENES			KIM_ALL_DISORDERS_CALB1_CORR_UP					LOPEZ_MBD_TARGETS								STARK_PREFRONTAL_CORTEX_22Q11_DELETION_DN					REACTOME_IMMUNE_SYSTEM				WANG_TUMOR_INVASIVENESS_UP			REACTOME_ADAPTIVE_IMMUNE_SYSTEM
27335	EIF3K	eukaryotic translation initiation factor 3, subunit K		KIM_ALL_DISORDERS_OLIGODENDROCYTE_NUMBER_CORR_UP	KIM_BIPOLAR_DISORDER_OLIGODENDROCYTE_DENSITY_CORR_UP	GRADE_COLON_CANCER_UP	BLALOCK_ALZHEIMERS_DISEASE_DN	PUJANA_BRCA1_PCC_NETWORK		ENK_UV_RESPONSE_KERATINOCYTE_UP						DANG_BOUND_BY_MYC		BENPORATH_MYC_MAX_TARGETS		LOPEZ_MBD_TARGETS								STARK_PREFRONTAL_CORTEX_22Q11_DELETION_DN
9555	H2AFY	H2A histone family, member Y		KIM_ALL_DISORDERS_OLIGODENDROCYTE_NUMBER_CORR_UP	KIM_BIPOLAR_DISORDER_OLIGODENDROCYTE_DENSITY_CORR_UP	GRADE_COLON_CANCER_UP	BLALOCK_ALZHEIMERS_DISEASE_DN	PUJANA_BRCA1_PCC_NETWORK			PILON_KLF1_TARGETS_DN				KIM_ALL_DISORDERS_CALB1_CORR_UP	DANG_BOUND_BY_MYC		BENPORATH_MYC_MAX_TARGETS								KRIGE_RESPONSE_TO_TOSEDOSTAT_24HR_DN	KRIGE_RESPONSE_TO_TOSEDOSTAT_6HR_DN																					OSMAN_BLADDER_CANCER_UP
8664	EIF3D	eukaryotic translation initiation factor 3, subunit D		KIM_ALL_DISORDERS_OLIGODENDROCYTE_NUMBER_CORR_UP	KIM_BIPOLAR_DISORDER_OLIGODENDROCYTE_DENSITY_CORR_UP	GRADE_COLON_CANCER_UP	BLALOCK_ALZHEIMERS_DISEASE_DN	PUJANA_BRCA1_PCC_NETWORK																							HALLMARK_MYC_TARGETS_V1												PROTEIN_METABOLIC_PROCESS
7284	TUFM	Tu translation elongation factor, mitochondrial		KIM_ALL_DISORDERS_OLIGODENDROCYTE_NUMBER_CORR_UP	KIM_BIPOLAR_DISORDER_OLIGODENDROCYTE_DENSITY_CORR_UP	GRADE_COLON_CANCER_UP	BLALOCK_ALZHEIMERS_DISEASE_DN		CASORELLI_ACUTE_PROMYELOCYTIC_LEUKEMIA_DN	ENK_UV_RESPONSE_KERATINOCYTE_UP				BIOPOLYMER_METABOLIC_PROCESS																	HALLMARK_MYC_TARGETS_V1	MOOTHA_PGC											PROTEIN_METABOLIC_PROCESS			MARTENS_TRETINOIN_RESPONSE_DN
5691	PSMB3	proteasome (prosome, macropain) subunit, beta type, 3		KIM_ALL_DISORDERS_OLIGODENDROCYTE_NUMBER_CORR_UP	KIM_BIPOLAR_DISORDER_OLIGODENDROCYTE_DENSITY_CORR_UP	GRADE_COLON_CANCER_UP	BLALOCK_ALZHEIMERS_DISEASE_DN			ENK_UV_RESPONSE_KERATINOCYTE_UP		HSIAO_HOUSEKEEPING_GENES					PENG_GLUTAMINE_DEPRIVATION_DN			LOPEZ_MBD_TARGETS								STARK_PREFRONTAL_CORTEX_22Q11_DELETION_DN			HALLMARK_MYC_TARGETS_V1		REACTOME_IMMUNE_SYSTEM							REACTOME_ADAPTIVE_IMMUNE_SYSTEM	SPIELMAN_LYMPHOBLAST_EUROPEAN_VS_ASIAN_UP				YAO_TEMPORAL_RESPONSE_TO_PROGESTERONE_CLUSTER_14
3692	EIF6	eukaryotic translation initiation factor 6		KIM_ALL_DISORDERS_OLIGODENDROCYTE_NUMBER_CORR_UP	KIM_BIPOLAR_DISORDER_OLIGODENDROCYTE_DENSITY_CORR_UP	GRADE_COLON_CANCER_UP	BLALOCK_ALZHEIMERS_DISEASE_DN			ENK_UV_RESPONSE_KERATINOCYTE_UP										LOPEZ_MBD_TARGETS								STARK_PREFRONTAL_CORTEX_22Q11_DELETION_DN
50813	COPS7A	COP9 constitutive photomorphogenic homolog subunit 7A (Arabidopsis)		KIM_ALL_DISORDERS_OLIGODENDROCYTE_NUMBER_CORR_UP	KIM_BIPOLAR_DISORDER_OLIGODENDROCYTE_DENSITY_CORR_UP	GRADE_COLON_CANCER_UP	BLALOCK_ALZHEIMERS_DISEASE_DN								KIM_ALL_DISORDERS_CALB1_CORR_UP															GRAESSMANN_APOPTOSIS_BY_DOXORUBICIN_DN
2023	ENO1	enolase 1, (alpha)		KIM_ALL_DISORDERS_OLIGODENDROCYTE_NUMBER_CORR_UP	KIM_BIPOLAR_DISORDER_OLIGODENDROCYTE_DENSITY_CORR_UP	GRADE_COLON_CANCER_UP		PUJANA_BRCA1_PCC_NETWORK	CASORELLI_ACUTE_PROMYELOCYTIC_LEUKEMIA_DN	ENK_UV_RESPONSE_KERATINOCYTE_UP		HSIAO_HOUSEKEEPING_GENES	CAIRO_HEPATOBLASTOMA_CLASSES_UP	BIOPOLYMER_METABOLIC_PROCESS		DANG_BOUND_BY_MYC				LOPEZ_MBD_TARGETS			KINSEY_TARGETS_OF_EWSR1_FLII_FUSION_UP									MOOTHA_PGC		NUCLEOBASENUCLEOSIDENUCLEOTIDE_AND_NUCLEIC_ACID_METABOLIC_PROCESS	WEI_MYCN_TARGETS_WITH_E_BOX		WANG_TUMOR_INVASIVENESS_UP					LI_DCP2_BOUND_MRNA						OSMAN_BLADDER_CANCER_UP
4841	NONO	non-POU domain containing, octamer-binding		KIM_ALL_DISORDERS_OLIGODENDROCYTE_NUMBER_CORR_UP	KIM_BIPOLAR_DISORDER_OLIGODENDROCYTE_DENSITY_CORR_UP	GRADE_COLON_CANCER_UP		PUJANA_BRCA1_PCC_NETWORK	CASORELLI_ACUTE_PROMYELOCYTIC_LEUKEMIA_DN			HSIAO_HOUSEKEEPING_GENES	CAIRO_HEPATOBLASTOMA_CLASSES_UP	BIOPOLYMER_METABOLIC_PROCESS	KIM_ALL_DISORDERS_CALB1_CORR_UP								KINSEY_TARGETS_OF_EWSR1_FLII_FUSION_UP					STARK_PREFRONTAL_CORTEX_22Q11_DELETION_DN	BLALOCK_ALZHEIMERS_DISEASE_UP	GRAESSMANN_APOPTOSIS_BY_DOXORUBICIN_DN				NUCLEOBASENUCLEOSIDENUCLEOTIDE_AND_NUCLEIC_ACID_METABOLIC_PROCESS							SPIELMAN_LYMPHOBLAST_EUROPEAN_VS_ASIAN_UP					MARTENS_TRETINOIN_RESPONSE_DN
10155	TRIM28	tripartite motif containing 28		KIM_ALL_DISORDERS_OLIGODENDROCYTE_NUMBER_CORR_UP	KIM_BIPOLAR_DISORDER_OLIGODENDROCYTE_DENSITY_CORR_UP	GRADE_COLON_CANCER_UP		PUJANA_BRCA1_PCC_NETWORK		ENK_UV_RESPONSE_KERATINOCYTE_UP	PILON_KLF1_TARGETS_DN	HSIAO_HOUSEKEEPING_GENES	CAIRO_HEPATOBLASTOMA_CLASSES_UP	BIOPOLYMER_METABOLIC_PROCESS			PENG_GLUTAMINE_DEPRIVATION_DN														HALLMARK_MYC_TARGETS_V1			NUCLEOBASENUCLEOSIDENUCLEOTIDE_AND_NUCLEIC_ACID_METABOLIC_PROCESS			WANG_TUMOR_INVASIVENESS_UP									MARTENS_TRETINOIN_RESPONSE_DN
7086	TKT	transketolase		KIM_ALL_DISORDERS_OLIGODENDROCYTE_NUMBER_CORR_UP	KIM_BIPOLAR_DISORDER_OLIGODENDROCYTE_DENSITY_CORR_UP	GRADE_COLON_CANCER_UP		PUJANA_BRCA1_PCC_NETWORK							KIM_ALL_DISORDERS_CALB1_CORR_UP								KINSEY_TARGETS_OF_EWSR1_FLII_FUSION_UP														WANG_TUMOR_INVASIVENESS_UP	DAIRKEE_TERT_TARGETS_UP	LASTOWSKA_NEUROBLASTOMA_COPY_NUMBER_DN
4723	NDUFV1	NADH dehydrogenase (ubiquinone) flavoprotein 1, 51kDa		KIM_ALL_DISORDERS_OLIGODENDROCYTE_NUMBER_CORR_UP	KIM_BIPOLAR_DISORDER_OLIGODENDROCYTE_DENSITY_CORR_UP	GRADE_COLON_CANCER_UP			CASORELLI_ACUTE_PROMYELOCYTIC_LEUKEMIA_DN						KIM_ALL_DISORDERS_CALB1_CORR_UP			BENPORATH_MYC_MAX_TARGETS		LOPEZ_MBD_TARGETS
51181	DCXR	dicarbonyl/L-xylulose reductase		KIM_ALL_DISORDERS_OLIGODENDROCYTE_NUMBER_CORR_UP	KIM_BIPOLAR_DISORDER_OLIGODENDROCYTE_DENSITY_CORR_UP	GRADE_COLON_CANCER_UP			CASORELLI_ACUTE_PROMYELOCYTIC_LEUKEMIA_DN																TIEN_INTESTINE_PROBIOTICS_24HR_UP	KRIGE_RESPONSE_TO_TOSEDOSTAT_24HR_DN	KRIGE_RESPONSE_TO_TOSEDOSTAT_6HR_DN														SPIELMAN_LYMPHOBLAST_EUROPEAN_VS_ASIAN_UP	LI_DCP2_BOUND_MRNA				MARTENS_TRETINOIN_RESPONSE_DN
6132	RPL8	ribosomal protein L8		KIM_ALL_DISORDERS_OLIGODENDROCYTE_NUMBER_CORR_UP	KIM_BIPOLAR_DISORDER_OLIGODENDROCYTE_DENSITY_CORR_UP	GRADE_COLON_CANCER_UP				ENK_UV_RESPONSE_KERATINOCYTE_UP		HSIAO_HOUSEKEEPING_GENES	CAIRO_HEPATOBLASTOMA_CLASSES_UP			DANG_BOUND_BY_MYC		BENPORATH_MYC_MAX_TARGETS										STARK_PREFRONTAL_CORTEX_22Q11_DELETION_DN									WANG_TUMOR_INVASIVENESS_UP						PROTEIN_METABOLIC_PROCESS
4946	OAZ1	ornithine decarboxylase antizyme 1		KIM_ALL_DISORDERS_OLIGODENDROCYTE_NUMBER_CORR_UP	KIM_BIPOLAR_DISORDER_OLIGODENDROCYTE_DENSITY_CORR_UP	GRADE_COLON_CANCER_UP				ENK_UV_RESPONSE_KERATINOCYTE_UP		HSIAO_HOUSEKEEPING_GENES			KIM_ALL_DISORDERS_CALB1_CORR_UP	DANG_BOUND_BY_MYC		BENPORATH_MYC_MAX_TARGETS																							SPIELMAN_LYMPHOBLAST_EUROPEAN_VS_ASIAN_UP
7317	UBA1	ubiquitin-like modifier activating enzyme 1		KIM_ALL_DISORDERS_OLIGODENDROCYTE_NUMBER_CORR_UP	KIM_BIPOLAR_DISORDER_OLIGODENDROCYTE_DENSITY_CORR_UP	GRADE_COLON_CANCER_UP				ENK_UV_RESPONSE_KERATINOCYTE_UP		HSIAO_HOUSEKEEPING_GENES			KIM_ALL_DISORDERS_CALB1_CORR_UP					LOPEZ_MBD_TARGETS				YAO_TEMPORAL_RESPONSE_TO_PROGESTERONE_CLUSTER_17									REACTOME_IMMUNE_SYSTEM							REACTOME_ADAPTIVE_IMMUNE_SYSTEM
6888	TALDO1	transaldolase 1		KIM_ALL_DISORDERS_OLIGODENDROCYTE_NUMBER_CORR_UP	KIM_BIPOLAR_DISORDER_OLIGODENDROCYTE_DENSITY_CORR_UP	GRADE_COLON_CANCER_UP				ENK_UV_RESPONSE_KERATINOCYTE_UP														YAO_TEMPORAL_RESPONSE_TO_PROGESTERONE_CLUSTER_17
8666	EIF3G	eukaryotic translation initiation factor 3, subunit G		KIM_ALL_DISORDERS_OLIGODENDROCYTE_NUMBER_CORR_UP	KIM_BIPOLAR_DISORDER_OLIGODENDROCYTE_DENSITY_CORR_UP	GRADE_COLON_CANCER_UP				ENK_UV_RESPONSE_KERATINOCYTE_UP																												DAIRKEE_TERT_TARGETS_UP				LI_DCP2_BOUND_MRNA	PROTEIN_METABOLIC_PROCESS			MARTENS_TRETINOIN_RESPONSE_DN
4924	NUCB1	nucleobindin 1		KIM_ALL_DISORDERS_OLIGODENDROCYTE_NUMBER_CORR_UP	KIM_BIPOLAR_DISORDER_OLIGODENDROCYTE_DENSITY_CORR_UP	GRADE_COLON_CANCER_UP				ENK_UV_RESPONSE_KERATINOCYTE_UP																																		REN_ALVEOLAR_RHABDOMYOSARCOMA_DN
10956	OS9	osteosarcoma amplified 9, endoplasmic reticulum lectin		KIM_ALL_DISORDERS_OLIGODENDROCYTE_NUMBER_CORR_UP	KIM_BIPOLAR_DISORDER_OLIGODENDROCYTE_DENSITY_CORR_UP	GRADE_COLON_CANCER_UP						HSIAO_HOUSEKEEPING_GENES																	BLALOCK_ALZHEIMERS_DISEASE_UP
3241	HPCAL1	hippocalcin-like 1		KIM_ALL_DISORDERS_OLIGODENDROCYTE_NUMBER_CORR_UP	KIM_BIPOLAR_DISORDER_OLIGODENDROCYTE_DENSITY_CORR_UP	GRADE_COLON_CANCER_UP													SPIELMAN_LYMPHOBLAST_EUROPEAN_VS_ASIAN_DN
51160	VPS28	vacuolar protein sorting 28 homolog (S. cerevisiae)		KIM_ALL_DISORDERS_OLIGODENDROCYTE_NUMBER_CORR_UP	KIM_BIPOLAR_DISORDER_OLIGODENDROCYTE_DENSITY_CORR_UP	GRADE_COLON_CANCER_UP
10598	AHSA1	AHA1, activator of heat shock 90kDa protein ATPase homolog 1 (yeast)		KIM_ALL_DISORDERS_OLIGODENDROCYTE_NUMBER_CORR_UP	KIM_BIPOLAR_DISORDER_OLIGODENDROCYTE_DENSITY_CORR_UP		BLALOCK_ALZHEIMERS_DISEASE_DN	PUJANA_BRCA1_PCC_NETWORK							KIM_ALL_DISORDERS_CALB1_CORR_UP		PENG_GLUTAMINE_DEPRIVATION_DN				MILI_PSEUDOPODIA_HAPTOTAXIS_DN	PENG_RAPAMYCIN_RESPONSE_DN			TIEN_INTESTINE_PROBIOTICS_24HR_UP	KRIGE_RESPONSE_TO_TOSEDOSTAT_24HR_DN	KRIGE_RESPONSE_TO_TOSEDOSTAT_6HR_DN	STARK_PREFRONTAL_CORTEX_22Q11_DELETION_DN							WEI_MYCN_TARGETS_WITH_E_BOX	PENG_LEUCINE_DEPRIVATION_DN							PROTEIN_METABOLIC_PROCESS				LEE_BMP2_TARGETS_DN
5694	PSMB6	proteasome (prosome, macropain) subunit, beta type, 6		KIM_ALL_DISORDERS_OLIGODENDROCYTE_NUMBER_CORR_UP	KIM_BIPOLAR_DISORDER_OLIGODENDROCYTE_DENSITY_CORR_UP		BLALOCK_ALZHEIMERS_DISEASE_DN		CASORELLI_ACUTE_PROMYELOCYTIC_LEUKEMIA_DN			HSIAO_HOUSEKEEPING_GENES			KIM_ALL_DISORDERS_CALB1_CORR_UP		PENG_GLUTAMINE_DEPRIVATION_DN							YAO_TEMPORAL_RESPONSE_TO_PROGESTERONE_CLUSTER_17				STARK_PREFRONTAL_CORTEX_22Q11_DELETION_DN					REACTOME_IMMUNE_SYSTEM							REACTOME_ADAPTIVE_IMMUNE_SYSTEM
6389	SDHA	succinate dehydrogenase complex, subunit A, flavoprotein (Fp)		KIM_ALL_DISORDERS_OLIGODENDROCYTE_NUMBER_CORR_UP	KIM_BIPOLAR_DISORDER_OLIGODENDROCYTE_DENSITY_CORR_UP		BLALOCK_ALZHEIMERS_DISEASE_DN		CASORELLI_ACUTE_PROMYELOCYTIC_LEUKEMIA_DN																							MOOTHA_PGC					WANG_TUMOR_INVASIVENESS_UP
4738	NEDD8	neural precursor cell expressed, developmentally down-regulated 8		KIM_ALL_DISORDERS_OLIGODENDROCYTE_NUMBER_CORR_UP	KIM_BIPOLAR_DISORDER_OLIGODENDROCYTE_DENSITY_CORR_UP		BLALOCK_ALZHEIMERS_DISEASE_DN			ENK_UV_RESPONSE_KERATINOCYTE_UP		HSIAO_HOUSEKEEPING_GENES		BIOPOLYMER_METABOLIC_PROCESS											TIEN_INTESTINE_PROBIOTICS_24HR_UP												WANG_TUMOR_INVASIVENESS_UP	DAIRKEE_TERT_TARGETS_UP					PROTEIN_METABOLIC_PROCESS
527	ATP6V0C	ATPase, H+ transporting, lysosomal 16kDa, V0 subunit c		KIM_ALL_DISORDERS_OLIGODENDROCYTE_NUMBER_CORR_UP	KIM_BIPOLAR_DISORDER_OLIGODENDROCYTE_DENSITY_CORR_UP		BLALOCK_ALZHEIMERS_DISEASE_DN			ENK_UV_RESPONSE_KERATINOCYTE_UP					KIM_ALL_DISORDERS_CALB1_CORR_UP					LOPEZ_MBD_TARGETS		PENG_RAPAMYCIN_RESPONSE_DN
10381	TUBB3	tubulin, beta 3 class III		KIM_ALL_DISORDERS_OLIGODENDROCYTE_NUMBER_CORR_UP	KIM_BIPOLAR_DISORDER_OLIGODENDROCYTE_DENSITY_CORR_UP		BLALOCK_ALZHEIMERS_DISEASE_DN			ENK_UV_RESPONSE_KERATINOCYTE_UP					KIM_ALL_DISORDERS_CALB1_CORR_UP					LOPEZ_MBD_TARGETS						KRIGE_RESPONSE_TO_TOSEDOSTAT_24HR_DN	KRIGE_RESPONSE_TO_TOSEDOSTAT_6HR_DN														SPIELMAN_LYMPHOBLAST_EUROPEAN_VS_ASIAN_UP				YAO_TEMPORAL_RESPONSE_TO_PROGESTERONE_CLUSTER_14	MARTENS_TRETINOIN_RESPONSE_DN
1020	CDK5	cyclin-dependent kinase 5		KIM_ALL_DISORDERS_OLIGODENDROCYTE_NUMBER_CORR_UP	KIM_BIPOLAR_DISORDER_OLIGODENDROCYTE_DENSITY_CORR_UP		BLALOCK_ALZHEIMERS_DISEASE_DN			ENK_UV_RESPONSE_KERATINOCYTE_UP					KIM_ALL_DISORDERS_CALB1_CORR_UP					LOPEZ_MBD_TARGETS								STARK_PREFRONTAL_CORTEX_22Q11_DELETION_DN													SPIELMAN_LYMPHOBLAST_EUROPEAN_VS_ASIAN_UP
1175	AP2S1	adaptor-related protein complex 2, sigma 1 subunit		KIM_ALL_DISORDERS_OLIGODENDROCYTE_NUMBER_CORR_UP	KIM_BIPOLAR_DISORDER_OLIGODENDROCYTE_DENSITY_CORR_UP		BLALOCK_ALZHEIMERS_DISEASE_DN			ENK_UV_RESPONSE_KERATINOCYTE_UP					KIM_ALL_DISORDERS_CALB1_CORR_UP																		REACTOME_IMMUNE_SYSTEM							REACTOME_ADAPTIVE_IMMUNE_SYSTEM		LI_DCP2_BOUND_MRNA		REN_ALVEOLAR_RHABDOMYOSARCOMA_DN
334	APLP2	amyloid beta (A4) precursor-like protein 2		KIM_ALL_DISORDERS_OLIGODENDROCYTE_NUMBER_CORR_UP	KIM_BIPOLAR_DISORDER_OLIGODENDROCYTE_DENSITY_CORR_UP		BLALOCK_ALZHEIMERS_DISEASE_DN					HSIAO_HOUSEKEEPING_GENES			KIM_ALL_DISORDERS_CALB1_CORR_UP					LOPEZ_MBD_TARGETS	MILI_PSEUDOPODIA_HAPTOTAXIS_DN																		LASTOWSKA_NEUROBLASTOMA_COPY_NUMBER_DN					REN_ALVEOLAR_RHABDOMYOSARCOMA_DN
293	SLC25A6	solute carrier family 25 (mitochondrial carrier; adenine nucleotide translocator), member 6		KIM_ALL_DISORDERS_OLIGODENDROCYTE_NUMBER_CORR_UP	KIM_BIPOLAR_DISORDER_OLIGODENDROCYTE_DENSITY_CORR_UP		BLALOCK_ALZHEIMERS_DISEASE_DN					HSIAO_HOUSEKEEPING_GENES
537	ATP6AP1	ATPase, H+ transporting, lysosomal accessory protein 1		KIM_ALL_DISORDERS_OLIGODENDROCYTE_NUMBER_CORR_UP	KIM_BIPOLAR_DISORDER_OLIGODENDROCYTE_DENSITY_CORR_UP		BLALOCK_ALZHEIMERS_DISEASE_DN						CAIRO_HEPATOBLASTOMA_CLASSES_UP								MILI_PSEUDOPODIA_HAPTOTAXIS_DN							STARK_PREFRONTAL_CORTEX_22Q11_DELETION_DN																REN_ALVEOLAR_RHABDOMYOSARCOMA_DN
4722	NDUFS3	NADH dehydrogenase (ubiquinone) Fe-S protein 3, 30kDa (NADH-coenzyme Q reductase)		KIM_ALL_DISORDERS_OLIGODENDROCYTE_NUMBER_CORR_UP	KIM_BIPOLAR_DISORDER_OLIGODENDROCYTE_DENSITY_CORR_UP		BLALOCK_ALZHEIMERS_DISEASE_DN								KIM_ALL_DISORDERS_CALB1_CORR_UP					LOPEZ_MBD_TARGETS		PENG_RAPAMYCIN_RESPONSE_DN		YAO_TEMPORAL_RESPONSE_TO_PROGESTERONE_CLUSTER_17		KRIGE_RESPONSE_TO_TOSEDOSTAT_24HR_DN	KRIGE_RESPONSE_TO_TOSEDOSTAT_6HR_DN	STARK_PREFRONTAL_CORTEX_22Q11_DELETION_DN				MOOTHA_PGC
10525	HYOU1	hypoxia up-regulated 1		KIM_ALL_DISORDERS_OLIGODENDROCYTE_NUMBER_CORR_UP	KIM_BIPOLAR_DISORDER_OLIGODENDROCYTE_DENSITY_CORR_UP		BLALOCK_ALZHEIMERS_DISEASE_DN								KIM_ALL_DISORDERS_CALB1_CORR_UP							PENG_RAPAMYCIN_RESPONSE_DN																	LASTOWSKA_NEUROBLASTOMA_COPY_NUMBER_DN
1778	DYNC1H1	dynein, cytoplasmic 1, heavy chain 1		KIM_ALL_DISORDERS_OLIGODENDROCYTE_NUMBER_CORR_UP	KIM_BIPOLAR_DISORDER_OLIGODENDROCYTE_DENSITY_CORR_UP		BLALOCK_ALZHEIMERS_DISEASE_DN								KIM_ALL_DISORDERS_CALB1_CORR_UP																		REACTOME_IMMUNE_SYSTEM							REACTOME_ADAPTIVE_IMMUNE_SYSTEM
9158	FIBP	fibroblast growth factor (acidic) intracellular binding protein		KIM_ALL_DISORDERS_OLIGODENDROCYTE_NUMBER_CORR_UP	KIM_BIPOLAR_DISORDER_OLIGODENDROCYTE_DENSITY_CORR_UP		BLALOCK_ALZHEIMERS_DISEASE_DN								KIM_ALL_DISORDERS_CALB1_CORR_UP
10430	TMEM147	transmembrane protein 147		KIM_ALL_DISORDERS_OLIGODENDROCYTE_NUMBER_CORR_UP	KIM_BIPOLAR_DISORDER_OLIGODENDROCYTE_DENSITY_CORR_UP		BLALOCK_ALZHEIMERS_DISEASE_DN																			KRIGE_RESPONSE_TO_TOSEDOSTAT_24HR_DN	KRIGE_RESPONSE_TO_TOSEDOSTAT_6HR_DN	STARK_PREFRONTAL_CORTEX_22Q11_DELETION_DN																	YAO_TEMPORAL_RESPONSE_TO_PROGESTERONE_CLUSTER_14
7917	BAG6	BCL2-associated athanogene 6		KIM_ALL_DISORDERS_OLIGODENDROCYTE_NUMBER_CORR_UP	KIM_BIPOLAR_DISORDER_OLIGODENDROCYTE_DENSITY_CORR_UP		BLALOCK_ALZHEIMERS_DISEASE_DN																									MOOTHA_PGC
4714	NDUFB8	NADH dehydrogenase (ubiquinone) 1 beta subcomplex, 8, 19kDa		KIM_ALL_DISORDERS_OLIGODENDROCYTE_NUMBER_CORR_UP	KIM_BIPOLAR_DISORDER_OLIGODENDROCYTE_DENSITY_CORR_UP		BLALOCK_ALZHEIMERS_DISEASE_DN																																		SPIELMAN_LYMPHOBLAST_EUROPEAN_VS_ASIAN_UP
381	ARF5	ADP-ribosylation factor 5		KIM_ALL_DISORDERS_OLIGODENDROCYTE_NUMBER_CORR_UP	KIM_BIPOLAR_DISORDER_OLIGODENDROCYTE_DENSITY_CORR_UP		BLALOCK_ALZHEIMERS_DISEASE_DN																																		SPIELMAN_LYMPHOBLAST_EUROPEAN_VS_ASIAN_UP
5439	POLR2J	polymerase (RNA) II (DNA directed) polypeptide J, 13.3kDa		KIM_ALL_DISORDERS_OLIGODENDROCYTE_NUMBER_CORR_UP	KIM_BIPOLAR_DISORDER_OLIGODENDROCYTE_DENSITY_CORR_UP			PUJANA_BRCA1_PCC_NETWORK						BIOPOLYMER_METABOLIC_PROCESS								PENG_RAPAMYCIN_RESPONSE_DN						STARK_PREFRONTAL_CORTEX_22Q11_DELETION_DN						NUCLEOBASENUCLEOSIDENUCLEOTIDE_AND_NUCLEIC_ACID_METABOLIC_PROCESS		PENG_LEUCINE_DEPRIVATION_DN
10961	ERP29	endoplasmic reticulum protein 29		KIM_ALL_DISORDERS_OLIGODENDROCYTE_NUMBER_CORR_UP	KIM_BIPOLAR_DISORDER_OLIGODENDROCYTE_DENSITY_CORR_UP			PUJANA_BRCA1_PCC_NETWORK							KIM_ALL_DISORDERS_CALB1_CORR_UP									YAO_TEMPORAL_RESPONSE_TO_PROGESTERONE_CLUSTER_17																			PROTEIN_METABOLIC_PROCESS	REN_ALVEOLAR_RHABDOMYOSARCOMA_DN		MARTENS_TRETINOIN_RESPONSE_DN
3068	HDGF	hepatoma-derived growth factor		KIM_ALL_DISORDERS_OLIGODENDROCYTE_NUMBER_CORR_UP	KIM_BIPOLAR_DISORDER_OLIGODENDROCYTE_DENSITY_CORR_UP			PUJANA_BRCA1_PCC_NETWORK												LOPEZ_MBD_TARGETS						KRIGE_RESPONSE_TO_TOSEDOSTAT_24HR_DN	KRIGE_RESPONSE_TO_TOSEDOSTAT_6HR_DN		BLALOCK_ALZHEIMERS_DISEASE_UP		HALLMARK_MYC_TARGETS_V1															MARTENS_TRETINOIN_RESPONSE_DN
231	AKR1B1	aldo-keto reductase family 1, member B1 (aldose reductase)		KIM_ALL_DISORDERS_OLIGODENDROCYTE_NUMBER_CORR_UP	KIM_BIPOLAR_DISORDER_OLIGODENDROCYTE_DENSITY_CORR_UP				CASORELLI_ACUTE_PROMYELOCYTIC_LEUKEMIA_DN	ENK_UV_RESPONSE_KERATINOCYTE_UP	PILON_KLF1_TARGETS_DN				KIM_ALL_DISORDERS_CALB1_CORR_UP													STARK_PREFRONTAL_CORTEX_22Q11_DELETION_DN																			LEE_BMP2_TARGETS_DN
226	ALDOA	aldolase A, fructose-bisphosphate		KIM_ALL_DISORDERS_OLIGODENDROCYTE_NUMBER_CORR_UP	KIM_BIPOLAR_DISORDER_OLIGODENDROCYTE_DENSITY_CORR_UP				CASORELLI_ACUTE_PROMYELOCYTIC_LEUKEMIA_DN	ENK_UV_RESPONSE_KERATINOCYTE_UP		HSIAO_HOUSEKEEPING_GENES			KIM_ALL_DISORDERS_CALB1_CORR_UP		PENG_GLUTAMINE_DEPRIVATION_DN			LOPEZ_MBD_TARGETS								STARK_PREFRONTAL_CORTEX_22Q11_DELETION_DN		GRAESSMANN_APOPTOSIS_BY_DOXORUBICIN_DN					WEI_MYCN_TARGETS_WITH_E_BOX	PENG_LEUCINE_DEPRIVATION_DN
10963	STIP1	stress-induced-phosphoprotein 1		KIM_ALL_DISORDERS_OLIGODENDROCYTE_NUMBER_CORR_UP	KIM_BIPOLAR_DISORDER_OLIGODENDROCYTE_DENSITY_CORR_UP				CASORELLI_ACUTE_PROMYELOCYTIC_LEUKEMIA_DN						KIM_ALL_DISORDERS_CALB1_CORR_UP		PENG_GLUTAMINE_DEPRIVATION_DN			LOPEZ_MBD_TARGETS		PENG_RAPAMYCIN_RESPONSE_DN	KINSEY_TARGETS_OF_EWSR1_FLII_FUSION_UP			KRIGE_RESPONSE_TO_TOSEDOSTAT_24HR_DN	KRIGE_RESPONSE_TO_TOSEDOSTAT_6HR_DN	STARK_PREFRONTAL_CORTEX_22Q11_DELETION_DN							WEI_MYCN_TARGETS_WITH_E_BOX	PENG_LEUCINE_DEPRIVATION_DN	WANG_TUMOR_INVASIVENESS_UP										LEE_BMP2_TARGETS_DN		GARY_CD5_TARGETS_DN
9114	ATP6V0D1	ATPase, H+ transporting, lysosomal 38kDa, V0 subunit d1		KIM_ALL_DISORDERS_OLIGODENDROCYTE_NUMBER_CORR_UP	KIM_BIPOLAR_DISORDER_OLIGODENDROCYTE_DENSITY_CORR_UP				CASORELLI_ACUTE_PROMYELOCYTIC_LEUKEMIA_DN						KIM_ALL_DISORDERS_CALB1_CORR_UP					LOPEZ_MBD_TARGETS																		DAIRKEE_TERT_TARGETS_UP						REN_ALVEOLAR_RHABDOMYOSARCOMA_DN
1211	CLTA	clathrin, light chain A		KIM_ALL_DISORDERS_OLIGODENDROCYTE_NUMBER_CORR_UP	KIM_BIPOLAR_DISORDER_OLIGODENDROCYTE_DENSITY_CORR_UP					ENK_UV_RESPONSE_KERATINOCYTE_UP	PILON_KLF1_TARGETS_DN	HSIAO_HOUSEKEEPING_GENES									MILI_PSEUDOPODIA_HAPTOTAXIS_DN												REACTOME_IMMUNE_SYSTEM				WANG_TUMOR_INVASIVENESS_UP			REACTOME_ADAPTIVE_IMMUNE_SYSTEM				REN_ALVEOLAR_RHABDOMYOSARCOMA_DN
1072	CFL1	cofilin 1 (non-muscle)		KIM_ALL_DISORDERS_OLIGODENDROCYTE_NUMBER_CORR_UP	KIM_BIPOLAR_DISORDER_OLIGODENDROCYTE_DENSITY_CORR_UP					ENK_UV_RESPONSE_KERATINOCYTE_UP		HSIAO_HOUSEKEEPING_GENES								LOPEZ_MBD_TARGETS
10654	PMVK	phosphomevalonate kinase		KIM_ALL_DISORDERS_OLIGODENDROCYTE_NUMBER_CORR_UP	KIM_BIPOLAR_DISORDER_OLIGODENDROCYTE_DENSITY_CORR_UP					ENK_UV_RESPONSE_KERATINOCYTE_UP				BIOPOLYMER_METABOLIC_PROCESS		DANG_BOUND_BY_MYC		BENPORATH_MYC_MAX_TARGETS								KRIGE_RESPONSE_TO_TOSEDOSTAT_24HR_DN																	PROTEIN_METABOLIC_PROCESS
533	ATP6V0B	ATPase, H+ transporting, lysosomal 21kDa, V0 subunit b		KIM_ALL_DISORDERS_OLIGODENDROCYTE_NUMBER_CORR_UP	KIM_BIPOLAR_DISORDER_OLIGODENDROCYTE_DENSITY_CORR_UP					ENK_UV_RESPONSE_KERATINOCYTE_UP					KIM_ALL_DISORDERS_CALB1_CORR_UP					LOPEZ_MBD_TARGETS	MILI_PSEUDOPODIA_HAPTOTAXIS_DN														WEI_MYCN_TARGETS_WITH_E_BOX				LASTOWSKA_NEUROBLASTOMA_COPY_NUMBER_DN
10567	RABAC1	Rab acceptor 1 (prenylated)		KIM_ALL_DISORDERS_OLIGODENDROCYTE_NUMBER_CORR_UP	KIM_BIPOLAR_DISORDER_OLIGODENDROCYTE_DENSITY_CORR_UP					ENK_UV_RESPONSE_KERATINOCYTE_UP					KIM_ALL_DISORDERS_CALB1_CORR_UP																													REN_ALVEOLAR_RHABDOMYOSARCOMA_DN
2280	FKBP1A	FK506 binding protein 1A, 12kDa		KIM_ALL_DISORDERS_OLIGODENDROCYTE_NUMBER_CORR_UP	KIM_BIPOLAR_DISORDER_OLIGODENDROCYTE_DENSITY_CORR_UP						PILON_KLF1_TARGETS_DN	HSIAO_HOUSEKEEPING_GENES												YAO_TEMPORAL_RESPONSE_TO_PROGESTERONE_CLUSTER_17		KRIGE_RESPONSE_TO_TOSEDOSTAT_24HR_DN	KRIGE_RESPONSE_TO_TOSEDOSTAT_6HR_DN
7431	VIM	vimentin		KIM_ALL_DISORDERS_OLIGODENDROCYTE_NUMBER_CORR_UP	KIM_BIPOLAR_DISORDER_OLIGODENDROCYTE_DENSITY_CORR_UP						PILON_KLF1_TARGETS_DN	HSIAO_HOUSEKEEPING_GENES																									WANG_TUMOR_INVASIVENESS_UP									MARTENS_TRETINOIN_RESPONSE_DN
6612	SUMO3	SMT3 suppressor of mif two 3 homolog 3 (S. cerevisiae)		KIM_ALL_DISORDERS_OLIGODENDROCYTE_NUMBER_CORR_UP	KIM_BIPOLAR_DISORDER_OLIGODENDROCYTE_DENSITY_CORR_UP						PILON_KLF1_TARGETS_DN								SPIELMAN_LYMPHOBLAST_EUROPEAN_VS_ASIAN_DN										BLALOCK_ALZHEIMERS_DISEASE_UP
975	CD81	CD81 molecule		KIM_ALL_DISORDERS_OLIGODENDROCYTE_NUMBER_CORR_UP	KIM_BIPOLAR_DISORDER_OLIGODENDROCYTE_DENSITY_CORR_UP							HSIAO_HOUSEKEEPING_GENES		BIOPOLYMER_METABOLIC_PROCESS							MILI_PSEUDOPODIA_HAPTOTAXIS_DN					KRIGE_RESPONSE_TO_TOSEDOSTAT_24HR_DN	KRIGE_RESPONSE_TO_TOSEDOSTAT_6HR_DN						REACTOME_IMMUNE_SYSTEM							REACTOME_ADAPTIVE_IMMUNE_SYSTEM			PROTEIN_METABOLIC_PROCESS	REN_ALVEOLAR_RHABDOMYOSARCOMA_DN
2876	GPX1	glutathione peroxidase 1		KIM_ALL_DISORDERS_OLIGODENDROCYTE_NUMBER_CORR_UP	KIM_BIPOLAR_DISORDER_OLIGODENDROCYTE_DENSITY_CORR_UP							HSIAO_HOUSEKEEPING_GENES																													SPIELMAN_LYMPHOBLAST_EUROPEAN_VS_ASIAN_UP
8890	EIF2B4	eukaryotic translation initiation factor 2B, subunit 4 delta, 67kDa		KIM_ALL_DISORDERS_OLIGODENDROCYTE_NUMBER_CORR_UP	KIM_BIPOLAR_DISORDER_OLIGODENDROCYTE_DENSITY_CORR_UP								CAIRO_HEPATOBLASTOMA_CLASSES_UP				PENG_GLUTAMINE_DEPRIVATION_DN					PENG_RAPAMYCIN_RESPONSE_DN						STARK_PREFRONTAL_CORTEX_22Q11_DELETION_DN								PENG_LEUCINE_DEPRIVATION_DN							PROTEIN_METABOLIC_PROCESS						GARY_CD5_TARGETS_DN
22827	PUF60	poly-U binding splicing factor 60KDa		KIM_ALL_DISORDERS_OLIGODENDROCYTE_NUMBER_CORR_UP	KIM_BIPOLAR_DISORDER_OLIGODENDROCYTE_DENSITY_CORR_UP								CAIRO_HEPATOBLASTOMA_CLASSES_UP							LOPEZ_MBD_TARGETS	MILI_PSEUDOPODIA_HAPTOTAXIS_DN			YAO_TEMPORAL_RESPONSE_TO_PROGESTERONE_CLUSTER_17
140465	MYL6B	myosin, light chain 6B, alkali, smooth muscle and non-muscle		KIM_ALL_DISORDERS_OLIGODENDROCYTE_NUMBER_CORR_UP	KIM_BIPOLAR_DISORDER_OLIGODENDROCYTE_DENSITY_CORR_UP								CAIRO_HEPATOBLASTOMA_CLASSES_UP																	GRAESSMANN_APOPTOSIS_BY_DOXORUBICIN_DN											SPIELMAN_LYMPHOBLAST_EUROPEAN_VS_ASIAN_UP					MARTENS_TRETINOIN_RESPONSE_DN
10594	PRPF8	PRP8 pre-mRNA processing factor 8 homolog (S. cerevisiae)		KIM_ALL_DISORDERS_OLIGODENDROCYTE_NUMBER_CORR_UP	KIM_BIPOLAR_DISORDER_OLIGODENDROCYTE_DENSITY_CORR_UP									BIOPOLYMER_METABOLIC_PROCESS	KIM_ALL_DISORDERS_CALB1_CORR_UP														BLALOCK_ALZHEIMERS_DISEASE_UP					NUCLEOBASENUCLEOSIDENUCLEOTIDE_AND_NUCLEIC_ACID_METABOLIC_PROCESS
5705	PSMC5	proteasome (prosome, macropain) 26S subunit, ATPase, 5		KIM_ALL_DISORDERS_OLIGODENDROCYTE_NUMBER_CORR_UP	KIM_BIPOLAR_DISORDER_OLIGODENDROCYTE_DENSITY_CORR_UP									BIOPOLYMER_METABOLIC_PROCESS		DANG_BOUND_BY_MYC		BENPORATH_MYC_MAX_TARGETS															REACTOME_IMMUNE_SYSTEM	NUCLEOBASENUCLEOSIDENUCLEOTIDE_AND_NUCLEIC_ACID_METABOLIC_PROCESS						REACTOME_ADAPTIVE_IMMUNE_SYSTEM		LI_DCP2_BOUND_MRNA	PROTEIN_METABOLIC_PROCESS						GARY_CD5_TARGETS_DN
11258	DCTN3	dynactin 3 (p22)		KIM_ALL_DISORDERS_OLIGODENDROCYTE_NUMBER_CORR_UP	KIM_BIPOLAR_DISORDER_OLIGODENDROCYTE_DENSITY_CORR_UP										KIM_ALL_DISORDERS_CALB1_CORR_UP	DANG_BOUND_BY_MYC		BENPORATH_MYC_MAX_TARGETS	SPIELMAN_LYMPHOBLAST_EUROPEAN_VS_ASIAN_DN														REACTOME_IMMUNE_SYSTEM							REACTOME_ADAPTIVE_IMMUNE_SYSTEM
7277	TUBA4A	tubulin, alpha 4a		KIM_ALL_DISORDERS_OLIGODENDROCYTE_NUMBER_CORR_UP	KIM_BIPOLAR_DISORDER_OLIGODENDROCYTE_DENSITY_CORR_UP										KIM_ALL_DISORDERS_CALB1_CORR_UP		PENG_GLUTAMINE_DEPRIVATION_DN			LOPEZ_MBD_TARGETS																PENG_LEUCINE_DEPRIVATION_DN													GARY_CD5_TARGETS_DN
3097	HIVEP2	human immunodeficiency virus type I enhancer binding protein 2		KIM_ALL_DISORDERS_OLIGODENDROCYTE_NUMBER_CORR_UP	KIM_BIPOLAR_DISORDER_OLIGODENDROCYTE_DENSITY_CORR_UP										KIM_ALL_DISORDERS_CALB1_CORR_UP											KRIGE_RESPONSE_TO_TOSEDOSTAT_24HR_DN	KRIGE_RESPONSE_TO_TOSEDOSTAT_6HR_DN			GRAESSMANN_APOPTOSIS_BY_DOXORUBICIN_DN
1212	CLTB	clathrin, light chain B		KIM_ALL_DISORDERS_OLIGODENDROCYTE_NUMBER_CORR_UP	KIM_BIPOLAR_DISORDER_OLIGODENDROCYTE_DENSITY_CORR_UP										KIM_ALL_DISORDERS_CALB1_CORR_UP											KRIGE_RESPONSE_TO_TOSEDOSTAT_24HR_DN	KRIGE_RESPONSE_TO_TOSEDOSTAT_6HR_DN											DAIRKEE_TERT_TARGETS_UP						REN_ALVEOLAR_RHABDOMYOSARCOMA_DN
127703	C1orf216	chromosome 1 open reading frame 216		KIM_ALL_DISORDERS_OLIGODENDROCYTE_NUMBER_CORR_UP	KIM_BIPOLAR_DISORDER_OLIGODENDROCYTE_DENSITY_CORR_UP										KIM_ALL_DISORDERS_CALB1_CORR_UP																								LASTOWSKA_NEUROBLASTOMA_COPY_NUMBER_DN
23647	ARFIP2	ADP-ribosylation factor interacting protein 2		KIM_ALL_DISORDERS_OLIGODENDROCYTE_NUMBER_CORR_UP	KIM_BIPOLAR_DISORDER_OLIGODENDROCYTE_DENSITY_CORR_UP											DANG_BOUND_BY_MYC		BENPORATH_MYC_MAX_TARGETS	SPIELMAN_LYMPHOBLAST_EUROPEAN_VS_ASIAN_DN																			DAIRKEE_TERT_TARGETS_UP
10423	CDIPT	CDP-diacylglycerol--inositol 3-phosphatidyltransferase		KIM_ALL_DISORDERS_OLIGODENDROCYTE_NUMBER_CORR_UP	KIM_BIPOLAR_DISORDER_OLIGODENDROCYTE_DENSITY_CORR_UP																MILI_PSEUDOPODIA_HAPTOTAXIS_DN								BLALOCK_ALZHEIMERS_DISEASE_UP
374291	NDUFS7	NADH dehydrogenase (ubiquinone) Fe-S protein 7, 20kDa (NADH-coenzyme Q reductase)		KIM_ALL_DISORDERS_OLIGODENDROCYTE_NUMBER_CORR_UP	KIM_BIPOLAR_DISORDER_OLIGODENDROCYTE_DENSITY_CORR_UP																							STARK_PREFRONTAL_CORTEX_22Q11_DELETION_DN		GRAESSMANN_APOPTOSIS_BY_DOXORUBICIN_DN												LI_DCP2_BOUND_MRNA	PROTEIN_METABOLIC_PROCESS
25915	NDUFAF3	NADH dehydrogenase (ubiquinone) 1 alpha subcomplex, assembly factor 3		KIM_ALL_DISORDERS_OLIGODENDROCYTE_NUMBER_CORR_UP	KIM_BIPOLAR_DISORDER_OLIGODENDROCYTE_DENSITY_CORR_UP																							STARK_PREFRONTAL_CORTEX_22Q11_DELETION_DN											LASTOWSKA_NEUROBLASTOMA_COPY_NUMBER_DN							MARTENS_TRETINOIN_RESPONSE_DN
79068	FTO	fat mass and obesity associated		KIM_ALL_DISORDERS_OLIGODENDROCYTE_NUMBER_CORR_UP	KIM_BIPOLAR_DISORDER_OLIGODENDROCYTE_DENSITY_CORR_UP																									GRAESSMANN_APOPTOSIS_BY_DOXORUBICIN_DN
5300	PIN1	peptidylprolyl cis/trans isomerase, NIMA-interacting 1		KIM_ALL_DISORDERS_OLIGODENDROCYTE_NUMBER_CORR_UP	KIM_BIPOLAR_DISORDER_OLIGODENDROCYTE_DENSITY_CORR_UP																												REACTOME_IMMUNE_SYSTEM					DAIRKEE_TERT_TARGETS_UP			SPIELMAN_LYMPHOBLAST_EUROPEAN_VS_ASIAN_UP						LEE_BMP2_TARGETS_DN
4898	NRD1	nardilysin (N-arginine dibasic convertase)		KIM_ALL_DISORDERS_OLIGODENDROCYTE_NUMBER_CORR_UP	KIM_BIPOLAR_DISORDER_OLIGODENDROCYTE_DENSITY_CORR_UP																																		LASTOWSKA_NEUROBLASTOMA_COPY_NUMBER_DN
2597	GAPDH	glyceraldehyde-3-phosphate dehydrogenase		KIM_ALL_DISORDERS_OLIGODENDROCYTE_NUMBER_CORR_UP		GRADE_COLON_CANCER_UP	BLALOCK_ALZHEIMERS_DISEASE_DN	PUJANA_BRCA1_PCC_NETWORK	CASORELLI_ACUTE_PROMYELOCYTIC_LEUKEMIA_DN			HSIAO_HOUSEKEEPING_GENES				DANG_BOUND_BY_MYC																MOOTHA_PGC													YAO_TEMPORAL_RESPONSE_TO_PROGESTERONE_CLUSTER_14
1650	DDOST	dolichyl-diphosphooligosaccharide--protein glycosyltransferase		KIM_ALL_DISORDERS_OLIGODENDROCYTE_NUMBER_CORR_UP		GRADE_COLON_CANCER_UP	BLALOCK_ALZHEIMERS_DISEASE_DN						CAIRO_HEPATOBLASTOMA_CLASSES_UP		KIM_ALL_DISORDERS_CALB1_CORR_UP				SPIELMAN_LYMPHOBLAST_EUROPEAN_VS_ASIAN_DN		MILI_PSEUDOPODIA_HAPTOTAXIS_DN			YAO_TEMPORAL_RESPONSE_TO_PROGESTERONE_CLUSTER_17									REACTOME_IMMUNE_SYSTEM					DAIRKEE_TERT_TARGETS_UP	LASTOWSKA_NEUROBLASTOMA_COPY_NUMBER_DN
6628	SNRPB	small nuclear ribonucleoprotein polypeptides B and B1		KIM_ALL_DISORDERS_OLIGODENDROCYTE_NUMBER_CORR_UP		GRADE_COLON_CANCER_UP		PUJANA_BRCA1_PCC_NETWORK	CASORELLI_ACUTE_PROMYELOCYTIC_LEUKEMIA_DN	ENK_UV_RESPONSE_KERATINOCYTE_UP	PILON_KLF1_TARGETS_DN		CAIRO_HEPATOBLASTOMA_CLASSES_UP	BIOPOLYMER_METABOLIC_PROCESS	KIM_ALL_DISORDERS_CALB1_CORR_UP	DANG_BOUND_BY_MYC			SPIELMAN_LYMPHOBLAST_EUROPEAN_VS_ASIAN_DN															NUCLEOBASENUCLEOSIDENUCLEOTIDE_AND_NUCLEIC_ACID_METABOLIC_PROCESS
1938	EEF2	eukaryotic translation elongation factor 2		KIM_ALL_DISORDERS_OLIGODENDROCYTE_NUMBER_CORR_UP		GRADE_COLON_CANCER_UP		PUJANA_BRCA1_PCC_NETWORK				HSIAO_HOUSEKEEPING_GENES			KIM_ALL_DISORDERS_CALB1_CORR_UP					LOPEZ_MBD_TARGETS
9524	TECR	trans-2,3-enoyl-CoA reductase		KIM_ALL_DISORDERS_OLIGODENDROCYTE_NUMBER_CORR_UP		GRADE_COLON_CANCER_UP			CASORELLI_ACUTE_PROMYELOCYTIC_LEUKEMIA_DN	ENK_UV_RESPONSE_KERATINOCYTE_UP					KIM_ALL_DISORDERS_CALB1_CORR_UP																										SPIELMAN_LYMPHOBLAST_EUROPEAN_VS_ASIAN_UP
10134	BCAP31	B-cell receptor-associated protein 31		KIM_ALL_DISORDERS_OLIGODENDROCYTE_NUMBER_CORR_UP		GRADE_COLON_CANCER_UP			CASORELLI_ACUTE_PROMYELOCYTIC_LEUKEMIA_DN			HSIAO_HOUSEKEEPING_GENES					PENG_GLUTAMINE_DEPRIVATION_DN				MILI_PSEUDOPODIA_HAPTOTAXIS_DN	PENG_RAPAMYCIN_RESPONSE_DN						STARK_PREFRONTAL_CORTEX_22Q11_DELETION_DN																REN_ALVEOLAR_RHABDOMYOSARCOMA_DN
1476	CSTB	cystatin B (stefin B)		KIM_ALL_DISORDERS_OLIGODENDROCYTE_NUMBER_CORR_UP		GRADE_COLON_CANCER_UP						HSIAO_HOUSEKEEPING_GENES				DANG_BOUND_BY_MYC																									SPIELMAN_LYMPHOBLAST_EUROPEAN_VS_ASIAN_UP			REN_ALVEOLAR_RHABDOMYOSARCOMA_DN
8603	FAM193A	family with sequence similarity 193, member A		KIM_ALL_DISORDERS_OLIGODENDROCYTE_NUMBER_CORR_UP		GRADE_COLON_CANCER_UP						HSIAO_HOUSEKEEPING_GENES																	BLALOCK_ALZHEIMERS_DISEASE_UP										LASTOWSKA_NEUROBLASTOMA_COPY_NUMBER_DN
8636	SSNA1	Sjogren syndrome nuclear autoantigen 1		KIM_ALL_DISORDERS_OLIGODENDROCYTE_NUMBER_CORR_UP		GRADE_COLON_CANCER_UP														LOPEZ_MBD_TARGETS																	WANG_TUMOR_INVASIVENESS_UP	DAIRKEE_TERT_TARGETS_UP								MARTENS_TRETINOIN_RESPONSE_DN
3329	HSPD1	heat shock 60kDa protein 1 (chaperonin)		KIM_ALL_DISORDERS_OLIGODENDROCYTE_NUMBER_CORR_UP			BLALOCK_ALZHEIMERS_DISEASE_DN	PUJANA_BRCA1_PCC_NETWORK	CASORELLI_ACUTE_PROMYELOCYTIC_LEUKEMIA_DN			HSIAO_HOUSEKEEPING_GENES	CAIRO_HEPATOBLASTOMA_CLASSES_UP			DANG_BOUND_BY_MYC							KINSEY_TARGETS_OF_EWSR1_FLII_FUSION_UP			KRIGE_RESPONSE_TO_TOSEDOSTAT_24HR_DN	KRIGE_RESPONSE_TO_TOSEDOSTAT_6HR_DN				HALLMARK_MYC_TARGETS_V1	MOOTHA_PGC														MARTENS_TRETINOIN_RESPONSE_DN	LEE_BMP2_TARGETS_DN
27243	CHMP2A	charged multivesicular body protein 2A		KIM_ALL_DISORDERS_OLIGODENDROCYTE_NUMBER_CORR_UP			BLALOCK_ALZHEIMERS_DISEASE_DN			ENK_UV_RESPONSE_KERATINOCYTE_UP																																LI_DCP2_BOUND_MRNA				MARTENS_TRETINOIN_RESPONSE_DN
1351	COX8A	cytochrome c oxidase subunit VIIIA (ubiquitous)		KIM_ALL_DISORDERS_OLIGODENDROCYTE_NUMBER_CORR_UP			BLALOCK_ALZHEIMERS_DISEASE_DN					HSIAO_HOUSEKEEPING_GENES			KIM_ALL_DISORDERS_CALB1_CORR_UP					LOPEZ_MBD_TARGETS												MOOTHA_PGC					WANG_TUMOR_INVASIVENESS_UP
10540	DCTN2	dynactin 2 (p50)		KIM_ALL_DISORDERS_OLIGODENDROCYTE_NUMBER_CORR_UP			BLALOCK_ALZHEIMERS_DISEASE_DN					HSIAO_HOUSEKEEPING_GENES												YAO_TEMPORAL_RESPONSE_TO_PROGESTERONE_CLUSTER_17									REACTOME_IMMUNE_SYSTEM							REACTOME_ADAPTIVE_IMMUNE_SYSTEM
7905	REEP5	receptor accessory protein 5		KIM_ALL_DISORDERS_OLIGODENDROCYTE_NUMBER_CORR_UP			BLALOCK_ALZHEIMERS_DISEASE_DN								KIM_ALL_DISORDERS_CALB1_CORR_UP										TIEN_INTESTINE_PROBIOTICS_24HR_UP																			REN_ALVEOLAR_RHABDOMYOSARCOMA_DN
2821	GPI	glucose-6-phosphate isomerase		KIM_ALL_DISORDERS_OLIGODENDROCYTE_NUMBER_CORR_UP			BLALOCK_ALZHEIMERS_DISEASE_DN																					STARK_PREFRONTAL_CORTEX_22Q11_DELETION_DN				MOOTHA_PGC
80212	CCDC92	coiled-coil domain containing 92		KIM_ALL_DISORDERS_OLIGODENDROCYTE_NUMBER_CORR_UP			BLALOCK_ALZHEIMERS_DISEASE_DN
9688	NUP93	nucleoporin 93kDa		KIM_ALL_DISORDERS_OLIGODENDROCYTE_NUMBER_CORR_UP				PUJANA_BRCA1_PCC_NETWORK	CASORELLI_ACUTE_PROMYELOCYTIC_LEUKEMIA_DN		PILON_KLF1_TARGETS_DN		CAIRO_HEPATOBLASTOMA_CLASSES_UP												TIEN_INTESTINE_PROBIOTICS_24HR_UP								REACTOME_IMMUNE_SYSTEM					DAIRKEE_TERT_TARGETS_UP									LEE_BMP2_TARGETS_DN
10574	CCT7	chaperonin containing TCP1, subunit 7 (eta)		KIM_ALL_DISORDERS_OLIGODENDROCYTE_NUMBER_CORR_UP				PUJANA_BRCA1_PCC_NETWORK	CASORELLI_ACUTE_PROMYELOCYTIC_LEUKEMIA_DN				CAIRO_HEPATOBLASTOMA_CLASSES_UP			DANG_BOUND_BY_MYC		BENPORATH_MYC_MAX_TARGETS													HALLMARK_MYC_TARGETS_V1				WEI_MYCN_TARGETS_WITH_E_BOX								PROTEIN_METABOLIC_PROCESS				LEE_BMP2_TARGETS_DN
10921	RNPS1	RNA binding protein S1, serine-rich domain		KIM_ALL_DISORDERS_OLIGODENDROCYTE_NUMBER_CORR_UP				PUJANA_BRCA1_PCC_NETWORK			PILON_KLF1_TARGETS_DN			BIOPOLYMER_METABOLIC_PROCESS		DANG_BOUND_BY_MYC		BENPORATH_MYC_MAX_TARGETS			MILI_PSEUDOPODIA_HAPTOTAXIS_DN										HALLMARK_MYC_TARGETS_V1			NUCLEOBASENUCLEOSIDENUCLEOTIDE_AND_NUCLEIC_ACID_METABOLIC_PROCESS													LEE_BMP2_TARGETS_DN
6597	SMARCA4	SWI/SNF related, matrix associated, actin dependent regulator of chromatin, subfamily a, member 4		KIM_ALL_DISORDERS_OLIGODENDROCYTE_NUMBER_CORR_UP				PUJANA_BRCA1_PCC_NETWORK					CAIRO_HEPATOBLASTOMA_CLASSES_UP																						WEI_MYCN_TARGETS_WITH_E_BOX						SPIELMAN_LYMPHOBLAST_EUROPEAN_VS_ASIAN_UP				YAO_TEMPORAL_RESPONSE_TO_PROGESTERONE_CLUSTER_14
51690	LSM7	LSM7 homolog, U6 small nuclear RNA associated (S. cerevisiae)		KIM_ALL_DISORDERS_OLIGODENDROCYTE_NUMBER_CORR_UP				PUJANA_BRCA1_PCC_NETWORK																YAO_TEMPORAL_RESPONSE_TO_PROGESTERONE_CLUSTER_17	TIEN_INTESTINE_PROBIOTICS_24HR_UP	KRIGE_RESPONSE_TO_TOSEDOSTAT_24HR_DN	KRIGE_RESPONSE_TO_TOSEDOSTAT_6HR_DN				HALLMARK_MYC_TARGETS_V1
2109	ETFB	electron-transfer-flavoprotein, beta polypeptide		KIM_ALL_DISORDERS_OLIGODENDROCYTE_NUMBER_CORR_UP					CASORELLI_ACUTE_PROMYELOCYTIC_LEUKEMIA_DN																							MOOTHA_PGC										LI_DCP2_BOUND_MRNA
5499	PPP1CA	protein phosphatase 1, catalytic subunit, alpha isozyme		KIM_ALL_DISORDERS_OLIGODENDROCYTE_NUMBER_CORR_UP						ENK_UV_RESPONSE_KERATINOCYTE_UP				BIOPOLYMER_METABOLIC_PROCESS						LOPEZ_MBD_TARGETS								STARK_PREFRONTAL_CORTEX_22Q11_DELETION_DN											LASTOWSKA_NEUROBLASTOMA_COPY_NUMBER_DN				PROTEIN_METABOLIC_PROCESS
6520	SLC3A2	solute carrier family 3 (activators of dibasic and neutral amino acid transport), member 2		KIM_ALL_DISORDERS_OLIGODENDROCYTE_NUMBER_CORR_UP						ENK_UV_RESPONSE_KERATINOCYTE_UP												PENG_RAPAMYCIN_RESPONSE_DN	KINSEY_TARGETS_OF_EWSR1_FLII_FUSION_UP
11316	COPE	coatomer protein complex, subunit epsilon		KIM_ALL_DISORDERS_OLIGODENDROCYTE_NUMBER_CORR_UP						ENK_UV_RESPONSE_KERATINOCYTE_UP														YAO_TEMPORAL_RESPONSE_TO_PROGESTERONE_CLUSTER_17
513	ATP5D	ATP synthase, H+ transporting, mitochondrial F1 complex, delta subunit		KIM_ALL_DISORDERS_OLIGODENDROCYTE_NUMBER_CORR_UP						ENK_UV_RESPONSE_KERATINOCYTE_UP																KRIGE_RESPONSE_TO_TOSEDOSTAT_24HR_DN												DAIRKEE_TERT_TARGETS_UP			SPIELMAN_LYMPHOBLAST_EUROPEAN_VS_ASIAN_UP
22907	DHX30	DEAH (Asp-Glu-Ala-His) box polypeptide 30		KIM_ALL_DISORDERS_OLIGODENDROCYTE_NUMBER_CORR_UP							PILON_KLF1_TARGETS_DN						PENG_GLUTAMINE_DEPRIVATION_DN					PENG_RAPAMYCIN_RESPONSE_DN				KRIGE_RESPONSE_TO_TOSEDOSTAT_24HR_DN	KRIGE_RESPONSE_TO_TOSEDOSTAT_6HR_DN									PENG_LEUCINE_DEPRIVATION_DN			LASTOWSKA_NEUROBLASTOMA_COPY_NUMBER_DN
58533	SNX6	sorting nexin 6		KIM_ALL_DISORDERS_OLIGODENDROCYTE_NUMBER_CORR_UP							PILON_KLF1_TARGETS_DN								SPIELMAN_LYMPHOBLAST_EUROPEAN_VS_ASIAN_DN										BLALOCK_ALZHEIMERS_DISEASE_UP					NUCLEOBASENUCLEOSIDENUCLEOTIDE_AND_NUCLEIC_ACID_METABOLIC_PROCESS
5699	PSMB10	proteasome (prosome, macropain) subunit, beta type, 10		KIM_ALL_DISORDERS_OLIGODENDROCYTE_NUMBER_CORR_UP							PILON_KLF1_TARGETS_DN									LOPEZ_MBD_TARGETS												MOOTHA_PGC	REACTOME_IMMUNE_SYSTEM							REACTOME_ADAPTIVE_IMMUNE_SYSTEM
9929	JOSD1	Josephin domain containing 1		KIM_ALL_DISORDERS_OLIGODENDROCYTE_NUMBER_CORR_UP								HSIAO_HOUSEKEEPING_GENES			KIM_ALL_DISORDERS_CALB1_CORR_UP								KINSEY_TARGETS_OF_EWSR1_FLII_FUSION_UP
1725	DHPS	deoxyhypusine synthase		KIM_ALL_DISORDERS_OLIGODENDROCYTE_NUMBER_CORR_UP								HSIAO_HOUSEKEEPING_GENES																		GRAESSMANN_APOPTOSIS_BY_DOXORUBICIN_DN													PROTEIN_METABOLIC_PROCESS			MARTENS_TRETINOIN_RESPONSE_DN
10379	IRF9	interferon regulatory factor 9		KIM_ALL_DISORDERS_OLIGODENDROCYTE_NUMBER_CORR_UP										BIOPOLYMER_METABOLIC_PROCESS		DANG_BOUND_BY_MYC																	REACTOME_IMMUNE_SYSTEM	NUCLEOBASENUCLEOSIDENUCLEOTIDE_AND_NUCLEIC_ACID_METABOLIC_PROCESS
26268	FBXO9	F-box protein 9		KIM_ALL_DISORDERS_OLIGODENDROCYTE_NUMBER_CORR_UP											KIM_ALL_DISORDERS_CALB1_CORR_UP										TIEN_INTESTINE_PROBIOTICS_24HR_UP				BLALOCK_ALZHEIMERS_DISEASE_UP																			OSMAN_BLADDER_CANCER_UP
11334	TUSC2	tumor suppressor candidate 2		KIM_ALL_DISORDERS_OLIGODENDROCYTE_NUMBER_CORR_UP												DANG_BOUND_BY_MYC																							LASTOWSKA_NEUROBLASTOMA_COPY_NUMBER_DN		SPIELMAN_LYMPHOBLAST_EUROPEAN_VS_ASIAN_UP
3337	DNAJB1	DnaJ (Hsp40) homolog, subfamily B, member 1		KIM_ALL_DISORDERS_OLIGODENDROCYTE_NUMBER_CORR_UP													PENG_GLUTAMINE_DEPRIVATION_DN						KINSEY_TARGETS_OF_EWSR1_FLII_FUSION_UP			KRIGE_RESPONSE_TO_TOSEDOSTAT_24HR_DN	KRIGE_RESPONSE_TO_TOSEDOSTAT_6HR_DN																				LEE_BMP2_TARGETS_DN
6709	SPTAN1	spectrin, alpha, non-erythrocytic 1 (alpha-fodrin)		KIM_ALL_DISORDERS_OLIGODENDROCYTE_NUMBER_CORR_UP																LOPEZ_MBD_TARGETS										GRAESSMANN_APOPTOSIS_BY_DOXORUBICIN_DN
5977	DPF2	D4, zinc and double PHD fingers family 2		KIM_ALL_DISORDERS_OLIGODENDROCYTE_NUMBER_CORR_UP																	MILI_PSEUDOPODIA_HAPTOTAXIS_DN																		LASTOWSKA_NEUROBLASTOMA_COPY_NUMBER_DN		SPIELMAN_LYMPHOBLAST_EUROPEAN_VS_ASIAN_UP
23344	ESYT1	extended synaptotagmin-like protein 1		KIM_ALL_DISORDERS_OLIGODENDROCYTE_NUMBER_CORR_UP																	MILI_PSEUDOPODIA_HAPTOTAXIS_DN
5476	CTSA	cathepsin A		KIM_ALL_DISORDERS_OLIGODENDROCYTE_NUMBER_CORR_UP																													REACTOME_IMMUNE_SYSTEM							REACTOME_ADAPTIVE_IMMUNE_SYSTEM
2647	BLOC1S1	biogenesis of lysosomal organelles complex-1, subunit 1		KIM_ALL_DISORDERS_OLIGODENDROCYTE_NUMBER_CORR_UP																																	WANG_TUMOR_INVASIVENESS_UP				SPIELMAN_LYMPHOBLAST_EUROPEAN_VS_ASIAN_UP
23399	CTDNEP1	CTD nuclear envelope phosphatase 1		KIM_ALL_DISORDERS_OLIGODENDROCYTE_NUMBER_CORR_UP
7009	TMBIM6	transmembrane BAX inhibitor motif containing 6			KIM_BIPOLAR_DISORDER_OLIGODENDROCYTE_DENSITY_CORR_UP	GRADE_COLON_CANCER_UP	BLALOCK_ALZHEIMERS_DISEASE_DN				PILON_KLF1_TARGETS_DN	HSIAO_HOUSEKEEPING_GENES							SPIELMAN_LYMPHOBLAST_EUROPEAN_VS_ASIAN_DN		MILI_PSEUDOPODIA_HAPTOTAXIS_DN								BLALOCK_ALZHEIMERS_DISEASE_UP
7316	UBC	ubiquitin C			KIM_BIPOLAR_DISORDER_OLIGODENDROCYTE_DENSITY_CORR_UP	GRADE_COLON_CANCER_UP	BLALOCK_ALZHEIMERS_DISEASE_DN					HSIAO_HOUSEKEEPING_GENES			KIM_ALL_DISORDERS_CALB1_CORR_UP																	MOOTHA_PGC				PENG_LEUCINE_DEPRIVATION_DN
4904	YBX1	Y box binding protein 1			KIM_BIPOLAR_DISORDER_OLIGODENDROCYTE_DENSITY_CORR_UP	GRADE_COLON_CANCER_UP		PUJANA_BRCA1_PCC_NETWORK	CASORELLI_ACUTE_PROMYELOCYTIC_LEUKEMIA_DN	ENK_UV_RESPONSE_KERATINOCYTE_UP		HSIAO_HOUSEKEEPING_GENES	CAIRO_HEPATOBLASTOMA_CLASSES_UP	BIOPOLYMER_METABOLIC_PROCESS									KINSEY_TARGETS_OF_EWSR1_FLII_FUSION_UP											NUCLEOBASENUCLEOSIDENUCLEOTIDE_AND_NUCLEIC_ACID_METABOLIC_PROCESS			WANG_TUMOR_INVASIVENESS_UP				SPIELMAN_LYMPHOBLAST_EUROPEAN_VS_ASIAN_UP					MARTENS_TRETINOIN_RESPONSE_DN
6184	RPN1	ribophorin I			KIM_BIPOLAR_DISORDER_OLIGODENDROCYTE_DENSITY_CORR_UP	GRADE_COLON_CANCER_UP			CASORELLI_ACUTE_PROMYELOCYTIC_LEUKEMIA_DN	ENK_UV_RESPONSE_KERATINOCYTE_UP	PILON_KLF1_TARGETS_DN			BIOPOLYMER_METABOLIC_PROCESS						LOPEZ_MBD_TARGETS	MILI_PSEUDOPODIA_HAPTOTAXIS_DN																WANG_TUMOR_INVASIVENESS_UP				SPIELMAN_LYMPHOBLAST_EUROPEAN_VS_ASIAN_UP		PROTEIN_METABOLIC_PROCESS		YAO_TEMPORAL_RESPONSE_TO_PROGESTERONE_CLUSTER_14
5720	PSME1	proteasome (prosome, macropain) activator subunit 1 (PA28 alpha)			KIM_BIPOLAR_DISORDER_OLIGODENDROCYTE_DENSITY_CORR_UP	GRADE_COLON_CANCER_UP				ENK_UV_RESPONSE_KERATINOCYTE_UP		HSIAO_HOUSEKEEPING_GENES																					REACTOME_IMMUNE_SYSTEM							REACTOME_ADAPTIVE_IMMUNE_SYSTEM
1639	DCTN1	dynactin 1			KIM_BIPOLAR_DISORDER_OLIGODENDROCYTE_DENSITY_CORR_UP	GRADE_COLON_CANCER_UP				ENK_UV_RESPONSE_KERATINOCYTE_UP					KIM_ALL_DISORDERS_CALB1_CORR_UP		PENG_GLUTAMINE_DEPRIVATION_DN																REACTOME_IMMUNE_SYSTEM							REACTOME_ADAPTIVE_IMMUNE_SYSTEM
4267	CD99	CD99 molecule			KIM_BIPOLAR_DISORDER_OLIGODENDROCYTE_DENSITY_CORR_UP	GRADE_COLON_CANCER_UP				ENK_UV_RESPONSE_KERATINOCYTE_UP
92856	IMP4	IMP4, U3 small nucleolar ribonucleoprotein, homolog (yeast)			KIM_BIPOLAR_DISORDER_OLIGODENDROCYTE_DENSITY_CORR_UP		BLALOCK_ALZHEIMERS_DISEASE_DN	PUJANA_BRCA1_PCC_NETWORK			PILON_KLF1_TARGETS_DN		CAIRO_HEPATOBLASTOMA_CLASSES_UP									PENG_RAPAMYCIN_RESPONSE_DN				KRIGE_RESPONSE_TO_TOSEDOSTAT_24HR_DN	KRIGE_RESPONSE_TO_TOSEDOSTAT_6HR_DN								WEI_MYCN_TARGETS_WITH_E_BOX											MARTENS_TRETINOIN_RESPONSE_DN
8454	CUL1	cullin 1			KIM_BIPOLAR_DISORDER_OLIGODENDROCYTE_DENSITY_CORR_UP		BLALOCK_ALZHEIMERS_DISEASE_DN	PUJANA_BRCA1_PCC_NETWORK			PILON_KLF1_TARGETS_DN				KIM_ALL_DISORDERS_CALB1_CORR_UP				SPIELMAN_LYMPHOBLAST_EUROPEAN_VS_ASIAN_DN				KINSEY_TARGETS_OF_EWSR1_FLII_FUSION_UP								HALLMARK_MYC_TARGETS_V1		REACTOME_IMMUNE_SYSTEM							REACTOME_ADAPTIVE_IMMUNE_SYSTEM
9446	GSTO1	glutathione S-transferase omega 1			KIM_BIPOLAR_DISORDER_OLIGODENDROCYTE_DENSITY_CORR_UP		BLALOCK_ALZHEIMERS_DISEASE_DN				PILON_KLF1_TARGETS_DN	HSIAO_HOUSEKEEPING_GENES				DANG_BOUND_BY_MYC		BENPORATH_MYC_MAX_TARGETS														MOOTHA_PGC												REN_ALVEOLAR_RHABDOMYOSARCOMA_DN
2782	GNB1	guanine nucleotide binding protein (G protein), beta polypeptide 1			KIM_BIPOLAR_DISORDER_OLIGODENDROCYTE_DENSITY_CORR_UP		BLALOCK_ALZHEIMERS_DISEASE_DN					HSIAO_HOUSEKEEPING_GENES			KIM_ALL_DISORDERS_CALB1_CORR_UP				SPIELMAN_LYMPHOBLAST_EUROPEAN_VS_ASIAN_DN	LOPEZ_MBD_TARGETS										GRAESSMANN_APOPTOSIS_BY_DOXORUBICIN_DN									LASTOWSKA_NEUROBLASTOMA_COPY_NUMBER_DN									OSMAN_BLADDER_CANCER_UP
163	AP2B1	adaptor-related protein complex 2, beta 1 subunit			KIM_BIPOLAR_DISORDER_OLIGODENDROCYTE_DENSITY_CORR_UP		BLALOCK_ALZHEIMERS_DISEASE_DN						CAIRO_HEPATOBLASTOMA_CLASSES_UP						SPIELMAN_LYMPHOBLAST_EUROPEAN_VS_ASIAN_DN											GRAESSMANN_APOPTOSIS_BY_DOXORUBICIN_DN			REACTOME_IMMUNE_SYSTEM							REACTOME_ADAPTIVE_IMMUNE_SYSTEM
10197	PSME3	proteasome (prosome, macropain) activator subunit 3 (PA28 gamma; Ki)			KIM_BIPOLAR_DISORDER_OLIGODENDROCYTE_DENSITY_CORR_UP		BLALOCK_ALZHEIMERS_DISEASE_DN								KIM_ALL_DISORDERS_CALB1_CORR_UP	DANG_BOUND_BY_MYC		BENPORATH_MYC_MAX_TARGETS		LOPEZ_MBD_TARGETS			KINSEY_TARGETS_OF_EWSR1_FLII_FUSION_UP		TIEN_INTESTINE_PROBIOTICS_24HR_UP	KRIGE_RESPONSE_TO_TOSEDOSTAT_24HR_DN	KRIGE_RESPONSE_TO_TOSEDOSTAT_6HR_DN					MOOTHA_PGC			WEI_MYCN_TARGETS_WITH_E_BOX											MARTENS_TRETINOIN_RESPONSE_DN	LEE_BMP2_TARGETS_DN
5717	PSMD11	proteasome (prosome, macropain) 26S subunit, non-ATPase, 11			KIM_BIPOLAR_DISORDER_OLIGODENDROCYTE_DENSITY_CORR_UP		BLALOCK_ALZHEIMERS_DISEASE_DN								KIM_ALL_DISORDERS_CALB1_CORR_UP		PENG_GLUTAMINE_DEPRIVATION_DN		SPIELMAN_LYMPHOBLAST_EUROPEAN_VS_ASIAN_DN			PENG_RAPAMYCIN_RESPONSE_DN	KINSEY_TARGETS_OF_EWSR1_FLII_FUSION_UP										REACTOME_IMMUNE_SYSTEM			PENG_LEUCINE_DEPRIVATION_DN				REACTOME_ADAPTIVE_IMMUNE_SYSTEM
10099	TSPAN3	tetraspanin 3			KIM_BIPOLAR_DISORDER_OLIGODENDROCYTE_DENSITY_CORR_UP		BLALOCK_ALZHEIMERS_DISEASE_DN								KIM_ALL_DISORDERS_CALB1_CORR_UP					LOPEZ_MBD_TARGETS																					SPIELMAN_LYMPHOBLAST_EUROPEAN_VS_ASIAN_UP
2923	PDIA3	protein disulfide isomerase family A, member 3			KIM_BIPOLAR_DISORDER_OLIGODENDROCYTE_DENSITY_CORR_UP				CASORELLI_ACUTE_PROMYELOCYTIC_LEUKEMIA_DN												MILI_PSEUDOPODIA_HAPTOTAXIS_DN												REACTOME_IMMUNE_SYSTEM					DAIRKEE_TERT_TARGETS_UP		REACTOME_ADAPTIVE_IMMUNE_SYSTEM					YAO_TEMPORAL_RESPONSE_TO_PROGESTERONE_CLUSTER_14			OSMAN_BLADDER_CANCER_UP
5034	P4HB	prolyl 4-hydroxylase, beta polypeptide			KIM_BIPOLAR_DISORDER_OLIGODENDROCYTE_DENSITY_CORR_UP					ENK_UV_RESPONSE_KERATINOCYTE_UP			CAIRO_HEPATOBLASTOMA_CLASSES_UP	BIOPOLYMER_METABOLIC_PROCESS																													PROTEIN_METABOLIC_PROCESS	REN_ALVEOLAR_RHABDOMYOSARCOMA_DN				OSMAN_BLADDER_CANCER_UP
2992	GYG1	glycogenin 1			KIM_BIPOLAR_DISORDER_OLIGODENDROCYTE_DENSITY_CORR_UP						PILON_KLF1_TARGETS_DN
23191	CYFIP1	cytoplasmic FMR1 interacting protein 1			KIM_BIPOLAR_DISORDER_OLIGODENDROCYTE_DENSITY_CORR_UP						PILON_KLF1_TARGETS_DN
1487	CTBP1	C-terminal binding protein 1			KIM_BIPOLAR_DISORDER_OLIGODENDROCYTE_DENSITY_CORR_UP									BIOPOLYMER_METABOLIC_PROCESS	KIM_ALL_DISORDERS_CALB1_CORR_UP														BLALOCK_ALZHEIMERS_DISEASE_UP										LASTOWSKA_NEUROBLASTOMA_COPY_NUMBER_DN				PROTEIN_METABOLIC_PROCESS
3281	HSBP1	heat shock factor binding protein 1			KIM_BIPOLAR_DISORDER_OLIGODENDROCYTE_DENSITY_CORR_UP									BIOPOLYMER_METABOLIC_PROCESS						LOPEZ_MBD_TARGETS					TIEN_INTESTINE_PROBIOTICS_24HR_UP				BLALOCK_ALZHEIMERS_DISEASE_UP					NUCLEOBASENUCLEOSIDENUCLEOTIDE_AND_NUCLEIC_ACID_METABOLIC_PROCESS
6945	MLX	MAX-like protein X			KIM_BIPOLAR_DISORDER_OLIGODENDROCYTE_DENSITY_CORR_UP											DANG_BOUND_BY_MYC		BENPORATH_MYC_MAX_TARGETS					KINSEY_TARGETS_OF_EWSR1_FLII_FUSION_UP																							MARTENS_TRETINOIN_RESPONSE_DN
118	ADD1	adducin 1 (alpha)			KIM_BIPOLAR_DISORDER_OLIGODENDROCYTE_DENSITY_CORR_UP
811	CALR	calreticulin				GRADE_COLON_CANCER_UP	BLALOCK_ALZHEIMERS_DISEASE_DN	PUJANA_BRCA1_PCC_NETWORK						BIOPOLYMER_METABOLIC_PROCESS		DANG_BOUND_BY_MYC	PENG_GLUTAMINE_DEPRIVATION_DN	BENPORATH_MYC_MAX_TARGETS								KRIGE_RESPONSE_TO_TOSEDOSTAT_24HR_DN	KRIGE_RESPONSE_TO_TOSEDOSTAT_6HR_DN						REACTOME_IMMUNE_SYSTEM	NUCLEOBASENUCLEOSIDENUCLEOTIDE_AND_NUCLEIC_ACID_METABOLIC_PROCESS	WEI_MYCN_TARGETS_WITH_E_BOX	PENG_LEUCINE_DEPRIVATION_DN				REACTOME_ADAPTIVE_IMMUNE_SYSTEM	SPIELMAN_LYMPHOBLAST_EUROPEAN_VS_ASIAN_UP					MARTENS_TRETINOIN_RESPONSE_DN		OSMAN_BLADDER_CANCER_UP
10492	SYNCRIP	synaptotagmin binding, cytoplasmic RNA interacting protein				GRADE_COLON_CANCER_UP	BLALOCK_ALZHEIMERS_DISEASE_DN	PUJANA_BRCA1_PCC_NETWORK						BIOPOLYMER_METABOLIC_PROCESS			PENG_GLUTAMINE_DEPRIVATION_DN					PENG_RAPAMYCIN_RESPONSE_DN			TIEN_INTESTINE_PROBIOTICS_24HR_UP	KRIGE_RESPONSE_TO_TOSEDOSTAT_24HR_DN	KRIGE_RESPONSE_TO_TOSEDOSTAT_6HR_DN			GRAESSMANN_APOPTOSIS_BY_DOXORUBICIN_DN	HALLMARK_MYC_TARGETS_V1			NUCLEOBASENUCLEOSIDENUCLEOTIDE_AND_NUCLEIC_ACID_METABOLIC_PROCESS	WEI_MYCN_TARGETS_WITH_E_BOX										YAO_TEMPORAL_RESPONSE_TO_PROGESTERONE_CLUSTER_14		LEE_BMP2_TARGETS_DN	OSMAN_BLADDER_CANCER_UP	GARY_CD5_TARGETS_DN
7001	PRDX2	peroxiredoxin 2				GRADE_COLON_CANCER_UP	BLALOCK_ALZHEIMERS_DISEASE_DN			ENK_UV_RESPONSE_KERATINOCYTE_UP										LOPEZ_MBD_TARGETS					TIEN_INTESTINE_PROBIOTICS_24HR_UP			STARK_PREFRONTAL_CORTEX_22Q11_DELETION_DN				MOOTHA_PGC									SPIELMAN_LYMPHOBLAST_EUROPEAN_VS_ASIAN_UP
2987	GUK1	guanylate kinase 1				GRADE_COLON_CANCER_UP	BLALOCK_ALZHEIMERS_DISEASE_DN			ENK_UV_RESPONSE_KERATINOCYTE_UP																		STARK_PREFRONTAL_CORTEX_22Q11_DELETION_DN				MOOTHA_PGC		NUCLEOBASENUCLEOSIDENUCLEOTIDE_AND_NUCLEIC_ACID_METABOLIC_PROCESS
8563	THOC5	THO complex 5				GRADE_COLON_CANCER_UP	BLALOCK_ALZHEIMERS_DISEASE_DN						CAIRO_HEPATOBLASTOMA_CLASSES_UP
55968	NSFL1C	NSFL1 (p97) cofactor (p47)				GRADE_COLON_CANCER_UP	BLALOCK_ALZHEIMERS_DISEASE_DN												SPIELMAN_LYMPHOBLAST_EUROPEAN_VS_ASIAN_DN				KINSEY_TARGETS_OF_EWSR1_FLII_FUSION_UP							GRAESSMANN_APOPTOSIS_BY_DOXORUBICIN_DN
90480	GADD45GIP1	growth arrest and DNA-damage-inducible, gamma interacting protein 1				GRADE_COLON_CANCER_UP	BLALOCK_ALZHEIMERS_DISEASE_DN																			KRIGE_RESPONSE_TO_TOSEDOSTAT_24HR_DN	KRIGE_RESPONSE_TO_TOSEDOSTAT_6HR_DN
54539	NDUFB11	NADH dehydrogenase (ubiquinone) 1 beta subcomplex, 11, 17.3kDa				GRADE_COLON_CANCER_UP	BLALOCK_ALZHEIMERS_DISEASE_DN																					STARK_PREFRONTAL_CORTEX_22Q11_DELETION_DN										DAIRKEE_TERT_TARGETS_UP			SPIELMAN_LYMPHOBLAST_EUROPEAN_VS_ASIAN_UP					MARTENS_TRETINOIN_RESPONSE_DN
6396	SEC13	SEC13 homolog (S. cerevisiae)				GRADE_COLON_CANCER_UP	BLALOCK_ALZHEIMERS_DISEASE_DN																										REACTOME_IMMUNE_SYSTEM							REACTOME_ADAPTIVE_IMMUNE_SYSTEM					YAO_TEMPORAL_RESPONSE_TO_PROGESTERONE_CLUSTER_14
23190	UBXN4	UBX domain protein 4				GRADE_COLON_CANCER_UP	BLALOCK_ALZHEIMERS_DISEASE_DN																																									OSMAN_BLADDER_CANCER_UP
22913	RALY	RNA binding protein, autoantigenic (hnRNP-associated with lethal yellow homolog (mouse))				GRADE_COLON_CANCER_UP		PUJANA_BRCA1_PCC_NETWORK	CASORELLI_ACUTE_PROMYELOCYTIC_LEUKEMIA_DN	ENK_UV_RESPONSE_KERATINOCYTE_UP																			BLALOCK_ALZHEIMERS_DISEASE_UP								WANG_TUMOR_INVASIVENESS_UP				SPIELMAN_LYMPHOBLAST_EUROPEAN_VS_ASIAN_UP
4670	HNRNPM	heterogeneous nuclear ribonucleoprotein M				GRADE_COLON_CANCER_UP		PUJANA_BRCA1_PCC_NETWORK	CASORELLI_ACUTE_PROMYELOCYTIC_LEUKEMIA_DN		PILON_KLF1_TARGETS_DN														TIEN_INTESTINE_PROBIOTICS_24HR_UP				BLALOCK_ALZHEIMERS_DISEASE_UP						WEI_MYCN_TARGETS_WITH_E_BOX											MARTENS_TRETINOIN_RESPONSE_DN			GARY_CD5_TARGETS_DN
4176	MCM7	minichromosome maintenance complex component 7				GRADE_COLON_CANCER_UP		PUJANA_BRCA1_PCC_NETWORK	CASORELLI_ACUTE_PROMYELOCYTIC_LEUKEMIA_DN				CAIRO_HEPATOBLASTOMA_CLASSES_UP	BIOPOLYMER_METABOLIC_PROCESS		DANG_BOUND_BY_MYC							KINSEY_TARGETS_OF_EWSR1_FLII_FUSION_UP		TIEN_INTESTINE_PROBIOTICS_24HR_UP				BLALOCK_ALZHEIMERS_DISEASE_UP		HALLMARK_MYC_TARGETS_V1			NUCLEOBASENUCLEOSIDENUCLEOTIDE_AND_NUCLEIC_ACID_METABOLIC_PROCESS													LEE_BMP2_TARGETS_DN
6182	MRPL12	mitochondrial ribosomal protein L12				GRADE_COLON_CANCER_UP		PUJANA_BRCA1_PCC_NETWORK	CASORELLI_ACUTE_PROMYELOCYTIC_LEUKEMIA_DN				CAIRO_HEPATOBLASTOMA_CLASSES_UP	BIOPOLYMER_METABOLIC_PROCESS			PENG_GLUTAMINE_DEPRIVATION_DN					PENG_RAPAMYCIN_RESPONSE_DN				KRIGE_RESPONSE_TO_TOSEDOSTAT_24HR_DN	KRIGE_RESPONSE_TO_TOSEDOSTAT_6HR_DN			GRAESSMANN_APOPTOSIS_BY_DOXORUBICIN_DN				NUCLEOBASENUCLEOSIDENUCLEOTIDE_AND_NUCLEIC_ACID_METABOLIC_PROCESS		PENG_LEUCINE_DEPRIVATION_DN		DAIRKEE_TERT_TARGETS_UP				LI_DCP2_BOUND_MRNA			YAO_TEMPORAL_RESPONSE_TO_PROGESTERONE_CLUSTER_14	MARTENS_TRETINOIN_RESPONSE_DN
4174	MCM5	minichromosome maintenance complex component 5				GRADE_COLON_CANCER_UP		PUJANA_BRCA1_PCC_NETWORK	CASORELLI_ACUTE_PROMYELOCYTIC_LEUKEMIA_DN					BIOPOLYMER_METABOLIC_PROCESS		DANG_BOUND_BY_MYC		BENPORATH_MYC_MAX_TARGETS					KINSEY_TARGETS_OF_EWSR1_FLII_FUSION_UP		TIEN_INTESTINE_PROBIOTICS_24HR_UP						HALLMARK_MYC_TARGETS_V1			NUCLEOBASENUCLEOSIDENUCLEOTIDE_AND_NUCLEIC_ACID_METABOLIC_PROCESS													LEE_BMP2_TARGETS_DN
6193	RPS5	ribosomal protein S5				GRADE_COLON_CANCER_UP		PUJANA_BRCA1_PCC_NETWORK		ENK_UV_RESPONSE_KERATINOCYTE_UP		HSIAO_HOUSEKEEPING_GENES				DANG_BOUND_BY_MYC		BENPORATH_MYC_MAX_TARGETS													HALLMARK_MYC_TARGETS_V1						WANG_TUMOR_INVASIVENESS_UP	DAIRKEE_TERT_TARGETS_UP				LI_DCP2_BOUND_MRNA	PROTEIN_METABOLIC_PROCESS			MARTENS_TRETINOIN_RESPONSE_DN
5695	PSMB7	proteasome (prosome, macropain) subunit, beta type, 7				GRADE_COLON_CANCER_UP		PUJANA_BRCA1_PCC_NETWORK		ENK_UV_RESPONSE_KERATINOCYTE_UP						DANG_BOUND_BY_MYC		BENPORATH_MYC_MAX_TARGETS		LOPEZ_MBD_TARGETS				YAO_TEMPORAL_RESPONSE_TO_PROGESTERONE_CLUSTER_17	TIEN_INTESTINE_PROBIOTICS_24HR_UP							MOOTHA_PGC	REACTOME_IMMUNE_SYSTEM			PENG_LEUCINE_DEPRIVATION_DN				REACTOME_ADAPTIVE_IMMUNE_SYSTEM
5704	PSMC4	proteasome (prosome, macropain) 26S subunit, ATPase, 4				GRADE_COLON_CANCER_UP		PUJANA_BRCA1_PCC_NETWORK			PILON_KLF1_TARGETS_DN					DANG_BOUND_BY_MYC		BENPORATH_MYC_MAX_TARGETS		LOPEZ_MBD_TARGETS								STARK_PREFRONTAL_CORTEX_22Q11_DELETION_DN			HALLMARK_MYC_TARGETS_V1		REACTOME_IMMUNE_SYSTEM							REACTOME_ADAPTIVE_IMMUNE_SYSTEM			PROTEIN_METABOLIC_PROCESS
4001	LMNB1	lamin B1				GRADE_COLON_CANCER_UP		PUJANA_BRCA1_PCC_NETWORK			PILON_KLF1_TARGETS_DN						PENG_GLUTAMINE_DEPRIVATION_DN						KINSEY_TARGETS_OF_EWSR1_FLII_FUSION_UP						BLALOCK_ALZHEIMERS_DISEASE_UP	GRAESSMANN_APOPTOSIS_BY_DOXORUBICIN_DN
2079	ERH	enhancer of rudimentary homolog (Drosophila)				GRADE_COLON_CANCER_UP		PUJANA_BRCA1_PCC_NETWORK				HSIAO_HOUSEKEEPING_GENES					PENG_GLUTAMINE_DEPRIVATION_DN								TIEN_INTESTINE_PROBIOTICS_24HR_UP						HALLMARK_MYC_TARGETS_V1			NUCLEOBASENUCLEOSIDENUCLEOTIDE_AND_NUCLEIC_ACID_METABOLIC_PROCESS		PENG_LEUCINE_DEPRIVATION_DN					SPIELMAN_LYMPHOBLAST_EUROPEAN_VS_ASIAN_UP
8761	PABPC4	poly(A) binding protein, cytoplasmic 4 (inducible form)				GRADE_COLON_CANCER_UP		PUJANA_BRCA1_PCC_NETWORK					CAIRO_HEPATOBLASTOMA_CLASSES_UP	BIOPOLYMER_METABOLIC_PROCESS																	HALLMARK_MYC_TARGETS_V1			NUCLEOBASENUCLEOSIDENUCLEOTIDE_AND_NUCLEIC_ACID_METABOLIC_PROCESS									PROTEIN_METABOLIC_PROCESS
27338	UBE2S	ubiquitin-conjugating enzyme E2S				GRADE_COLON_CANCER_UP		PUJANA_BRCA1_PCC_NETWORK					CAIRO_HEPATOBLASTOMA_CLASSES_UP							LOPEZ_MBD_TARGETS			KINSEY_TARGETS_OF_EWSR1_FLII_FUSION_UP	YAO_TEMPORAL_RESPONSE_TO_PROGESTERONE_CLUSTER_17						GRAESSMANN_APOPTOSIS_BY_DOXORUBICIN_DN			REACTOME_IMMUNE_SYSTEM			PENG_LEUCINE_DEPRIVATION_DN				REACTOME_ADAPTIVE_IMMUNE_SYSTEM
10238	DCAF7	DDB1 and CUL4 associated factor 7				GRADE_COLON_CANCER_UP		PUJANA_BRCA1_PCC_NETWORK									PENG_GLUTAMINE_DEPRIVATION_DN												BLALOCK_ALZHEIMERS_DISEASE_UP
10376	TUBA1B	tubulin, alpha 1b				GRADE_COLON_CANCER_UP		PUJANA_BRCA1_PCC_NETWORK										BENPORATH_MYC_MAX_TARGETS																			WANG_TUMOR_INVASIVENESS_UP									MARTENS_TRETINOIN_RESPONSE_DN
11019	LIAS	lipoic acid synthetase				GRADE_COLON_CANCER_UP		PUJANA_BRCA1_PCC_NETWORK															KINSEY_TARGETS_OF_EWSR1_FLII_FUSION_UP	YAO_TEMPORAL_RESPONSE_TO_PROGESTERONE_CLUSTER_17																						MARTENS_TRETINOIN_RESPONSE_DN
3916	LAMP1	lysosomal-associated membrane protein 1				GRADE_COLON_CANCER_UP			CASORELLI_ACUTE_PROMYELOCYTIC_LEUKEMIA_DN			HSIAO_HOUSEKEEPING_GENES				DANG_BOUND_BY_MYC		BENPORATH_MYC_MAX_TARGETS											BLALOCK_ALZHEIMERS_DISEASE_UP															REN_ALVEOLAR_RHABDOMYOSARCOMA_DN
54512	EXOSC4	exosome component 4				GRADE_COLON_CANCER_UP			CASORELLI_ACUTE_PROMYELOCYTIC_LEUKEMIA_DN				CAIRO_HEPATOBLASTOMA_CLASSES_UP													KRIGE_RESPONSE_TO_TOSEDOSTAT_24HR_DN	KRIGE_RESPONSE_TO_TOSEDOSTAT_6HR_DN															LI_DCP2_BOUND_MRNA
5479	PPIB	peptidylprolyl isomerase B (cyclophilin B)				GRADE_COLON_CANCER_UP			CASORELLI_ACUTE_PROMYELOCYTIC_LEUKEMIA_DN								PENG_GLUTAMINE_DEPRIVATION_DN			LOPEZ_MBD_TARGETS		PENG_RAPAMYCIN_RESPONSE_DN														PENG_LEUCINE_DEPRIVATION_DN					SPIELMAN_LYMPHOBLAST_EUROPEAN_VS_ASIAN_UP	LI_DCP2_BOUND_MRNA				MARTENS_TRETINOIN_RESPONSE_DN			GARY_CD5_TARGETS_DN
79719	AAGAB	alpha- and gamma-adaptin binding protein				GRADE_COLON_CANCER_UP			CASORELLI_ACUTE_PROMYELOCYTIC_LEUKEMIA_DN
4350	MPG	N-methylpurine-DNA glycosylase				GRADE_COLON_CANCER_UP				ENK_UV_RESPONSE_KERATINOCYTE_UP				BIOPOLYMER_METABOLIC_PROCESS																				NUCLEOBASENUCLEOSIDENUCLEOTIDE_AND_NUCLEIC_ACID_METABOLIC_PROCESS
2286	FKBP2	FK506 binding protein 2, 13kDa				GRADE_COLON_CANCER_UP				ENK_UV_RESPONSE_KERATINOCYTE_UP						DANG_BOUND_BY_MYC	PENG_GLUTAMINE_DEPRIVATION_DN	BENPORATH_MYC_MAX_TARGETS			MILI_PSEUDOPODIA_HAPTOTAXIS_DN							STARK_PREFRONTAL_CORTEX_22Q11_DELETION_DN								PENG_LEUCINE_DEPRIVATION_DN					SPIELMAN_LYMPHOBLAST_EUROPEAN_VS_ASIAN_UP					MARTENS_TRETINOIN_RESPONSE_DN
1535	CYBA	cytochrome b-245, alpha polypeptide				GRADE_COLON_CANCER_UP				ENK_UV_RESPONSE_KERATINOCYTE_UP						DANG_BOUND_BY_MYC		BENPORATH_MYC_MAX_TARGETS															REACTOME_IMMUNE_SYSTEM							REACTOME_ADAPTIVE_IMMUNE_SYSTEM
10105	PPIF	peptidylprolyl isomerase F				GRADE_COLON_CANCER_UP				ENK_UV_RESPONSE_KERATINOCYTE_UP							PENG_GLUTAMINE_DEPRIVATION_DN			LOPEZ_MBD_TARGETS		PENG_RAPAMYCIN_RESPONSE_DN	KINSEY_TARGETS_OF_EWSR1_FLII_FUSION_UP		TIEN_INTESTINE_PROBIOTICS_24HR_UP										WEI_MYCN_TARGETS_WITH_E_BOX			DAIRKEE_TERT_TARGETS_UP									LEE_BMP2_TARGETS_DN
10467	ZNHIT1	zinc finger, HIT-type containing 1				GRADE_COLON_CANCER_UP				ENK_UV_RESPONSE_KERATINOCYTE_UP																		STARK_PREFRONTAL_CORTEX_22Q11_DELETION_DN
5531	PPP4C	protein phosphatase 4, catalytic subunit				GRADE_COLON_CANCER_UP				ENK_UV_RESPONSE_KERATINOCYTE_UP																												DAIRKEE_TERT_TARGETS_UP
8815	BANF1	barrier to autointegration factor 1				GRADE_COLON_CANCER_UP				ENK_UV_RESPONSE_KERATINOCYTE_UP																															SPIELMAN_LYMPHOBLAST_EUROPEAN_VS_ASIAN_UP				YAO_TEMPORAL_RESPONSE_TO_PROGESTERONE_CLUSTER_14
79157	MFSD11	major facilitator superfamily domain containing 11				GRADE_COLON_CANCER_UP					PILON_KLF1_TARGETS_DN						PENG_GLUTAMINE_DEPRIVATION_DN				MILI_PSEUDOPODIA_HAPTOTAXIS_DN															PENG_LEUCINE_DEPRIVATION_DN
9761	MLEC	malectin				GRADE_COLON_CANCER_UP					PILON_KLF1_TARGETS_DN										MILI_PSEUDOPODIA_HAPTOTAXIS_DN														WEI_MYCN_TARGETS_WITH_E_BOX	PENG_LEUCINE_DEPRIVATION_DN											LEE_BMP2_TARGETS_DN
9703	KIAA0100	KIAA0100				GRADE_COLON_CANCER_UP					PILON_KLF1_TARGETS_DN										MILI_PSEUDOPODIA_HAPTOTAXIS_DN
200081	TXLNA	taxilin alpha				GRADE_COLON_CANCER_UP					PILON_KLF1_TARGETS_DN																		BLALOCK_ALZHEIMERS_DISEASE_UP										LASTOWSKA_NEUROBLASTOMA_COPY_NUMBER_DN
706	TSPO	translocator protein (18kDa)				GRADE_COLON_CANCER_UP					PILON_KLF1_TARGETS_DN																		BLALOCK_ALZHEIMERS_DISEASE_UP															REN_ALVEOLAR_RHABDOMYOSARCOMA_DN
8566	PDXK	pyridoxal (pyridoxine, vitamin B6) kinase				GRADE_COLON_CANCER_UP					PILON_KLF1_TARGETS_DN																					MOOTHA_PGC										LI_DCP2_BOUND_MRNA		REN_ALVEOLAR_RHABDOMYOSARCOMA_DN
8907	AP1M1	adaptor-related protein complex 1, mu 1 subunit				GRADE_COLON_CANCER_UP					PILON_KLF1_TARGETS_DN																						REACTOME_IMMUNE_SYSTEM							REACTOME_ADAPTIVE_IMMUNE_SYSTEM
28987	NOB1	NIN1/RPN12 binding protein 1 homolog (S. cerevisiae)				GRADE_COLON_CANCER_UP					PILON_KLF1_TARGETS_DN																											DAIRKEE_TERT_TARGETS_UP
57407	NMRAL1	NmrA-like family domain containing 1				GRADE_COLON_CANCER_UP					PILON_KLF1_TARGETS_DN
1192	CLIC1	chloride intracellular channel 1				GRADE_COLON_CANCER_UP						HSIAO_HOUSEKEEPING_GENES	CAIRO_HEPATOBLASTOMA_CLASSES_UP				PENG_GLUTAMINE_DEPRIVATION_DN												BLALOCK_ALZHEIMERS_DISEASE_UP															REN_ALVEOLAR_RHABDOMYOSARCOMA_DN
6746	SSR2	signal sequence receptor, beta (translocon-associated protein beta)				GRADE_COLON_CANCER_UP						HSIAO_HOUSEKEEPING_GENES							SPIELMAN_LYMPHOBLAST_EUROPEAN_VS_ASIAN_DN										BLALOCK_ALZHEIMERS_DISEASE_UP																YAO_TEMPORAL_RESPONSE_TO_PROGESTERONE_CLUSTER_14
5094	PCBP2	poly(rC) binding protein 2				GRADE_COLON_CANCER_UP						HSIAO_HOUSEKEEPING_GENES								LOPEZ_MBD_TARGETS													REACTOME_IMMUNE_SYSTEM
9019	MPZL1	myelin protein zero-like 1				GRADE_COLON_CANCER_UP							CAIRO_HEPATOBLASTOMA_CLASSES_UP								MILI_PSEUDOPODIA_HAPTOTAXIS_DN				TIEN_INTESTINE_PROBIOTICS_24HR_UP	KRIGE_RESPONSE_TO_TOSEDOSTAT_24HR_DN	KRIGE_RESPONSE_TO_TOSEDOSTAT_6HR_DN								WEI_MYCN_TARGETS_WITH_E_BOX
9601	PDIA4	protein disulfide isomerase family A, member 4				GRADE_COLON_CANCER_UP							CAIRO_HEPATOBLASTOMA_CLASSES_UP								MILI_PSEUDOPODIA_HAPTOTAXIS_DN								BLALOCK_ALZHEIMERS_DISEASE_UP							PENG_LEUCINE_DEPRIVATION_DN									YAO_TEMPORAL_RESPONSE_TO_PROGESTERONE_CLUSTER_14
3069	HDLBP	high density lipoprotein binding protein				GRADE_COLON_CANCER_UP							CAIRO_HEPATOBLASTOMA_CLASSES_UP																								WANG_TUMOR_INVASIVENESS_UP								YAO_TEMPORAL_RESPONSE_TO_PROGESTERONE_CLUSTER_14
8985	PLOD3	procollagen-lysine, 2-oxoglutarate 5-dioxygenase 3				GRADE_COLON_CANCER_UP								BIOPOLYMER_METABOLIC_PROCESS		DANG_BOUND_BY_MYC		BENPORATH_MYC_MAX_TARGETS			MILI_PSEUDOPODIA_HAPTOTAXIS_DN								BLALOCK_ALZHEIMERS_DISEASE_UP									DAIRKEE_TERT_TARGETS_UP					PROTEIN_METABOLIC_PROCESS
5435	POLR2F	polymerase (RNA) II (DNA directed) polypeptide F				GRADE_COLON_CANCER_UP								BIOPOLYMER_METABOLIC_PROCESS						LOPEZ_MBD_TARGETS		PENG_RAPAMYCIN_RESPONSE_DN			TIEN_INTESTINE_PROBIOTICS_24HR_UP	KRIGE_RESPONSE_TO_TOSEDOSTAT_24HR_DN	KRIGE_RESPONSE_TO_TOSEDOSTAT_6HR_DN					MOOTHA_PGC		NUCLEOBASENUCLEOSIDENUCLEOTIDE_AND_NUCLEIC_ACID_METABOLIC_PROCESS	WEI_MYCN_TARGETS_WITH_E_BOX
5886	RAD23A	RAD23 homolog A (S. cerevisiae)				GRADE_COLON_CANCER_UP								BIOPOLYMER_METABOLIC_PROCESS									KINSEY_TARGETS_OF_EWSR1_FLII_FUSION_UP					STARK_PREFRONTAL_CORTEX_22Q11_DELETION_DN		GRAESSMANN_APOPTOSIS_BY_DOXORUBICIN_DN				NUCLEOBASENUCLEOSIDENUCLEOTIDE_AND_NUCLEIC_ACID_METABOLIC_PROCESS												MARTENS_TRETINOIN_RESPONSE_DN
639	PRDM1	PR domain containing 1, with ZNF domain				GRADE_COLON_CANCER_UP								BIOPOLYMER_METABOLIC_PROCESS																				NUCLEOBASENUCLEOSIDENUCLEOTIDE_AND_NUCLEIC_ACID_METABOLIC_PROCESS
5589	PRKCSH	protein kinase C substrate 80K-H				GRADE_COLON_CANCER_UP										DANG_BOUND_BY_MYC		BENPORATH_MYC_MAX_TARGETS		LOPEZ_MBD_TARGETS	MILI_PSEUDOPODIA_HAPTOTAXIS_DN												REACTOME_IMMUNE_SYSTEM
25824	PRDX5	peroxiredoxin 5				GRADE_COLON_CANCER_UP										DANG_BOUND_BY_MYC		BENPORATH_MYC_MAX_TARGETS																			WANG_TUMOR_INVASIVENESS_UP									MARTENS_TRETINOIN_RESPONSE_DN
51304	ZDHHC3	zinc finger, DHHC-type containing 3				GRADE_COLON_CANCER_UP												BENPORATH_MYC_MAX_TARGETS												GRAESSMANN_APOPTOSIS_BY_DOXORUBICIN_DN
10163	WASF2	WAS protein family, member 2				GRADE_COLON_CANCER_UP													SPIELMAN_LYMPHOBLAST_EUROPEAN_VS_ASIAN_DN										BLALOCK_ALZHEIMERS_DISEASE_UP
29927	SEC61A1	Sec61 alpha 1 subunit (S. cerevisiae)				GRADE_COLON_CANCER_UP														LOPEZ_MBD_TARGETS	MILI_PSEUDOPODIA_HAPTOTAXIS_DN												REACTOME_IMMUNE_SYSTEM							REACTOME_ADAPTIVE_IMMUNE_SYSTEM					YAO_TEMPORAL_RESPONSE_TO_PROGESTERONE_CLUSTER_14
27166	PRELID1	PRELI domain containing 1				GRADE_COLON_CANCER_UP														LOPEZ_MBD_TARGETS				YAO_TEMPORAL_RESPONSE_TO_PROGESTERONE_CLUSTER_17				STARK_PREFRONTAL_CORTEX_22Q11_DELETION_DN		GRAESSMANN_APOPTOSIS_BY_DOXORUBICIN_DN																			GARY_CD5_TARGETS_DN
3421	IDH3G	isocitrate dehydrogenase 3 (NAD+) gamma				GRADE_COLON_CANCER_UP														LOPEZ_MBD_TARGETS								STARK_PREFRONTAL_CORTEX_22Q11_DELETION_DN				MOOTHA_PGC						DAIRKEE_TERT_TARGETS_UP				LI_DCP2_BOUND_MRNA
51239	ANKRD39	ankyrin repeat domain 39				GRADE_COLON_CANCER_UP															MILI_PSEUDOPODIA_HAPTOTAXIS_DN														WEI_MYCN_TARGETS_WITH_E_BOX
79188	TMEM43	transmembrane protein 43				GRADE_COLON_CANCER_UP															MILI_PSEUDOPODIA_HAPTOTAXIS_DN																		LASTOWSKA_NEUROBLASTOMA_COPY_NUMBER_DN					REN_ALVEOLAR_RHABDOMYOSARCOMA_DN
51246	SHISA5	shisa homolog 5 (Xenopus laevis)				GRADE_COLON_CANCER_UP															MILI_PSEUDOPODIA_HAPTOTAXIS_DN																		LASTOWSKA_NEUROBLASTOMA_COPY_NUMBER_DN
5447	POR	P450 (cytochrome) oxidoreductase				GRADE_COLON_CANCER_UP															MILI_PSEUDOPODIA_HAPTOTAXIS_DN
51629	SLC25A39	solute carrier family 25, member 39				GRADE_COLON_CANCER_UP																		YAO_TEMPORAL_RESPONSE_TO_PROGESTERONE_CLUSTER_17		KRIGE_RESPONSE_TO_TOSEDOSTAT_24HR_DN	KRIGE_RESPONSE_TO_TOSEDOSTAT_6HR_DN	STARK_PREFRONTAL_CORTEX_22Q11_DELETION_DN							WEI_MYCN_TARGETS_WITH_E_BOX
51073	MRPL4	mitochondrial ribosomal protein L4				GRADE_COLON_CANCER_UP																				KRIGE_RESPONSE_TO_TOSEDOSTAT_24HR_DN	KRIGE_RESPONSE_TO_TOSEDOSTAT_6HR_DN					MOOTHA_PGC			WEI_MYCN_TARGETS_WITH_E_BOX			DAIRKEE_TERT_TARGETS_UP								MARTENS_TRETINOIN_RESPONSE_DN
51504	TRMT112	tRNA methyltransferase 11-2 homolog (S. cerevisiae)				GRADE_COLON_CANCER_UP																						STARK_PREFRONTAL_CORTEX_22Q11_DELETION_DN		GRAESSMANN_APOPTOSIS_BY_DOXORUBICIN_DN
1508	CTSB	cathepsin B				GRADE_COLON_CANCER_UP																							BLALOCK_ALZHEIMERS_DISEASE_UP				REACTOME_IMMUNE_SYSTEM							REACTOME_ADAPTIVE_IMMUNE_SYSTEM			PROTEIN_METABOLIC_PROCESS	REN_ALVEOLAR_RHABDOMYOSARCOMA_DN				OSMAN_BLADDER_CANCER_UP
6892	TAPBP	TAP binding protein (tapasin)				GRADE_COLON_CANCER_UP																							BLALOCK_ALZHEIMERS_DISEASE_UP														PROTEIN_METABOLIC_PROCESS	REN_ALVEOLAR_RHABDOMYOSARCOMA_DN				OSMAN_BLADDER_CANCER_UP
28974	C19orf53	chromosome 19 open reading frame 53				GRADE_COLON_CANCER_UP																								GRAESSMANN_APOPTOSIS_BY_DOXORUBICIN_DN								DAIRKEE_TERT_TARGETS_UP
5710	PSMD4	proteasome (prosome, macropain) 26S subunit, non-ATPase, 4				GRADE_COLON_CANCER_UP																											REACTOME_IMMUNE_SYSTEM							REACTOME_ADAPTIVE_IMMUNE_SYSTEM	SPIELMAN_LYMPHOBLAST_EUROPEAN_VS_ASIAN_UP
4731	NDUFV3	NADH dehydrogenase (ubiquinone) flavoprotein 3, 10kDa				GRADE_COLON_CANCER_UP																													WEI_MYCN_TARGETS_WITH_E_BOX
1196	CLK2	CDC-like kinase 2				GRADE_COLON_CANCER_UP																															WANG_TUMOR_INVASIVENESS_UP
112936	VPS26B	vacuolar protein sorting 26 homolog B (S. pombe)				GRADE_COLON_CANCER_UP																																	LASTOWSKA_NEUROBLASTOMA_COPY_NUMBER_DN
53827	FXYD5	FXYD domain containing ion transport regulator 5				GRADE_COLON_CANCER_UP																																						REN_ALVEOLAR_RHABDOMYOSARCOMA_DN
7791	ZYX	zyxin				GRADE_COLON_CANCER_UP																																						REN_ALVEOLAR_RHABDOMYOSARCOMA_DN
90850	ZNF598	zinc finger protein 598				GRADE_COLON_CANCER_UP																																								MARTENS_TRETINOIN_RESPONSE_DN
51393	TRPV2	transient receptor potential cation channel, subfamily V, member 2				GRADE_COLON_CANCER_UP
57461	ISY1	ISY1 splicing factor homolog (S. cerevisiae)				GRADE_COLON_CANCER_UP
57674	RNF213	ring finger protein 213				GRADE_COLON_CANCER_UP
81502	HM13	histocompatibility (minor) 13				GRADE_COLON_CANCER_UP
8834	TMEM11	transmembrane protein 11				GRADE_COLON_CANCER_UP
26135	SERBP1	SERPINE1 mRNA binding protein 1					BLALOCK_ALZHEIMERS_DISEASE_DN	PUJANA_BRCA1_PCC_NETWORK	CASORELLI_ACUTE_PROMYELOCYTIC_LEUKEMIA_DN		PILON_KLF1_TARGETS_DN		CAIRO_HEPATOBLASTOMA_CLASSES_UP										KINSEY_TARGETS_OF_EWSR1_FLII_FUSION_UP			KRIGE_RESPONSE_TO_TOSEDOSTAT_24HR_DN	KRIGE_RESPONSE_TO_TOSEDOSTAT_6HR_DN				HALLMARK_MYC_TARGETS_V1				WEI_MYCN_TARGETS_WITH_E_BOX		WANG_TUMOR_INVASIVENESS_UP									MARTENS_TRETINOIN_RESPONSE_DN		OSMAN_BLADDER_CANCER_UP	GARY_CD5_TARGETS_DN
7416	VDAC1	voltage-dependent anion channel 1					BLALOCK_ALZHEIMERS_DISEASE_DN	PUJANA_BRCA1_PCC_NETWORK	CASORELLI_ACUTE_PROMYELOCYTIC_LEUKEMIA_DN		PILON_KLF1_TARGETS_DN				KIM_ALL_DISORDERS_CALB1_CORR_UP		PENG_GLUTAMINE_DEPRIVATION_DN		SPIELMAN_LYMPHOBLAST_EUROPEAN_VS_ASIAN_DN							KRIGE_RESPONSE_TO_TOSEDOSTAT_24HR_DN	KRIGE_RESPONSE_TO_TOSEDOSTAT_6HR_DN				HALLMARK_MYC_TARGETS_V1					PENG_LEUCINE_DEPRIVATION_DN
3320	HSP90AA1	heat shock protein 90kDa alpha (cytosolic), class A member 1					BLALOCK_ALZHEIMERS_DISEASE_DN	PUJANA_BRCA1_PCC_NETWORK	CASORELLI_ACUTE_PROMYELOCYTIC_LEUKEMIA_DN			HSIAO_HOUSEKEEPING_GENES			KIM_ALL_DISORDERS_CALB1_CORR_UP		PENG_GLUTAMINE_DEPRIVATION_DN					PENG_RAPAMYCIN_RESPONSE_DN	KINSEY_TARGETS_OF_EWSR1_FLII_FUSION_UP			KRIGE_RESPONSE_TO_TOSEDOSTAT_24HR_DN	KRIGE_RESPONSE_TO_TOSEDOSTAT_6HR_DN		BLALOCK_ALZHEIMERS_DISEASE_UP							PENG_LEUCINE_DEPRIVATION_DN	WANG_TUMOR_INVASIVENESS_UP						PROTEIN_METABOLIC_PROCESS				LEE_BMP2_TARGETS_DN	OSMAN_BLADDER_CANCER_UP
7531	YWHAE	tyrosine 3-monooxygenase/tryptophan 5-monooxygenase activation protein, epsilon polypeptide					BLALOCK_ALZHEIMERS_DISEASE_DN	PUJANA_BRCA1_PCC_NETWORK			PILON_KLF1_TARGETS_DN									LOPEZ_MBD_TARGETS			KINSEY_TARGETS_OF_EWSR1_FLII_FUSION_UP								HALLMARK_MYC_TARGETS_V1																	OSMAN_BLADDER_CANCER_UP
1861	TOR1A	torsin family 1, member A (torsin A)					BLALOCK_ALZHEIMERS_DISEASE_DN	PUJANA_BRCA1_PCC_NETWORK			PILON_KLF1_TARGETS_DN										MILI_PSEUDOPODIA_HAPTOTAXIS_DN																						PROTEIN_METABOLIC_PROCESS
5955	RCN2	reticulocalbin 2, EF-hand calcium binding domain					BLALOCK_ALZHEIMERS_DISEASE_DN	PUJANA_BRCA1_PCC_NETWORK							KIM_ALL_DISORDERS_CALB1_CORR_UP										TIEN_INTESTINE_PROBIOTICS_24HR_UP
4141	MARS	methionyl-tRNA synthetase					BLALOCK_ALZHEIMERS_DISEASE_DN	PUJANA_BRCA1_PCC_NETWORK								DANG_BOUND_BY_MYC		BENPORATH_MYC_MAX_TARGETS				PENG_RAPAMYCIN_RESPONSE_DN										MOOTHA_PGC															LEE_BMP2_TARGETS_DN
7415	VCP	valosin containing protein					BLALOCK_ALZHEIMERS_DISEASE_DN		CASORELLI_ACUTE_PROMYELOCYTIC_LEUKEMIA_DN	ENK_UV_RESPONSE_KERATINOCYTE_UP				BIOPOLYMER_METABOLIC_PROCESS		DANG_BOUND_BY_MYC	PENG_GLUTAMINE_DEPRIVATION_DN	BENPORATH_MYC_MAX_TARGETS				PENG_RAPAMYCIN_RESPONSE_DN												NUCLEOBASENUCLEOSIDENUCLEOTIDE_AND_NUCLEIC_ACID_METABOLIC_PROCESS	WEI_MYCN_TARGETS_WITH_E_BOX								PROTEIN_METABOLIC_PROCESS
10130	PDIA6	protein disulfide isomerase family A, member 6					BLALOCK_ALZHEIMERS_DISEASE_DN		CASORELLI_ACUTE_PROMYELOCYTIC_LEUKEMIA_DN		PILON_KLF1_TARGETS_DN		CAIRO_HEPATOBLASTOMA_CLASSES_UP				PENG_GLUTAMINE_DEPRIVATION_DN				MILI_PSEUDOPODIA_HAPTOTAXIS_DN	PENG_RAPAMYCIN_RESPONSE_DN														PENG_LEUCINE_DEPRIVATION_DN							PROTEIN_METABOLIC_PROCESS						GARY_CD5_TARGETS_DN
2752	GLUL	glutamate-ammonia ligase					BLALOCK_ALZHEIMERS_DISEASE_DN		CASORELLI_ACUTE_PROMYELOCYTIC_LEUKEMIA_DN			HSIAO_HOUSEKEEPING_GENES													TIEN_INTESTINE_PROBIOTICS_24HR_UP												WANG_TUMOR_INVASIVENESS_UP									MARTENS_TRETINOIN_RESPONSE_DN
4720	NDUFS2	NADH dehydrogenase (ubiquinone) Fe-S protein 2, 49kDa (NADH-coenzyme Q reductase)					BLALOCK_ALZHEIMERS_DISEASE_DN		CASORELLI_ACUTE_PROMYELOCYTIC_LEUKEMIA_DN						KIM_ALL_DISORDERS_CALB1_CORR_UP																						WANG_TUMOR_INVASIVENESS_UP
22826	DNAJC8	DnaJ (Hsp40) homolog, subfamily C, member 8					BLALOCK_ALZHEIMERS_DISEASE_DN		CASORELLI_ACUTE_PROMYELOCYTIC_LEUKEMIA_DN											LOPEZ_MBD_TARGETS																			LASTOWSKA_NEUROBLASTOMA_COPY_NUMBER_DN		SPIELMAN_LYMPHOBLAST_EUROPEAN_VS_ASIAN_UP
11014	KDELR2	KDEL (Lys-Asp-Glu-Leu) endoplasmic reticulum protein retention receptor 2					BLALOCK_ALZHEIMERS_DISEASE_DN		CASORELLI_ACUTE_PROMYELOCYTIC_LEUKEMIA_DN												MILI_PSEUDOPODIA_HAPTOTAXIS_DN		KINSEY_TARGETS_OF_EWSR1_FLII_FUSION_UP
80273	GRPEL1	GrpE-like 1, mitochondrial (E. coli)					BLALOCK_ALZHEIMERS_DISEASE_DN		CASORELLI_ACUTE_PROMYELOCYTIC_LEUKEMIA_DN														KINSEY_TARGETS_OF_EWSR1_FLII_FUSION_UP	YAO_TEMPORAL_RESPONSE_TO_PROGESTERONE_CLUSTER_17		KRIGE_RESPONSE_TO_TOSEDOSTAT_24HR_DN	KRIGE_RESPONSE_TO_TOSEDOSTAT_6HR_DN					MOOTHA_PGC			WEI_MYCN_TARGETS_WITH_E_BOX				LASTOWSKA_NEUROBLASTOMA_COPY_NUMBER_DN
55173	MRPS10	mitochondrial ribosomal protein S10					BLALOCK_ALZHEIMERS_DISEASE_DN		CASORELLI_ACUTE_PROMYELOCYTIC_LEUKEMIA_DN														KINSEY_TARGETS_OF_EWSR1_FLII_FUSION_UP																						YAO_TEMPORAL_RESPONSE_TO_PROGESTERONE_CLUSTER_14			OSMAN_BLADDER_CANCER_UP
25813	SAMM50	sorting and assembly machinery component 50 homolog (S. cerevisiae)					BLALOCK_ALZHEIMERS_DISEASE_DN		CASORELLI_ACUTE_PROMYELOCYTIC_LEUKEMIA_DN															YAO_TEMPORAL_RESPONSE_TO_PROGESTERONE_CLUSTER_17	TIEN_INTESTINE_PROBIOTICS_24HR_UP																								GARY_CD5_TARGETS_DN
51204	TACO1	translational activator of mitochondrially encoded cytochrome c oxidase I					BLALOCK_ALZHEIMERS_DISEASE_DN		CASORELLI_ACUTE_PROMYELOCYTIC_LEUKEMIA_DN																																	LI_DCP2_BOUND_MRNA
3964	LGALS8	lectin, galactoside-binding, soluble, 8					BLALOCK_ALZHEIMERS_DISEASE_DN		CASORELLI_ACUTE_PROMYELOCYTIC_LEUKEMIA_DN																																			REN_ALVEOLAR_RHABDOMYOSARCOMA_DN
6734	SRPR	signal recognition particle receptor (docking protein)					BLALOCK_ALZHEIMERS_DISEASE_DN			ENK_UV_RESPONSE_KERATINOCYTE_UP						DANG_BOUND_BY_MYC		BENPORATH_MYC_MAX_TARGETS
5584	PRKCI	protein kinase C, iota					BLALOCK_ALZHEIMERS_DISEASE_DN				PILON_KLF1_TARGETS_DN			BIOPOLYMER_METABOLIC_PROCESS	KIM_ALL_DISORDERS_CALB1_CORR_UP				SPIELMAN_LYMPHOBLAST_EUROPEAN_VS_ASIAN_DN																								PROTEIN_METABOLIC_PROCESS				LEE_BMP2_TARGETS_DN
26017	FAM32A	family with sequence similarity 32, member A					BLALOCK_ALZHEIMERS_DISEASE_DN				PILON_KLF1_TARGETS_DN				KIM_ALL_DISORDERS_CALB1_CORR_UP										TIEN_INTESTINE_PROBIOTICS_24HR_UP
3309	HSPA5	heat shock 70kDa protein 5 (glucose-regulated protein, 78kDa)					BLALOCK_ALZHEIMERS_DISEASE_DN				PILON_KLF1_TARGETS_DN						PENG_GLUTAMINE_DEPRIVATION_DN				MILI_PSEUDOPODIA_HAPTOTAXIS_DN	PENG_RAPAMYCIN_RESPONSE_DN										MOOTHA_PGC	REACTOME_IMMUNE_SYSTEM			PENG_LEUCINE_DEPRIVATION_DN	WANG_TUMOR_INVASIVENESS_UP			REACTOME_ADAPTIVE_IMMUNE_SYSTEM						MARTENS_TRETINOIN_RESPONSE_DN	LEE_BMP2_TARGETS_DN		GARY_CD5_TARGETS_DN
81873	ARPC5L	actin related protein 2/3 complex, subunit 5-like					BLALOCK_ALZHEIMERS_DISEASE_DN				PILON_KLF1_TARGETS_DN								SPIELMAN_LYMPHOBLAST_EUROPEAN_VS_ASIAN_DN									STARK_PREFRONTAL_CORTEX_22Q11_DELETION_DN							WEI_MYCN_TARGETS_WITH_E_BOX
5862	RAB2A	RAB2A, member RAS oncogene family					BLALOCK_ALZHEIMERS_DISEASE_DN				PILON_KLF1_TARGETS_DN									LOPEZ_MBD_TARGETS									BLALOCK_ALZHEIMERS_DISEASE_UP	GRAESSMANN_APOPTOSIS_BY_DOXORUBICIN_DN
81563	C1orf21	chromosome 1 open reading frame 21					BLALOCK_ALZHEIMERS_DISEASE_DN				PILON_KLF1_TARGETS_DN												KINSEY_TARGETS_OF_EWSR1_FLII_FUSION_UP															DAIRKEE_TERT_TARGETS_UP
56950	SMYD2	SET and MYND domain containing 2					BLALOCK_ALZHEIMERS_DISEASE_DN				PILON_KLF1_TARGETS_DN														TIEN_INTESTINE_PROBIOTICS_24HR_UP		KRIGE_RESPONSE_TO_TOSEDOSTAT_6HR_DN	STARK_PREFRONTAL_CORTEX_22Q11_DELETION_DN		GRAESSMANN_APOPTOSIS_BY_DOXORUBICIN_DN															YAO_TEMPORAL_RESPONSE_TO_PROGESTERONE_CLUSTER_14
9489	PGS1	phosphatidylglycerophosphate synthase 1					BLALOCK_ALZHEIMERS_DISEASE_DN				PILON_KLF1_TARGETS_DN														TIEN_INTESTINE_PROBIOTICS_24HR_UP
5223	PGAM1	phosphoglycerate mutase 1 (brain)					BLALOCK_ALZHEIMERS_DISEASE_DN					HSIAO_HOUSEKEEPING_GENES					PENG_GLUTAMINE_DEPRIVATION_DN					PENG_RAPAMYCIN_RESPONSE_DN			TIEN_INTESTINE_PROBIOTICS_24HR_UP							MOOTHA_PGC				PENG_LEUCINE_DEPRIVATION_DN			LASTOWSKA_NEUROBLASTOMA_COPY_NUMBER_DN								LEE_BMP2_TARGETS_DN
8635	RNASET2	ribonuclease T2					BLALOCK_ALZHEIMERS_DISEASE_DN							BIOPOLYMER_METABOLIC_PROCESS		DANG_BOUND_BY_MYC		BENPORATH_MYC_MAX_TARGETS								KRIGE_RESPONSE_TO_TOSEDOSTAT_24HR_DN	KRIGE_RESPONSE_TO_TOSEDOSTAT_6HR_DN		BLALOCK_ALZHEIMERS_DISEASE_UP					NUCLEOBASENUCLEOSIDENUCLEOTIDE_AND_NUCLEIC_ACID_METABOLIC_PROCESS
4802	NFYC	nuclear transcription factor Y, gamma					BLALOCK_ALZHEIMERS_DISEASE_DN							BIOPOLYMER_METABOLIC_PROCESS									KINSEY_TARGETS_OF_EWSR1_FLII_FUSION_UP							GRAESSMANN_APOPTOSIS_BY_DOXORUBICIN_DN		MOOTHA_PGC		NUCLEOBASENUCLEOSIDENUCLEOTIDE_AND_NUCLEIC_ACID_METABOLIC_PROCESS									PROTEIN_METABOLIC_PROCESS
51382	ATP6V1D	ATPase, H+ transporting, lysosomal 34kDa, V1 subunit D					BLALOCK_ALZHEIMERS_DISEASE_DN								KIM_ALL_DISORDERS_CALB1_CORR_UP	DANG_BOUND_BY_MYC		BENPORATH_MYC_MAX_TARGETS	SPIELMAN_LYMPHOBLAST_EUROPEAN_VS_ASIAN_DN									STARK_PREFRONTAL_CORTEX_22Q11_DELETION_DN	BLALOCK_ALZHEIMERS_DISEASE_UP			MOOTHA_PGC																OSMAN_BLADDER_CANCER_UP
8615	USO1	USO1 vesicle docking protein homolog (yeast)					BLALOCK_ALZHEIMERS_DISEASE_DN								KIM_ALL_DISORDERS_CALB1_CORR_UP	DANG_BOUND_BY_MYC		BENPORATH_MYC_MAX_TARGETS
5048	PAFAH1B1	platelet-activating factor acetylhydrolase 1b, regulatory subunit 1 (45kDa)					BLALOCK_ALZHEIMERS_DISEASE_DN								KIM_ALL_DISORDERS_CALB1_CORR_UP										TIEN_INTESTINE_PROBIOTICS_24HR_UP					GRAESSMANN_APOPTOSIS_BY_DOXORUBICIN_DN																			GARY_CD5_TARGETS_DN
3831	KLC1	kinesin light chain 1					BLALOCK_ALZHEIMERS_DISEASE_DN								KIM_ALL_DISORDERS_CALB1_CORR_UP															GRAESSMANN_APOPTOSIS_BY_DOXORUBICIN_DN			REACTOME_IMMUNE_SYSTEM							REACTOME_ADAPTIVE_IMMUNE_SYSTEM									GARY_CD5_TARGETS_DN
9581	PREPL	prolyl endopeptidase-like					BLALOCK_ALZHEIMERS_DISEASE_DN								KIM_ALL_DISORDERS_CALB1_CORR_UP
10092	ARPC5	actin related protein 2/3 complex, subunit 5, 16kDa					BLALOCK_ALZHEIMERS_DISEASE_DN												SPIELMAN_LYMPHOBLAST_EUROPEAN_VS_ASIAN_DN				KINSEY_TARGETS_OF_EWSR1_FLII_FUSION_UP	YAO_TEMPORAL_RESPONSE_TO_PROGESTERONE_CLUSTER_17													WANG_TUMOR_INVASIVENESS_UP							REN_ALVEOLAR_RHABDOMYOSARCOMA_DN
9577	BRE	brain and reproductive organ-expressed (TNFRSF1A modulator)					BLALOCK_ALZHEIMERS_DISEASE_DN												SPIELMAN_LYMPHOBLAST_EUROPEAN_VS_ASIAN_DN											GRAESSMANN_APOPTOSIS_BY_DOXORUBICIN_DN
8891	EIF2B3	eukaryotic translation initiation factor 2B, subunit 3 gamma, 58kDa					BLALOCK_ALZHEIMERS_DISEASE_DN												SPIELMAN_LYMPHOBLAST_EUROPEAN_VS_ASIAN_DN																WEI_MYCN_TARGETS_WITH_E_BOX		WANG_TUMOR_INVASIVENESS_UP						PROTEIN_METABOLIC_PROCESS				LEE_BMP2_TARGETS_DN
4705	NDUFA10	NADH dehydrogenase (ubiquinone) 1 alpha subcomplex, 10, 42kDa					BLALOCK_ALZHEIMERS_DISEASE_DN												SPIELMAN_LYMPHOBLAST_EUROPEAN_VS_ASIAN_DN
10237	SLC35B1	solute carrier family 35, member B1					BLALOCK_ALZHEIMERS_DISEASE_DN													LOPEZ_MBD_TARGETS															WEI_MYCN_TARGETS_WITH_E_BOX
8760	CDS2	CDP-diacylglycerol synthase (phosphatidate cytidylyltransferase) 2					BLALOCK_ALZHEIMERS_DISEASE_DN														MILI_PSEUDOPODIA_HAPTOTAXIS_DN
26003	GORASP2	golgi reassembly stacking protein 2, 55kDa					BLALOCK_ALZHEIMERS_DISEASE_DN															PENG_RAPAMYCIN_RESPONSE_DN	KINSEY_TARGETS_OF_EWSR1_FLII_FUSION_UP							GRAESSMANN_APOPTOSIS_BY_DOXORUBICIN_DN														REN_ALVEOLAR_RHABDOMYOSARCOMA_DN	YAO_TEMPORAL_RESPONSE_TO_PROGESTERONE_CLUSTER_14
29074	MRPL18	mitochondrial ribosomal protein L18					BLALOCK_ALZHEIMERS_DISEASE_DN																	YAO_TEMPORAL_RESPONSE_TO_PROGESTERONE_CLUSTER_17								MOOTHA_PGC			WEI_MYCN_TARGETS_WITH_E_BOX												LEE_BMP2_TARGETS_DN
29100	TMEM208	transmembrane protein 208					BLALOCK_ALZHEIMERS_DISEASE_DN																					STARK_PREFRONTAL_CORTEX_22Q11_DELETION_DN																		MARTENS_TRETINOIN_RESPONSE_DN
83658	DYNLRB1	dynein, light chain, roadblock-type 1					BLALOCK_ALZHEIMERS_DISEASE_DN																					STARK_PREFRONTAL_CORTEX_22Q11_DELETION_DN
28956	LAMTOR2	late endosomal/lysosomal adaptor, MAPK and MTOR activator 2					BLALOCK_ALZHEIMERS_DISEASE_DN																					STARK_PREFRONTAL_CORTEX_22Q11_DELETION_DN
10531	PITRM1	pitrilysin metallopeptidase 1					BLALOCK_ALZHEIMERS_DISEASE_DN																																			LI_DCP2_BOUND_MRNA	PROTEIN_METABOLIC_PROCESS
51094	ADIPOR1	adiponectin receptor 1					BLALOCK_ALZHEIMERS_DISEASE_DN
54681	P4HTM	prolyl 4-hydroxylase, transmembrane (endoplasmic reticulum)					BLALOCK_ALZHEIMERS_DISEASE_DN
5521	PPP2R2B	protein phosphatase 2, regulatory subunit B, beta					BLALOCK_ALZHEIMERS_DISEASE_DN
8914	TIMELESS	timeless homolog (Drosophila)						PUJANA_BRCA1_PCC_NETWORK	CASORELLI_ACUTE_PROMYELOCYTIC_LEUKEMIA_DN		PILON_KLF1_TARGETS_DN		CAIRO_HEPATOBLASTOMA_CLASSES_UP										KINSEY_TARGETS_OF_EWSR1_FLII_FUSION_UP						BLALOCK_ALZHEIMERS_DISEASE_UP	GRAESSMANN_APOPTOSIS_BY_DOXORUBICIN_DN				NUCLEOBASENUCLEOSIDENUCLEOTIDE_AND_NUCLEIC_ACID_METABOLIC_PROCESS
4678	NASP	nuclear autoantigenic sperm protein (histone-binding)						PUJANA_BRCA1_PCC_NETWORK	CASORELLI_ACUTE_PROMYELOCYTIC_LEUKEMIA_DN		PILON_KLF1_TARGETS_DN			BIOPOLYMER_METABOLIC_PROCESS											TIEN_INTESTINE_PROBIOTICS_24HR_UP	KRIGE_RESPONSE_TO_TOSEDOSTAT_24HR_DN	KRIGE_RESPONSE_TO_TOSEDOSTAT_6HR_DN			GRAESSMANN_APOPTOSIS_BY_DOXORUBICIN_DN				NUCLEOBASENUCLEOSIDENUCLEOTIDE_AND_NUCLEIC_ACID_METABOLIC_PROCESS					LASTOWSKA_NEUROBLASTOMA_COPY_NUMBER_DN								LEE_BMP2_TARGETS_DN		GARY_CD5_TARGETS_DN
3192	HNRNPU	heterogeneous nuclear ribonucleoprotein U (scaffold attachment factor A)						PUJANA_BRCA1_PCC_NETWORK	CASORELLI_ACUTE_PROMYELOCYTIC_LEUKEMIA_DN		PILON_KLF1_TARGETS_DN												KINSEY_TARGETS_OF_EWSR1_FLII_FUSION_UP							GRAESSMANN_APOPTOSIS_BY_DOXORUBICIN_DN	HALLMARK_MYC_TARGETS_V1				WEI_MYCN_TARGETS_WITH_E_BOX		WANG_TUMOR_INVASIVENESS_UP				SPIELMAN_LYMPHOBLAST_EUROPEAN_VS_ASIAN_UP					MARTENS_TRETINOIN_RESPONSE_DN
60	ACTB	actin, beta						PUJANA_BRCA1_PCC_NETWORK	CASORELLI_ACUTE_PROMYELOCYTIC_LEUKEMIA_DN			HSIAO_HOUSEKEEPING_GENES											KINSEY_TARGETS_OF_EWSR1_FLII_FUSION_UP	YAO_TEMPORAL_RESPONSE_TO_PROGESTERONE_CLUSTER_17						GRAESSMANN_APOPTOSIS_BY_DOXORUBICIN_DN
55720	TSR1	TSR1, 20S rRNA accumulation, homolog (S. cerevisiae)						PUJANA_BRCA1_PCC_NETWORK	CASORELLI_ACUTE_PROMYELOCYTIC_LEUKEMIA_DN				CAIRO_HEPATOBLASTOMA_CLASSES_UP										KINSEY_TARGETS_OF_EWSR1_FLII_FUSION_UP			KRIGE_RESPONSE_TO_TOSEDOSTAT_24HR_DN	KRIGE_RESPONSE_TO_TOSEDOSTAT_6HR_DN																			MARTENS_TRETINOIN_RESPONSE_DN	LEE_BMP2_TARGETS_DN
581	BAX	BCL2-associated X protein						PUJANA_BRCA1_PCC_NETWORK	CASORELLI_ACUTE_PROMYELOCYTIC_LEUKEMIA_DN					BIOPOLYMER_METABOLIC_PROCESS		DANG_BOUND_BY_MYC																		NUCLEOBASENUCLEOSIDENUCLEOTIDE_AND_NUCLEIC_ACID_METABOLIC_PROCESS				DAIRKEE_TERT_TARGETS_UP			SPIELMAN_LYMPHOBLAST_EUROPEAN_VS_ASIAN_UP		PROTEIN_METABOLIC_PROCESS		YAO_TEMPORAL_RESPONSE_TO_PROGESTERONE_CLUSTER_14	MARTENS_TRETINOIN_RESPONSE_DN		OSMAN_BLADDER_CANCER_UP
5496	PPM1G	protein phosphatase, Mg2+/Mn2+ dependent, 1G						PUJANA_BRCA1_PCC_NETWORK	CASORELLI_ACUTE_PROMYELOCYTIC_LEUKEMIA_DN					BIOPOLYMER_METABOLIC_PROCESS																	HALLMARK_MYC_TARGETS_V1	MOOTHA_PGC			WEI_MYCN_TARGETS_WITH_E_BOX								PROTEIN_METABOLIC_PROCESS
4074	M6PR	mannose-6-phosphate receptor (cation dependent)						PUJANA_BRCA1_PCC_NETWORK	CASORELLI_ACUTE_PROMYELOCYTIC_LEUKEMIA_DN							DANG_BOUND_BY_MYC		BENPORATH_MYC_MAX_TARGETS	SPIELMAN_LYMPHOBLAST_EUROPEAN_VS_ASIAN_DN		MILI_PSEUDOPODIA_HAPTOTAXIS_DN
9128	PRPF4	PRP4 pre-mRNA processing factor 4 homolog (yeast)						PUJANA_BRCA1_PCC_NETWORK	CASORELLI_ACUTE_PROMYELOCYTIC_LEUKEMIA_DN								PENG_GLUTAMINE_DEPRIVATION_DN		SPIELMAN_LYMPHOBLAST_EUROPEAN_VS_ASIAN_DN				KINSEY_TARGETS_OF_EWSR1_FLII_FUSION_UP
4521	NUDT1	nudix (nucleoside diphosphate linked moiety X)-type motif 1						PUJANA_BRCA1_PCC_NETWORK	CASORELLI_ACUTE_PROMYELOCYTIC_LEUKEMIA_DN											LOPEZ_MBD_TARGETS					TIEN_INTESTINE_PROBIOTICS_24HR_UP																SPIELMAN_LYMPHOBLAST_EUROPEAN_VS_ASIAN_UP
23185	LARP4B	La ribonucleoprotein domain family, member 4B						PUJANA_BRCA1_PCC_NETWORK	CASORELLI_ACUTE_PROMYELOCYTIC_LEUKEMIA_DN
8896	BUD31	BUD31 homolog (S. cerevisiae)						PUJANA_BRCA1_PCC_NETWORK		ENK_UV_RESPONSE_KERATINOCYTE_UP		HSIAO_HOUSEKEEPING_GENES		BIOPOLYMER_METABOLIC_PROCESS														STARK_PREFRONTAL_CORTEX_22Q11_DELETION_DN						NUCLEOBASENUCLEOSIDENUCLEOTIDE_AND_NUCLEIC_ACID_METABOLIC_PROCESS
8480	RAE1	RAE1 RNA export 1 homolog (S. pombe)						PUJANA_BRCA1_PCC_NETWORK		ENK_UV_RESPONSE_KERATINOCYTE_UP												PENG_RAPAMYCIN_RESPONSE_DN											REACTOME_IMMUNE_SYSTEM
9775	EIF4A3	eukaryotic translation initiation factor 4A3						PUJANA_BRCA1_PCC_NETWORK			PILON_KLF1_TARGETS_DN	HSIAO_HOUSEKEEPING_GENES	CAIRO_HEPATOBLASTOMA_CLASSES_UP				PENG_GLUTAMINE_DEPRIVATION_DN							YAO_TEMPORAL_RESPONSE_TO_PROGESTERONE_CLUSTER_17	TIEN_INTESTINE_PROBIOTICS_24HR_UP								REACTOME_IMMUNE_SYSTEM										PROTEIN_METABOLIC_PROCESS
10907	TXNL4A	thioredoxin-like 4A						PUJANA_BRCA1_PCC_NETWORK			PILON_KLF1_TARGETS_DN		CAIRO_HEPATOBLASTOMA_CLASSES_UP	BIOPOLYMER_METABOLIC_PROCESS			PENG_GLUTAMINE_DEPRIVATION_DN					PENG_RAPAMYCIN_RESPONSE_DN				KRIGE_RESPONSE_TO_TOSEDOSTAT_24HR_DN					HALLMARK_MYC_TARGETS_V1			NUCLEOBASENUCLEOSIDENUCLEOTIDE_AND_NUCLEIC_ACID_METABOLIC_PROCESS
1019	CDK4	cyclin-dependent kinase 4						PUJANA_BRCA1_PCC_NETWORK			PILON_KLF1_TARGETS_DN		CAIRO_HEPATOBLASTOMA_CLASSES_UP			DANG_BOUND_BY_MYC						PENG_RAPAMYCIN_RESPONSE_DN		YAO_TEMPORAL_RESPONSE_TO_PROGESTERONE_CLUSTER_17						GRAESSMANN_APOPTOSIS_BY_DOXORUBICIN_DN	HALLMARK_MYC_TARGETS_V1														YAO_TEMPORAL_RESPONSE_TO_PROGESTERONE_CLUSTER_14
5469	MED1	mediator complex subunit 1						PUJANA_BRCA1_PCC_NETWORK			PILON_KLF1_TARGETS_DN			BIOPOLYMER_METABOLIC_PROCESS					SPIELMAN_LYMPHOBLAST_EUROPEAN_VS_ASIAN_DN										BLALOCK_ALZHEIMERS_DISEASE_UP					NUCLEOBASENUCLEOSIDENUCLEOTIDE_AND_NUCLEIC_ACID_METABOLIC_PROCESS
8289	ARID1A	AT rich interactive domain 1A (SWI-like)						PUJANA_BRCA1_PCC_NETWORK			PILON_KLF1_TARGETS_DN			BIOPOLYMER_METABOLIC_PROCESS							MILI_PSEUDOPODIA_HAPTOTAXIS_DN								BLALOCK_ALZHEIMERS_DISEASE_UP					NUCLEOBASENUCLEOSIDENUCLEOTIDE_AND_NUCLEIC_ACID_METABOLIC_PROCESS					LASTOWSKA_NEUROBLASTOMA_COPY_NUMBER_DN
7332	UBE2L3	ubiquitin-conjugating enzyme E2L 3						PUJANA_BRCA1_PCC_NETWORK			PILON_KLF1_TARGETS_DN			BIOPOLYMER_METABOLIC_PROCESS								PENG_RAPAMYCIN_RESPONSE_DN			TIEN_INTESTINE_PROBIOTICS_24HR_UP				BLALOCK_ALZHEIMERS_DISEASE_UP		HALLMARK_MYC_TARGETS_V1		REACTOME_IMMUNE_SYSTEM							REACTOME_ADAPTIVE_IMMUNE_SYSTEM			PROTEIN_METABOLIC_PROCESS						GARY_CD5_TARGETS_DN
9887	SMG7	smg-7 homolog, nonsense mediated mRNA decay factor (C. elegans)						PUJANA_BRCA1_PCC_NETWORK			PILON_KLF1_TARGETS_DN			BIOPOLYMER_METABOLIC_PROCESS																				NUCLEOBASENUCLEOSIDENUCLEOTIDE_AND_NUCLEIC_ACID_METABOLIC_PROCESS
5987	TRIM27	tripartite motif containing 27						PUJANA_BRCA1_PCC_NETWORK			PILON_KLF1_TARGETS_DN			BIOPOLYMER_METABOLIC_PROCESS																				NUCLEOBASENUCLEOSIDENUCLEOTIDE_AND_NUCLEIC_ACID_METABOLIC_PROCESS
4247	MGAT2	mannosyl (alpha-1,6-)-glycoprotein beta-1,2-N-acetylglucosaminyltransferase						PUJANA_BRCA1_PCC_NETWORK			PILON_KLF1_TARGETS_DN					DANG_BOUND_BY_MYC		BENPORATH_MYC_MAX_TARGETS			MILI_PSEUDOPODIA_HAPTOTAXIS_DN																									MARTENS_TRETINOIN_RESPONSE_DN	LEE_BMP2_TARGETS_DN		GARY_CD5_TARGETS_DN
2130	EWSR1	Ewing sarcoma breakpoint region 1						PUJANA_BRCA1_PCC_NETWORK			PILON_KLF1_TARGETS_DN						PENG_GLUTAMINE_DEPRIVATION_DN			LOPEZ_MBD_TARGETS						KRIGE_RESPONSE_TO_TOSEDOSTAT_24HR_DN	KRIGE_RESPONSE_TO_TOSEDOSTAT_6HR_DN		BLALOCK_ALZHEIMERS_DISEASE_UP	GRAESSMANN_APOPTOSIS_BY_DOXORUBICIN_DN																		OSMAN_BLADDER_CANCER_UP
81875	ISG20L2	interferon stimulated exonuclease gene 20kDa-like 2						PUJANA_BRCA1_PCC_NETWORK			PILON_KLF1_TARGETS_DN						PENG_GLUTAMINE_DEPRIVATION_DN						KINSEY_TARGETS_OF_EWSR1_FLII_FUSION_UP			KRIGE_RESPONSE_TO_TOSEDOSTAT_24HR_DN	KRIGE_RESPONSE_TO_TOSEDOSTAT_6HR_DN																				LEE_BMP2_TARGETS_DN
222658	KCTD20	potassium channel tetramerisation domain containing 20						PUJANA_BRCA1_PCC_NETWORK			PILON_KLF1_TARGETS_DN									LOPEZ_MBD_TARGETS
23141	ANKLE2	ankyrin repeat and LEM domain containing 2						PUJANA_BRCA1_PCC_NETWORK			PILON_KLF1_TARGETS_DN										MILI_PSEUDOPODIA_HAPTOTAXIS_DN
23196	FAM120A	family with sequence similarity 120A						PUJANA_BRCA1_PCC_NETWORK			PILON_KLF1_TARGETS_DN																				HALLMARK_MYC_TARGETS_V1																	OSMAN_BLADDER_CANCER_UP
7417	VDAC2	voltage-dependent anion channel 2						PUJANA_BRCA1_PCC_NETWORK				HSIAO_HOUSEKEEPING_GENES	CAIRO_HEPATOBLASTOMA_CLASSES_UP		KIM_ALL_DISORDERS_CALB1_CORR_UP	DANG_BOUND_BY_MYC		BENPORATH_MYC_MAX_TARGETS										STARK_PREFRONTAL_CORTEX_22Q11_DELETION_DN									WANG_TUMOR_INVASIVENESS_UP
7536	SF1	splicing factor 1						PUJANA_BRCA1_PCC_NETWORK				HSIAO_HOUSEKEEPING_GENES		BIOPOLYMER_METABOLIC_PROCESS			PENG_GLUTAMINE_DEPRIVATION_DN		SPIELMAN_LYMPHOBLAST_EUROPEAN_VS_ASIAN_DN													MOOTHA_PGC		NUCLEOBASENUCLEOSIDENUCLEOTIDE_AND_NUCLEIC_ACID_METABOLIC_PROCESS
5433	POLR2D	polymerase (RNA) II (DNA directed) polypeptide D						PUJANA_BRCA1_PCC_NETWORK					CAIRO_HEPATOBLASTOMA_CLASSES_UP	BIOPOLYMER_METABOLIC_PROCESS					SPIELMAN_LYMPHOBLAST_EUROPEAN_VS_ASIAN_DN				KINSEY_TARGETS_OF_EWSR1_FLII_FUSION_UP			KRIGE_RESPONSE_TO_TOSEDOSTAT_24HR_DN	KRIGE_RESPONSE_TO_TOSEDOSTAT_6HR_DN							NUCLEOBASENUCLEOSIDENUCLEOTIDE_AND_NUCLEIC_ACID_METABOLIC_PROCESS
55651	NHP2	NHP2 ribonucleoprotein homolog (yeast)						PUJANA_BRCA1_PCC_NETWORK					CAIRO_HEPATOBLASTOMA_CLASSES_UP	BIOPOLYMER_METABOLIC_PROCESS												KRIGE_RESPONSE_TO_TOSEDOSTAT_24HR_DN	KRIGE_RESPONSE_TO_TOSEDOSTAT_6HR_DN				HALLMARK_MYC_TARGETS_V1			NUCLEOBASENUCLEOSIDENUCLEOTIDE_AND_NUCLEIC_ACID_METABOLIC_PROCESS			WANG_TUMOR_INVASIVENESS_UP								YAO_TEMPORAL_RESPONSE_TO_PROGESTERONE_CLUSTER_14		LEE_BMP2_TARGETS_DN
5018	OXA1L	oxidase (cytochrome c) assembly 1-like						PUJANA_BRCA1_PCC_NETWORK					CAIRO_HEPATOBLASTOMA_CLASSES_UP		KIM_ALL_DISORDERS_CALB1_CORR_UP					LOPEZ_MBD_TARGETS										GRAESSMANN_APOPTOSIS_BY_DOXORUBICIN_DN								DAIRKEE_TERT_TARGETS_UP					PROTEIN_METABOLIC_PROCESS
5876	RABGGTB	Rab geranylgeranyltransferase, beta subunit						PUJANA_BRCA1_PCC_NETWORK					CAIRO_HEPATOBLASTOMA_CLASSES_UP				PENG_GLUTAMINE_DEPRIVATION_DN					PENG_RAPAMYCIN_RESPONSE_DN								GRAESSMANN_APOPTOSIS_BY_DOXORUBICIN_DN					WEI_MYCN_TARGETS_WITH_E_BOX											MARTENS_TRETINOIN_RESPONSE_DN
23107	MRPS27	mitochondrial ribosomal protein S27						PUJANA_BRCA1_PCC_NETWORK					CAIRO_HEPATOBLASTOMA_CLASSES_UP							LOPEZ_MBD_TARGETS
57019	CIAPIN1	cytokine induced apoptosis inhibitor 1						PUJANA_BRCA1_PCC_NETWORK					CAIRO_HEPATOBLASTOMA_CLASSES_UP										KINSEY_TARGETS_OF_EWSR1_FLII_FUSION_UP		TIEN_INTESTINE_PROBIOTICS_24HR_UP	KRIGE_RESPONSE_TO_TOSEDOSTAT_24HR_DN	KRIGE_RESPONSE_TO_TOSEDOSTAT_6HR_DN																				LEE_BMP2_TARGETS_DN
28973	MRPS18B	mitochondrial ribosomal protein S18B						PUJANA_BRCA1_PCC_NETWORK					CAIRO_HEPATOBLASTOMA_CLASSES_UP												TIEN_INTESTINE_PROBIOTICS_24HR_UP						HALLMARK_MYC_TARGETS_V1	MOOTHA_PGC													YAO_TEMPORAL_RESPONSE_TO_PROGESTERONE_CLUSTER_14		LEE_BMP2_TARGETS_DN
26156	RSL1D1	ribosomal L1 domain containing 1						PUJANA_BRCA1_PCC_NETWORK					CAIRO_HEPATOBLASTOMA_CLASSES_UP																		HALLMARK_MYC_TARGETS_V1															MARTENS_TRETINOIN_RESPONSE_DN
57819	LSM2	LSM2 homolog, U6 small nuclear RNA associated (S. cerevisiae)						PUJANA_BRCA1_PCC_NETWORK					CAIRO_HEPATOBLASTOMA_CLASSES_UP																		HALLMARK_MYC_TARGETS_V1
5036	PA2G4	proliferation-associated 2G4, 38kDa						PUJANA_BRCA1_PCC_NETWORK						BIOPOLYMER_METABOLIC_PROCESS		DANG_BOUND_BY_MYC		BENPORATH_MYC_MAX_TARGETS		LOPEZ_MBD_TARGETS			KINSEY_TARGETS_OF_EWSR1_FLII_FUSION_UP			KRIGE_RESPONSE_TO_TOSEDOSTAT_24HR_DN	KRIGE_RESPONSE_TO_TOSEDOSTAT_6HR_DN				HALLMARK_MYC_TARGETS_V1			NUCLEOBASENUCLEOSIDENUCLEOTIDE_AND_NUCLEIC_ACID_METABOLIC_PROCESS	WEI_MYCN_TARGETS_WITH_E_BOX											MARTENS_TRETINOIN_RESPONSE_DN	LEE_BMP2_TARGETS_DN
1616	DAXX	death-domain associated protein						PUJANA_BRCA1_PCC_NETWORK						BIOPOLYMER_METABOLIC_PROCESS		DANG_BOUND_BY_MYC		BENPORATH_MYC_MAX_TARGETS																NUCLEOBASENUCLEOSIDENUCLEOTIDE_AND_NUCLEIC_ACID_METABOLIC_PROCESS
23016	EXOSC7	exosome component 7						PUJANA_BRCA1_PCC_NETWORK						BIOPOLYMER_METABOLIC_PROCESS			PENG_GLUTAMINE_DEPRIVATION_DN								TIEN_INTESTINE_PROBIOTICS_24HR_UP	KRIGE_RESPONSE_TO_TOSEDOSTAT_24HR_DN	KRIGE_RESPONSE_TO_TOSEDOSTAT_6HR_DN			GRAESSMANN_APOPTOSIS_BY_DOXORUBICIN_DN	HALLMARK_MYC_TARGETS_V1			NUCLEOBASENUCLEOSIDENUCLEOTIDE_AND_NUCLEIC_ACID_METABOLIC_PROCESS
7329	UBE2I	ubiquitin-conjugating enzyme E2I						PUJANA_BRCA1_PCC_NETWORK						BIOPOLYMER_METABOLIC_PROCESS						LOPEZ_MBD_TARGETS	MILI_PSEUDOPODIA_HAPTOTAXIS_DN																						PROTEIN_METABOLIC_PROCESS
2071	ERCC3	excision repair cross-complementing rodent repair deficiency, complementation group 3 (xeroderma pigmentosum group B complementing)						PUJANA_BRCA1_PCC_NETWORK						BIOPOLYMER_METABOLIC_PROCESS										YAO_TEMPORAL_RESPONSE_TO_PROGESTERONE_CLUSTER_17	TIEN_INTESTINE_PROBIOTICS_24HR_UP									NUCLEOBASENUCLEOSIDENUCLEOTIDE_AND_NUCLEIC_ACID_METABOLIC_PROCESS
8899	PRPF4B	PRP4 pre-mRNA processing factor 4 homolog B (yeast)						PUJANA_BRCA1_PCC_NETWORK						BIOPOLYMER_METABOLIC_PROCESS															BLALOCK_ALZHEIMERS_DISEASE_UP					NUCLEOBASENUCLEOSIDENUCLEOTIDE_AND_NUCLEIC_ACID_METABOLIC_PROCESS									PROTEIN_METABOLIC_PROCESS				LEE_BMP2_TARGETS_DN
55174	INTS10	integrator complex subunit 10						PUJANA_BRCA1_PCC_NETWORK						BIOPOLYMER_METABOLIC_PROCESS																				NUCLEOBASENUCLEOSIDENUCLEOTIDE_AND_NUCLEIC_ACID_METABOLIC_PROCESS	WEI_MYCN_TARGETS_WITH_E_BOX
55756	INTS9	integrator complex subunit 9						PUJANA_BRCA1_PCC_NETWORK						BIOPOLYMER_METABOLIC_PROCESS																				NUCLEOBASENUCLEOSIDENUCLEOTIDE_AND_NUCLEIC_ACID_METABOLIC_PROCESS
9488	PIGB	phosphatidylinositol glycan anchor biosynthesis, class B						PUJANA_BRCA1_PCC_NETWORK						BIOPOLYMER_METABOLIC_PROCESS																											SPIELMAN_LYMPHOBLAST_EUROPEAN_VS_ASIAN_UP		PROTEIN_METABOLIC_PROCESS
10102	TSFM	Ts translation elongation factor, mitochondrial						PUJANA_BRCA1_PCC_NETWORK						BIOPOLYMER_METABOLIC_PROCESS																													PROTEIN_METABOLIC_PROCESS						GARY_CD5_TARGETS_DN
9777	TM9SF4	transmembrane 9 superfamily protein member 4						PUJANA_BRCA1_PCC_NETWORK							KIM_ALL_DISORDERS_CALB1_CORR_UP						MILI_PSEUDOPODIA_HAPTOTAXIS_DN																											OSMAN_BLADDER_CANCER_UP
6723	SRM	spermidine synthase						PUJANA_BRCA1_PCC_NETWORK								DANG_BOUND_BY_MYC	PENG_GLUTAMINE_DEPRIVATION_DN					PENG_RAPAMYCIN_RESPONSE_DN				KRIGE_RESPONSE_TO_TOSEDOSTAT_24HR_DN	KRIGE_RESPONSE_TO_TOSEDOSTAT_6HR_DN				HALLMARK_MYC_TARGETS_V1				WEI_MYCN_TARGETS_WITH_E_BOX	PENG_LEUCINE_DEPRIVATION_DN										MARTENS_TRETINOIN_RESPONSE_DN	LEE_BMP2_TARGETS_DN
5770	PTPN1	protein tyrosine phosphatase, non-receptor type 1						PUJANA_BRCA1_PCC_NETWORK								DANG_BOUND_BY_MYC		BENPORATH_MYC_MAX_TARGETS	SPIELMAN_LYMPHOBLAST_EUROPEAN_VS_ASIAN_DN			PENG_RAPAMYCIN_RESPONSE_DN											REACTOME_IMMUNE_SYSTEM
55660	PRPF40A	PRP40 pre-mRNA processing factor 40 homolog A (S. cerevisiae)						PUJANA_BRCA1_PCC_NETWORK									PENG_GLUTAMINE_DEPRIVATION_DN					PENG_RAPAMYCIN_RESPONSE_DN	KINSEY_TARGETS_OF_EWSR1_FLII_FUSION_UP						BLALOCK_ALZHEIMERS_DISEASE_UP						WEI_MYCN_TARGETS_WITH_E_BOX	PENG_LEUCINE_DEPRIVATION_DN						LI_DCP2_BOUND_MRNA					LEE_BMP2_TARGETS_DN	OSMAN_BLADDER_CANCER_UP
4849	CNOT3	CCR4-NOT transcription complex, subunit 3						PUJANA_BRCA1_PCC_NETWORK													MILI_PSEUDOPODIA_HAPTOTAXIS_DN
6882	TAF11	TAF11 RNA polymerase II, TATA box binding protein (TBP)-associated factor, 28kDa						PUJANA_BRCA1_PCC_NETWORK																	TIEN_INTESTINE_PROBIOTICS_24HR_UP				BLALOCK_ALZHEIMERS_DISEASE_UP
55559	HAUS7	HAUS augmin-like complex, subunit 7						PUJANA_BRCA1_PCC_NETWORK																		KRIGE_RESPONSE_TO_TOSEDOSTAT_24HR_DN	KRIGE_RESPONSE_TO_TOSEDOSTAT_6HR_DN		BLALOCK_ALZHEIMERS_DISEASE_UP																		LEE_BMP2_TARGETS_DN
3428	IFI16	interferon, gamma-inducible protein 16						PUJANA_BRCA1_PCC_NETWORK																			KRIGE_RESPONSE_TO_TOSEDOSTAT_6HR_DN		BLALOCK_ALZHEIMERS_DISEASE_UP			MOOTHA_PGC									SPIELMAN_LYMPHOBLAST_EUROPEAN_VS_ASIAN_UP
56061	UBFD1	ubiquitin family domain containing 1						PUJANA_BRCA1_PCC_NETWORK																					BLALOCK_ALZHEIMERS_DISEASE_UP								WANG_TUMOR_INVASIVENESS_UP								YAO_TEMPORAL_RESPONSE_TO_PROGESTERONE_CLUSTER_14
8315	BRAP	BRCA1 associated protein						PUJANA_BRCA1_PCC_NETWORK																					BLALOCK_ALZHEIMERS_DISEASE_UP
51465	UBE2J1	ubiquitin-conjugating enzyme E2, J1, U						PUJANA_BRCA1_PCC_NETWORK																						GRAESSMANN_APOPTOSIS_BY_DOXORUBICIN_DN			REACTOME_IMMUNE_SYSTEM							REACTOME_ADAPTIVE_IMMUNE_SYSTEM
23172	FAM175B	family with sequence similarity 175, member B						PUJANA_BRCA1_PCC_NETWORK																															LASTOWSKA_NEUROBLASTOMA_COPY_NUMBER_DN									OSMAN_BLADDER_CANCER_UP
3073	HEXA	hexosaminidase A (alpha polypeptide)						PUJANA_BRCA1_PCC_NETWORK
55905	RNF114	ring finger protein 114						PUJANA_BRCA1_PCC_NETWORK
79171	RBM42	RNA binding motif protein 42						PUJANA_BRCA1_PCC_NETWORK
10960	LMAN2	lectin, mannose-binding 2							CASORELLI_ACUTE_PROMYELOCYTIC_LEUKEMIA_DN		PILON_KLF1_TARGETS_DN										MILI_PSEUDOPODIA_HAPTOTAXIS_DN																	DAIRKEE_TERT_TARGETS_UP							YAO_TEMPORAL_RESPONSE_TO_PROGESTERONE_CLUSTER_14
2037	EPB41L2	erythrocyte membrane protein band 4.1-like 2							CASORELLI_ACUTE_PROMYELOCYTIC_LEUKEMIA_DN		PILON_KLF1_TARGETS_DN																			GRAESSMANN_APOPTOSIS_BY_DOXORUBICIN_DN
203068	TUBB	tubulin, beta class I							CASORELLI_ACUTE_PROMYELOCYTIC_LEUKEMIA_DN			HSIAO_HOUSEKEEPING_GENES					PENG_GLUTAMINE_DEPRIVATION_DN							YAO_TEMPORAL_RESPONSE_TO_PROGESTERONE_CLUSTER_17						GRAESSMANN_APOPTOSIS_BY_DOXORUBICIN_DN					WEI_MYCN_TARGETS_WITH_E_BOX		WANG_TUMOR_INVASIVENESS_UP				SPIELMAN_LYMPHOBLAST_EUROPEAN_VS_ASIAN_UP
54974	THG1L	tRNA-histidine guanylyltransferase 1-like (S. cerevisiae)							CASORELLI_ACUTE_PROMYELOCYTIC_LEUKEMIA_DN				CAIRO_HEPATOBLASTOMA_CLASSES_UP	BIOPOLYMER_METABOLIC_PROCESS																				NUCLEOBASENUCLEOSIDENUCLEOTIDE_AND_NUCLEIC_ACID_METABOLIC_PROCESS
30001	ERO1L	ERO1-like (S. cerevisiae)							CASORELLI_ACUTE_PROMYELOCYTIC_LEUKEMIA_DN					BIOPOLYMER_METABOLIC_PROCESS		DANG_BOUND_BY_MYC		BENPORATH_MYC_MAX_TARGETS					KINSEY_TARGETS_OF_EWSR1_FLII_FUSION_UP									MOOTHA_PGC			WEI_MYCN_TARGETS_WITH_E_BOX								PROTEIN_METABOLIC_PROCESS
5074	PAWR	PRKC, apoptosis, WT1, regulator							CASORELLI_ACUTE_PROMYELOCYTIC_LEUKEMIA_DN					BIOPOLYMER_METABOLIC_PROCESS									KINSEY_TARGETS_OF_EWSR1_FLII_FUSION_UP						BLALOCK_ALZHEIMERS_DISEASE_UP					NUCLEOBASENUCLEOSIDENUCLEOTIDE_AND_NUCLEIC_ACID_METABOLIC_PROCESS
92609	TIMM50	translocase of inner mitochondrial membrane 50 homolog (S. cerevisiae)							CASORELLI_ACUTE_PROMYELOCYTIC_LEUKEMIA_DN					BIOPOLYMER_METABOLIC_PROCESS												KRIGE_RESPONSE_TO_TOSEDOSTAT_24HR_DN									WEI_MYCN_TARGETS_WITH_E_BOX								PROTEIN_METABOLIC_PROCESS
11267	SNF8	SNF8, ESCRT-II complex subunit, homolog (S. cerevisiae)							CASORELLI_ACUTE_PROMYELOCYTIC_LEUKEMIA_DN					BIOPOLYMER_METABOLIC_PROCESS																				NUCLEOBASENUCLEOSIDENUCLEOTIDE_AND_NUCLEIC_ACID_METABOLIC_PROCESS
9784	SNX17	sorting nexin 17							CASORELLI_ACUTE_PROMYELOCYTIC_LEUKEMIA_DN						KIM_ALL_DISORDERS_CALB1_CORR_UP
9123	SLC16A3	solute carrier family 16, member 3 (monocarboxylic acid transporter 4)							CASORELLI_ACUTE_PROMYELOCYTIC_LEUKEMIA_DN										SPIELMAN_LYMPHOBLAST_EUROPEAN_VS_ASIAN_DN																												LEE_BMP2_TARGETS_DN
29082	CHMP4A	charged multivesicular body protein 4A							CASORELLI_ACUTE_PROMYELOCYTIC_LEUKEMIA_DN											LOPEZ_MBD_TARGETS																										MARTENS_TRETINOIN_RESPONSE_DN
79602	ADIPOR2	adiponectin receptor 2							CASORELLI_ACUTE_PROMYELOCYTIC_LEUKEMIA_DN											LOPEZ_MBD_TARGETS
56005	C19orf10	chromosome 19 open reading frame 10							CASORELLI_ACUTE_PROMYELOCYTIC_LEUKEMIA_DN												MILI_PSEUDOPODIA_HAPTOTAXIS_DN									GRAESSMANN_APOPTOSIS_BY_DOXORUBICIN_DN															YAO_TEMPORAL_RESPONSE_TO_PROGESTERONE_CLUSTER_14
5719	PSMD13	proteasome (prosome, macropain) 26S subunit, non-ATPase, 13							CASORELLI_ACUTE_PROMYELOCYTIC_LEUKEMIA_DN														KINSEY_TARGETS_OF_EWSR1_FLII_FUSION_UP	YAO_TEMPORAL_RESPONSE_TO_PROGESTERONE_CLUSTER_17									REACTOME_IMMUNE_SYSTEM		WEI_MYCN_TARGETS_WITH_E_BOX			DAIRKEE_TERT_TARGETS_UP		REACTOME_ADAPTIVE_IMMUNE_SYSTEM	SPIELMAN_LYMPHOBLAST_EUROPEAN_VS_ASIAN_UP								GARY_CD5_TARGETS_DN
55719	FAM178A	family with sequence similarity 178, member A							CASORELLI_ACUTE_PROMYELOCYTIC_LEUKEMIA_DN														KINSEY_TARGETS_OF_EWSR1_FLII_FUSION_UP							GRAESSMANN_APOPTOSIS_BY_DOXORUBICIN_DN
79622	SNRNP25	small nuclear ribonucleoprotein 25kDa (U11/U12)							CASORELLI_ACUTE_PROMYELOCYTIC_LEUKEMIA_DN																TIEN_INTESTINE_PROBIOTICS_24HR_UP	KRIGE_RESPONSE_TO_TOSEDOSTAT_24HR_DN	KRIGE_RESPONSE_TO_TOSEDOSTAT_6HR_DN
55041	PLEKHB2	pleckstrin homology domain containing, family B (evectins) member 2							CASORELLI_ACUTE_PROMYELOCYTIC_LEUKEMIA_DN																TIEN_INTESTINE_PROBIOTICS_24HR_UP																			REN_ALVEOLAR_RHABDOMYOSARCOMA_DN
80895	ILKAP	integrin-linked kinase-associated serine/threonine phosphatase							CASORELLI_ACUTE_PROMYELOCYTIC_LEUKEMIA_DN																				BLALOCK_ALZHEIMERS_DISEASE_UP	GRAESSMANN_APOPTOSIS_BY_DOXORUBICIN_DN
9632	SEC24C	SEC24 family, member C (S. cerevisiae)							CASORELLI_ACUTE_PROMYELOCYTIC_LEUKEMIA_DN																				BLALOCK_ALZHEIMERS_DISEASE_UP				REACTOME_IMMUNE_SYSTEM						LASTOWSKA_NEUROBLASTOMA_COPY_NUMBER_DN	REACTOME_ADAPTIVE_IMMUNE_SYSTEM
10211	FLOT1	flotillin 1							CASORELLI_ACUTE_PROMYELOCYTIC_LEUKEMIA_DN																					GRAESSMANN_APOPTOSIS_BY_DOXORUBICIN_DN
116138	KLHDC3	kelch domain containing 3							CASORELLI_ACUTE_PROMYELOCYTIC_LEUKEMIA_DN																																							OSMAN_BLADDER_CANCER_UP
55191	NADSYN1	NAD synthetase 1							CASORELLI_ACUTE_PROMYELOCYTIC_LEUKEMIA_DN
6046	BRD2	bromodomain containing 2								ENK_UV_RESPONSE_KERATINOCYTE_UP	PILON_KLF1_TARGETS_DN	HSIAO_HOUSEKEEPING_GENES			KIM_ALL_DISORDERS_CALB1_CORR_UP														BLALOCK_ALZHEIMERS_DISEASE_UP							PENG_LEUCINE_DEPRIVATION_DN	WANG_TUMOR_INVASIVENESS_UP
10519	CIB1	calcium and integrin binding 1 (calmyrin)								ENK_UV_RESPONSE_KERATINOCYTE_UP	PILON_KLF1_TARGETS_DN			BIOPOLYMER_METABOLIC_PROCESS		DANG_BOUND_BY_MYC		BENPORATH_MYC_MAX_TARGETS											BLALOCK_ALZHEIMERS_DISEASE_UP					NUCLEOBASENUCLEOSIDENUCLEOTIDE_AND_NUCLEIC_ACID_METABOLIC_PROCESS
1051	CEBPB	CCAAT/enhancer binding protein (C/EBP), beta								ENK_UV_RESPONSE_KERATINOCYTE_UP	PILON_KLF1_TARGETS_DN			BIOPOLYMER_METABOLIC_PROCESS									KINSEY_TARGETS_OF_EWSR1_FLII_FUSION_UP							GRAESSMANN_APOPTOSIS_BY_DOXORUBICIN_DN				NUCLEOBASENUCLEOSIDENUCLEOTIDE_AND_NUCLEIC_ACID_METABOLIC_PROCESS							SPIELMAN_LYMPHOBLAST_EUROPEAN_VS_ASIAN_UP					MARTENS_TRETINOIN_RESPONSE_DN
5861	RAB1A	RAB1A, member RAS oncogene family								ENK_UV_RESPONSE_KERATINOCYTE_UP	PILON_KLF1_TARGETS_DN				KIM_ALL_DISORDERS_CALB1_CORR_UP	DANG_BOUND_BY_MYC		BENPORATH_MYC_MAX_TARGETS	SPIELMAN_LYMPHOBLAST_EUROPEAN_VS_ASIAN_DN	LOPEZ_MBD_TARGETS		PENG_RAPAMYCIN_RESPONSE_DN	KINSEY_TARGETS_OF_EWSR1_FLII_FUSION_UP																					REN_ALVEOLAR_RHABDOMYOSARCOMA_DN
3726	JUNB	jun B proto-oncogene								ENK_UV_RESPONSE_KERATINOCYTE_UP		HSIAO_HOUSEKEEPING_GENES		BIOPOLYMER_METABOLIC_PROCESS		DANG_BOUND_BY_MYC				LOPEZ_MBD_TARGETS														NUCLEOBASENUCLEOSIDENUCLEOTIDE_AND_NUCLEIC_ACID_METABOLIC_PROCESS
5441	POLR2L	polymerase (RNA) II (DNA directed) polypeptide L, 7.6kDa								ENK_UV_RESPONSE_KERATINOCYTE_UP		HSIAO_HOUSEKEEPING_GENES		BIOPOLYMER_METABOLIC_PROCESS											TIEN_INTESTINE_PROBIOTICS_24HR_UP									NUCLEOBASENUCLEOSIDENUCLEOTIDE_AND_NUCLEIC_ACID_METABOLIC_PROCESS								LI_DCP2_BOUND_MRNA				MARTENS_TRETINOIN_RESPONSE_DN
302	ANXA2	annexin A2								ENK_UV_RESPONSE_KERATINOCYTE_UP		HSIAO_HOUSEKEEPING_GENES							SPIELMAN_LYMPHOBLAST_EUROPEAN_VS_ASIAN_DN										BLALOCK_ALZHEIMERS_DISEASE_UP						WEI_MYCN_TARGETS_WITH_E_BOX		WANG_TUMOR_INVASIVENESS_UP							REN_ALVEOLAR_RHABDOMYOSARCOMA_DN
3315	HSPB1	heat shock 27kDa protein 1								ENK_UV_RESPONSE_KERATINOCYTE_UP		HSIAO_HOUSEKEEPING_GENES														KRIGE_RESPONSE_TO_TOSEDOSTAT_24HR_DN	KRIGE_RESPONSE_TO_TOSEDOSTAT_6HR_DN														SPIELMAN_LYMPHOBLAST_EUROPEAN_VS_ASIAN_UP		PROTEIN_METABOLIC_PROCESS			MARTENS_TRETINOIN_RESPONSE_DN
2874	GPS2	G protein pathway suppressor 2								ENK_UV_RESPONSE_KERATINOCYTE_UP		HSIAO_HOUSEKEEPING_GENES																																		MARTENS_TRETINOIN_RESPONSE_DN
7328	UBE2H	ubiquitin-conjugating enzyme E2H								ENK_UV_RESPONSE_KERATINOCYTE_UP				BIOPOLYMER_METABOLIC_PROCESS																			REACTOME_IMMUNE_SYSTEM							REACTOME_ADAPTIVE_IMMUNE_SYSTEM			PROTEIN_METABOLIC_PROCESS
2717	GLA	galactosidase, alpha								ENK_UV_RESPONSE_KERATINOCYTE_UP						DANG_BOUND_BY_MYC					MILI_PSEUDOPODIA_HAPTOTAXIS_DN					KRIGE_RESPONSE_TO_TOSEDOSTAT_24HR_DN	KRIGE_RESPONSE_TO_TOSEDOSTAT_6HR_DN																			MARTENS_TRETINOIN_RESPONSE_DN	LEE_BMP2_TARGETS_DN
6183	MRPS12	mitochondrial ribosomal protein S12								ENK_UV_RESPONSE_KERATINOCYTE_UP							PENG_GLUTAMINE_DEPRIVATION_DN					PENG_RAPAMYCIN_RESPONSE_DN		YAO_TEMPORAL_RESPONSE_TO_PROGESTERONE_CLUSTER_17		KRIGE_RESPONSE_TO_TOSEDOSTAT_24HR_DN	KRIGE_RESPONSE_TO_TOSEDOSTAT_6HR_DN	STARK_PREFRONTAL_CORTEX_22Q11_DELETION_DN				MOOTHA_PGC			WEI_MYCN_TARGETS_WITH_E_BOX	PENG_LEUCINE_DEPRIVATION_DN						LI_DCP2_BOUND_MRNA							GARY_CD5_TARGETS_DN
4758	NEU1	sialidase 1 (lysosomal sialidase)								ENK_UV_RESPONSE_KERATINOCYTE_UP									SPIELMAN_LYMPHOBLAST_EUROPEAN_VS_ASIAN_DN																									REN_ALVEOLAR_RHABDOMYOSARCOMA_DN
4713	NDUFB7	NADH dehydrogenase (ubiquinone) 1 beta subcomplex, 7, 18kDa								ENK_UV_RESPONSE_KERATINOCYTE_UP										LOPEZ_MBD_TARGETS				YAO_TEMPORAL_RESPONSE_TO_PROGESTERONE_CLUSTER_17		KRIGE_RESPONSE_TO_TOSEDOSTAT_24HR_DN	KRIGE_RESPONSE_TO_TOSEDOSTAT_6HR_DN										WANG_TUMOR_INVASIVENESS_UP				SPIELMAN_LYMPHOBLAST_EUROPEAN_VS_ASIAN_UP	LI_DCP2_BOUND_MRNA							GARY_CD5_TARGETS_DN
10482	NXF1	nuclear RNA export factor 1								ENK_UV_RESPONSE_KERATINOCYTE_UP												PENG_RAPAMYCIN_RESPONSE_DN														PENG_LEUCINE_DEPRIVATION_DN													GARY_CD5_TARGETS_DN
8673	VAMP8	vesicle-associated membrane protein 8 (endobrevin)								ENK_UV_RESPONSE_KERATINOCYTE_UP															TIEN_INTESTINE_PROBIOTICS_24HR_UP	KRIGE_RESPONSE_TO_TOSEDOSTAT_24HR_DN	KRIGE_RESPONSE_TO_TOSEDOSTAT_6HR_DN					MOOTHA_PGC
8694	DGAT1	diacylglycerol O-acyltransferase 1								ENK_UV_RESPONSE_KERATINOCYTE_UP																						MOOTHA_PGC						DAIRKEE_TERT_TARGETS_UP
834	CASP1	caspase 1, apoptosis-related cysteine peptidase (interleukin 1, beta, convertase)								ENK_UV_RESPONSE_KERATINOCYTE_UP																							REACTOME_IMMUNE_SYSTEM										PROTEIN_METABOLIC_PROCESS						GARY_CD5_TARGETS_DN
8682	PEA15	phosphoprotein enriched in astrocytes 15								ENK_UV_RESPONSE_KERATINOCYTE_UP																																		REN_ALVEOLAR_RHABDOMYOSARCOMA_DN
10055	SAE1	SUMO1 activating enzyme subunit 1									PILON_KLF1_TARGETS_DN		CAIRO_HEPATOBLASTOMA_CLASSES_UP	BIOPOLYMER_METABOLIC_PROCESS		DANG_BOUND_BY_MYC		BENPORATH_MYC_MAX_TARGETS					KINSEY_TARGETS_OF_EWSR1_FLII_FUSION_UP	YAO_TEMPORAL_RESPONSE_TO_PROGESTERONE_CLUSTER_17					BLALOCK_ALZHEIMERS_DISEASE_UP	GRAESSMANN_APOPTOSIS_BY_DOXORUBICIN_DN			REACTOME_IMMUNE_SYSTEM							REACTOME_ADAPTIVE_IMMUNE_SYSTEM			PROTEIN_METABOLIC_PROCESS					OSMAN_BLADDER_CANCER_UP
51192	CKLF	chemokine-like factor									PILON_KLF1_TARGETS_DN		CAIRO_HEPATOBLASTOMA_CLASSES_UP								MILI_PSEUDOPODIA_HAPTOTAXIS_DN				TIEN_INTESTINE_PROBIOTICS_24HR_UP
6747	SSR3	signal sequence receptor, gamma (translocon-associated protein gamma)									PILON_KLF1_TARGETS_DN		CAIRO_HEPATOBLASTOMA_CLASSES_UP								MILI_PSEUDOPODIA_HAPTOTAXIS_DN																WANG_TUMOR_INVASIVENESS_UP								YAO_TEMPORAL_RESPONSE_TO_PROGESTERONE_CLUSTER_14
51388	NIP7	nuclear import 7 homolog (S. cerevisiae)									PILON_KLF1_TARGETS_DN		CAIRO_HEPATOBLASTOMA_CLASSES_UP										KINSEY_TARGETS_OF_EWSR1_FLII_FUSION_UP		TIEN_INTESTINE_PROBIOTICS_24HR_UP	KRIGE_RESPONSE_TO_TOSEDOSTAT_24HR_DN	KRIGE_RESPONSE_TO_TOSEDOSTAT_6HR_DN																			MARTENS_TRETINOIN_RESPONSE_DN	LEE_BMP2_TARGETS_DN
55055	ZWILCH	Zwilch, kinetochore associated, homolog (Drosophila)									PILON_KLF1_TARGETS_DN		CAIRO_HEPATOBLASTOMA_CLASSES_UP										KINSEY_TARGETS_OF_EWSR1_FLII_FUSION_UP												WEI_MYCN_TARGETS_WITH_E_BOX												LEE_BMP2_TARGETS_DN
55379	LRRC59	leucine rich repeat containing 59									PILON_KLF1_TARGETS_DN		CAIRO_HEPATOBLASTOMA_CLASSES_UP																															REN_ALVEOLAR_RHABDOMYOSARCOMA_DN			LEE_BMP2_TARGETS_DN
9343	EFTUD2	elongation factor Tu GTP binding domain containing 2									PILON_KLF1_TARGETS_DN			BIOPOLYMER_METABOLIC_PROCESS				BENPORATH_MYC_MAX_TARGETS																NUCLEOBASENUCLEOSIDENUCLEOTIDE_AND_NUCLEIC_ACID_METABOLIC_PROCESS											YAO_TEMPORAL_RESPONSE_TO_PROGESTERONE_CLUSTER_14
7874	USP7	ubiquitin specific peptidase 7 (herpes virus-associated)									PILON_KLF1_TARGETS_DN			BIOPOLYMER_METABOLIC_PROCESS											TIEN_INTESTINE_PROBIOTICS_24HR_UP	KRIGE_RESPONSE_TO_TOSEDOSTAT_24HR_DN	KRIGE_RESPONSE_TO_TOSEDOSTAT_6HR_DN		BLALOCK_ALZHEIMERS_DISEASE_UP														PROTEIN_METABOLIC_PROCESS
5613	PRKX	protein kinase, X-linked									PILON_KLF1_TARGETS_DN			BIOPOLYMER_METABOLIC_PROCESS															BLALOCK_ALZHEIMERS_DISEASE_UP														PROTEIN_METABOLIC_PROCESS
54815	GATAD2A	GATA zinc finger domain containing 2A									PILON_KLF1_TARGETS_DN			BIOPOLYMER_METABOLIC_PROCESS																				NUCLEOBASENUCLEOSIDENUCLEOTIDE_AND_NUCLEIC_ACID_METABOLIC_PROCESS											YAO_TEMPORAL_RESPONSE_TO_PROGESTERONE_CLUSTER_14
406	ARNTL	aryl hydrocarbon receptor nuclear translocator-like									PILON_KLF1_TARGETS_DN			BIOPOLYMER_METABOLIC_PROCESS																				NUCLEOBASENUCLEOSIDENUCLEOTIDE_AND_NUCLEIC_ACID_METABOLIC_PROCESS
84061	MAGT1	magnesium transporter 1									PILON_KLF1_TARGETS_DN			BIOPOLYMER_METABOLIC_PROCESS																													PROTEIN_METABOLIC_PROCESS					OSMAN_BLADDER_CANCER_UP	GARY_CD5_TARGETS_DN
3419	IDH3A	isocitrate dehydrogenase 3 (NAD+) alpha									PILON_KLF1_TARGETS_DN				KIM_ALL_DISORDERS_CALB1_CORR_UP		PENG_GLUTAMINE_DEPRIVATION_DN					PENG_RAPAMYCIN_RESPONSE_DN	KINSEY_TARGETS_OF_EWSR1_FLII_FUSION_UP			KRIGE_RESPONSE_TO_TOSEDOSTAT_24HR_DN	KRIGE_RESPONSE_TO_TOSEDOSTAT_6HR_DN	STARK_PREFRONTAL_CORTEX_22Q11_DELETION_DN				MOOTHA_PGC															LEE_BMP2_TARGETS_DN
10897	YIF1A	Yip1 interacting factor homolog A (S. cerevisiae)									PILON_KLF1_TARGETS_DN					DANG_BOUND_BY_MYC	PENG_GLUTAMINE_DEPRIVATION_DN	BENPORATH_MYC_MAX_TARGETS
7803	PTP4A1	protein tyrosine phosphatase type IVA, member 1									PILON_KLF1_TARGETS_DN					DANG_BOUND_BY_MYC		BENPORATH_MYC_MAX_TARGETS		LOPEZ_MBD_TARGETS			KINSEY_TARGETS_OF_EWSR1_FLII_FUSION_UP																		SPIELMAN_LYMPHOBLAST_EUROPEAN_VS_ASIAN_UP					MARTENS_TRETINOIN_RESPONSE_DN
64834	ELOVL1	ELOVL fatty acid elongase 1									PILON_KLF1_TARGETS_DN					DANG_BOUND_BY_MYC		BENPORATH_MYC_MAX_TARGETS			MILI_PSEUDOPODIA_HAPTOTAXIS_DN																		LASTOWSKA_NEUROBLASTOMA_COPY_NUMBER_DN					REN_ALVEOLAR_RHABDOMYOSARCOMA_DN		MARTENS_TRETINOIN_RESPONSE_DN
7090	TLE3	transducin-like enhancer of split 3 (E(sp1) homolog, Drosophila)									PILON_KLF1_TARGETS_DN					DANG_BOUND_BY_MYC		BENPORATH_MYC_MAX_TARGETS											BLALOCK_ALZHEIMERS_DISEASE_UP
3398	ID2	inhibitor of DNA binding 2, dominant negative helix-loop-helix protein									PILON_KLF1_TARGETS_DN					DANG_BOUND_BY_MYC						PENG_RAPAMYCIN_RESPONSE_DN	KINSEY_TARGETS_OF_EWSR1_FLII_FUSION_UP		TIEN_INTESTINE_PROBIOTICS_24HR_UP							MOOTHA_PGC		NUCLEOBASENUCLEOSIDENUCLEOTIDE_AND_NUCLEIC_ACID_METABOLIC_PROCESS
3613	IMPA2	inositol(myo)-1(or 4)-monophosphatase 2									PILON_KLF1_TARGETS_DN					DANG_BOUND_BY_MYC							KINSEY_TARGETS_OF_EWSR1_FLII_FUSION_UP		TIEN_INTESTINE_PROBIOTICS_24HR_UP
4615	MYD88	myeloid differentiation primary response gene (88)									PILON_KLF1_TARGETS_DN						PENG_GLUTAMINE_DEPRIVATION_DN		SPIELMAN_LYMPHOBLAST_EUROPEAN_VS_ASIAN_DN														REACTOME_IMMUNE_SYSTEM
79073	TMEM109	transmembrane protein 109									PILON_KLF1_TARGETS_DN						PENG_GLUTAMINE_DEPRIVATION_DN				MILI_PSEUDOPODIA_HAPTOTAXIS_DN	PENG_RAPAMYCIN_RESPONSE_DN		YAO_TEMPORAL_RESPONSE_TO_PROGESTERONE_CLUSTER_17	TIEN_INTESTINE_PROBIOTICS_24HR_UP	KRIGE_RESPONSE_TO_TOSEDOSTAT_24HR_DN	KRIGE_RESPONSE_TO_TOSEDOSTAT_6HR_DN			GRAESSMANN_APOPTOSIS_BY_DOXORUBICIN_DN						PENG_LEUCINE_DEPRIVATION_DN
54732	TMED9	transmembrane emp24 protein transport domain containing 9									PILON_KLF1_TARGETS_DN						PENG_GLUTAMINE_DEPRIVATION_DN				MILI_PSEUDOPODIA_HAPTOTAXIS_DN
3842	TNPO1	transportin 1									PILON_KLF1_TARGETS_DN						PENG_GLUTAMINE_DEPRIVATION_DN					PENG_RAPAMYCIN_RESPONSE_DN			TIEN_INTESTINE_PROBIOTICS_24HR_UP				BLALOCK_ALZHEIMERS_DISEASE_UP																			OSMAN_BLADDER_CANCER_UP	GARY_CD5_TARGETS_DN
23471	TRAM1	translocation associated membrane protein 1									PILON_KLF1_TARGETS_DN								SPIELMAN_LYMPHOBLAST_EUROPEAN_VS_ASIAN_DN					YAO_TEMPORAL_RESPONSE_TO_PROGESTERONE_CLUSTER_17					BLALOCK_ALZHEIMERS_DISEASE_UP
11102	RPP14	ribonuclease P/MRP 14kDa subunit									PILON_KLF1_TARGETS_DN								SPIELMAN_LYMPHOBLAST_EUROPEAN_VS_ASIAN_DN											GRAESSMANN_APOPTOSIS_BY_DOXORUBICIN_DN
10201	NME6	non-metastatic cells 6, protein expressed in (nucleoside-diphosphate kinase)									PILON_KLF1_TARGETS_DN								SPIELMAN_LYMPHOBLAST_EUROPEAN_VS_ASIAN_DN																				LASTOWSKA_NEUROBLASTOMA_COPY_NUMBER_DN			LI_DCP2_BOUND_MRNA
90231	KIAA2013	KIAA2013									PILON_KLF1_TARGETS_DN									LOPEZ_MBD_TARGETS	MILI_PSEUDOPODIA_HAPTOTAXIS_DN																		LASTOWSKA_NEUROBLASTOMA_COPY_NUMBER_DN
51752	ERAP1	endoplasmic reticulum aminopeptidase 1									PILON_KLF1_TARGETS_DN									LOPEZ_MBD_TARGETS									BLALOCK_ALZHEIMERS_DISEASE_UP				REACTOME_IMMUNE_SYSTEM							REACTOME_ADAPTIVE_IMMUNE_SYSTEM			PROTEIN_METABOLIC_PROCESS					OSMAN_BLADDER_CANCER_UP	GARY_CD5_TARGETS_DN
4818	NKG7	natural killer cell group 7 sequence									PILON_KLF1_TARGETS_DN									LOPEZ_MBD_TARGETS																												OSMAN_BLADDER_CANCER_UP
57222	ERGIC1	endoplasmic reticulum-golgi intermediate compartment (ERGIC) 1									PILON_KLF1_TARGETS_DN										MILI_PSEUDOPODIA_HAPTOTAXIS_DN					KRIGE_RESPONSE_TO_TOSEDOSTAT_24HR_DN	KRIGE_RESPONSE_TO_TOSEDOSTAT_6HR_DN			GRAESSMANN_APOPTOSIS_BY_DOXORUBICIN_DN															YAO_TEMPORAL_RESPONSE_TO_PROGESTERONE_CLUSTER_14			OSMAN_BLADDER_CANCER_UP
340061	TMEM173	transmembrane protein 173									PILON_KLF1_TARGETS_DN										MILI_PSEUDOPODIA_HAPTOTAXIS_DN					KRIGE_RESPONSE_TO_TOSEDOSTAT_24HR_DN	KRIGE_RESPONSE_TO_TOSEDOSTAT_6HR_DN
84271	POLDIP3	polymerase (DNA-directed), delta interacting protein 3									PILON_KLF1_TARGETS_DN										MILI_PSEUDOPODIA_HAPTOTAXIS_DN
84975	MFSD5	major facilitator superfamily domain containing 5									PILON_KLF1_TARGETS_DN										MILI_PSEUDOPODIA_HAPTOTAXIS_DN
9341	VAMP3	vesicle-associated membrane protein 3 (cellubrevin)									PILON_KLF1_TARGETS_DN												KINSEY_TARGETS_OF_EWSR1_FLII_FUSION_UP		TIEN_INTESTINE_PROBIOTICS_24HR_UP				BLALOCK_ALZHEIMERS_DISEASE_UP	GRAESSMANN_APOPTOSIS_BY_DOXORUBICIN_DN									LASTOWSKA_NEUROBLASTOMA_COPY_NUMBER_DN				PROTEIN_METABOLIC_PROCESS	REN_ALVEOLAR_RHABDOMYOSARCOMA_DN
23443	SLC35A3	solute carrier family 35 (UDP-N-acetylglucosamine (UDP-GlcNAc) transporter), member A3									PILON_KLF1_TARGETS_DN												KINSEY_TARGETS_OF_EWSR1_FLII_FUSION_UP						BLALOCK_ALZHEIMERS_DISEASE_UP	GRAESSMANN_APOPTOSIS_BY_DOXORUBICIN_DN				NUCLEOBASENUCLEOSIDENUCLEOTIDE_AND_NUCLEIC_ACID_METABOLIC_PROCESS
6867	TACC1	transforming, acidic coiled-coil containing protein 1									PILON_KLF1_TARGETS_DN												KINSEY_TARGETS_OF_EWSR1_FLII_FUSION_UP						BLALOCK_ALZHEIMERS_DISEASE_UP
79647	AKIRIN1	akirin 1									PILON_KLF1_TARGETS_DN												KINSEY_TARGETS_OF_EWSR1_FLII_FUSION_UP																LASTOWSKA_NEUROBLASTOMA_COPY_NUMBER_DN								LEE_BMP2_TARGETS_DN
55004	LAMTOR1	late endosomal/lysosomal adaptor, MAPK and MTOR activator 1									PILON_KLF1_TARGETS_DN													YAO_TEMPORAL_RESPONSE_TO_PROGESTERONE_CLUSTER_17				STARK_PREFRONTAL_CORTEX_22Q11_DELETION_DN											LASTOWSKA_NEUROBLASTOMA_COPY_NUMBER_DN
7171	TPM4	tropomyosin 4									PILON_KLF1_TARGETS_DN													YAO_TEMPORAL_RESPONSE_TO_PROGESTERONE_CLUSTER_17																				REN_ALVEOLAR_RHABDOMYOSARCOMA_DN				OSMAN_BLADDER_CANCER_UP
51116	MRPS2	mitochondrial ribosomal protein S2									PILON_KLF1_TARGETS_DN														TIEN_INTESTINE_PROBIOTICS_24HR_UP							MOOTHA_PGC			WEI_MYCN_TARGETS_WITH_E_BOX			DAIRKEE_TERT_TARGETS_UP									LEE_BMP2_TARGETS_DN
93487	MAPK1IP1L	mitogen-activated protein kinase 1 interacting protein 1-like									PILON_KLF1_TARGETS_DN														TIEN_INTESTINE_PROBIOTICS_24HR_UP
64975	MRPL41	mitochondrial ribosomal protein L41									PILON_KLF1_TARGETS_DN															KRIGE_RESPONSE_TO_TOSEDOSTAT_24HR_DN	KRIGE_RESPONSE_TO_TOSEDOSTAT_6HR_DN	STARK_PREFRONTAL_CORTEX_22Q11_DELETION_DN							WEI_MYCN_TARGETS_WITH_E_BOX								PROTEIN_METABOLIC_PROCESS
51280	GOLM1	golgi membrane protein 1									PILON_KLF1_TARGETS_DN															KRIGE_RESPONSE_TO_TOSEDOSTAT_24HR_DN	KRIGE_RESPONSE_TO_TOSEDOSTAT_6HR_DN								WEI_MYCN_TARGETS_WITH_E_BOX
54865	GPATCH4	G patch domain containing 4									PILON_KLF1_TARGETS_DN															KRIGE_RESPONSE_TO_TOSEDOSTAT_24HR_DN	KRIGE_RESPONSE_TO_TOSEDOSTAT_6HR_DN																			MARTENS_TRETINOIN_RESPONSE_DN			GARY_CD5_TARGETS_DN
55505	NOP10	NOP10 ribonucleoprotein homolog (yeast)									PILON_KLF1_TARGETS_DN																	STARK_PREFRONTAL_CORTEX_22Q11_DELETION_DN		GRAESSMANN_APOPTOSIS_BY_DOXORUBICIN_DN		MOOTHA_PGC
10095	ARPC1B	actin related protein 2/3 complex, subunit 1B, 41kDa									PILON_KLF1_TARGETS_DN																		BLALOCK_ALZHEIMERS_DISEASE_UP	GRAESSMANN_APOPTOSIS_BY_DOXORUBICIN_DN														REN_ALVEOLAR_RHABDOMYOSARCOMA_DN
1267	CNP	2',3'-cyclic nucleotide 3' phosphodiesterase									PILON_KLF1_TARGETS_DN																		BLALOCK_ALZHEIMERS_DISEASE_UP
8737	RIPK1	receptor (TNFRSF)-interacting serine-threonine kinase 1									PILON_KLF1_TARGETS_DN																			GRAESSMANN_APOPTOSIS_BY_DOXORUBICIN_DN			REACTOME_IMMUNE_SYSTEM
25923	ATL3	atlastin GTPase 3									PILON_KLF1_TARGETS_DN																			GRAESSMANN_APOPTOSIS_BY_DOXORUBICIN_DN					WEI_MYCN_TARGETS_WITH_E_BOX
51013	EXOSC1	exosome component 1									PILON_KLF1_TARGETS_DN																			GRAESSMANN_APOPTOSIS_BY_DOXORUBICIN_DN																	LEE_BMP2_TARGETS_DN
84324	SARNP	SAP domain containing ribonucleoprotein									PILON_KLF1_TARGETS_DN																			GRAESSMANN_APOPTOSIS_BY_DOXORUBICIN_DN																		OSMAN_BLADDER_CANCER_UP
26057	ANKRD17	ankyrin repeat domain 17									PILON_KLF1_TARGETS_DN																			GRAESSMANN_APOPTOSIS_BY_DOXORUBICIN_DN																		OSMAN_BLADDER_CANCER_UP
29098	RANGRF	RAN guanine nucleotide release factor									PILON_KLF1_TARGETS_DN																					MOOTHA_PGC															LEE_BMP2_TARGETS_DN
51103	NDUFAF1	NADH dehydrogenase (ubiquinone) 1 alpha subcomplex, assembly factor 1									PILON_KLF1_TARGETS_DN																					MOOTHA_PGC
140739	UBE2F	ubiquitin-conjugating enzyme E2F (putative)									PILON_KLF1_TARGETS_DN																						REACTOME_IMMUNE_SYSTEM							REACTOME_ADAPTIVE_IMMUNE_SYSTEM							LEE_BMP2_TARGETS_DN		GARY_CD5_TARGETS_DN
54926	UBE2R2	ubiquitin-conjugating enzyme E2R 2									PILON_KLF1_TARGETS_DN																						REACTOME_IMMUNE_SYSTEM							REACTOME_ADAPTIVE_IMMUNE_SYSTEM
1783	DYNC1LI2	dynein, cytoplasmic 1, light intermediate chain 2									PILON_KLF1_TARGETS_DN																						REACTOME_IMMUNE_SYSTEM							REACTOME_ADAPTIVE_IMMUNE_SYSTEM
83440	ADPGK	ADP-dependent glucokinase									PILON_KLF1_TARGETS_DN																								WEI_MYCN_TARGETS_WITH_E_BOX												LEE_BMP2_TARGETS_DN
79707	NOL9	nucleolar protein 9									PILON_KLF1_TARGETS_DN																												LASTOWSKA_NEUROBLASTOMA_COPY_NUMBER_DN								LEE_BMP2_TARGETS_DN	OSMAN_BLADDER_CANCER_UP
51060	TXNDC12	thioredoxin domain containing 12 (endoplasmic reticulum)									PILON_KLF1_TARGETS_DN																												LASTOWSKA_NEUROBLASTOMA_COPY_NUMBER_DN
23243	ANKRD28	ankyrin repeat domain 28									PILON_KLF1_TARGETS_DN																												LASTOWSKA_NEUROBLASTOMA_COPY_NUMBER_DN
57580	PREX1	phosphatidylinositol-3,4,5-trisphosphate-dependent Rac exchange factor 1									PILON_KLF1_TARGETS_DN																																PROTEIN_METABOLIC_PROCESS
51808	PHAX	phosphorylated adaptor for RNA export									PILON_KLF1_TARGETS_DN																																					OSMAN_BLADDER_CANCER_UP	GARY_CD5_TARGETS_DN
5922	RASA2	RAS p21 protein activator 2									PILON_KLF1_TARGETS_DN																																					OSMAN_BLADDER_CANCER_UP
25939	SAMHD1	SAM domain and HD domain 1									PILON_KLF1_TARGETS_DN																																					OSMAN_BLADDER_CANCER_UP
144699	FBXL14	F-box and leucine-rich repeat protein 14									PILON_KLF1_TARGETS_DN
11020	IFT27	intraflagellar transport 27 homolog (Chlamydomonas)									PILON_KLF1_TARGETS_DN
94056	SYAP1	synapse associated protein 1									PILON_KLF1_TARGETS_DN
23333	DPY19L1	dpy-19-like 1 (C. elegans)									PILON_KLF1_TARGETS_DN
54499	TMCO1	transmembrane and coiled-coil domains 1									PILON_KLF1_TARGETS_DN
56882	CDC42SE1	CDC42 small effector 1									PILON_KLF1_TARGETS_DN
51449	PCYOX1	prenylcysteine oxidase 1									PILON_KLF1_TARGETS_DN
2769	GNA15	guanine nucleotide binding protein (G protein), alpha 15 (Gq class)									PILON_KLF1_TARGETS_DN
257106	ARHGAP30	Rho GTPase activating protein 30									PILON_KLF1_TARGETS_DN
517	ATP5G2	ATP synthase, H+ transporting, mitochondrial Fo complex, subunit C2 (subunit 9)										HSIAO_HOUSEKEEPING_GENES	CAIRO_HEPATOBLASTOMA_CLASSES_UP			DANG_BOUND_BY_MYC		BENPORATH_MYC_MAX_TARGETS		LOPEZ_MBD_TARGETS	MILI_PSEUDOPODIA_HAPTOTAXIS_DN									GRAESSMANN_APOPTOSIS_BY_DOXORUBICIN_DN								DAIRKEE_TERT_TARGETS_UP			SPIELMAN_LYMPHOBLAST_EUROPEAN_VS_ASIAN_UP
2873	GPS1	G protein pathway suppressor 1										HSIAO_HOUSEKEEPING_GENES	CAIRO_HEPATOBLASTOMA_CLASSES_UP																																YAO_TEMPORAL_RESPONSE_TO_PROGESTERONE_CLUSTER_14		LEE_BMP2_TARGETS_DN
5663	PSEN1	presenilin 1										HSIAO_HOUSEKEEPING_GENES		BIOPOLYMER_METABOLIC_PROCESS							MILI_PSEUDOPODIA_HAPTOTAXIS_DN																						PROTEIN_METABOLIC_PROCESS
2495	FTH1	ferritin, heavy polypeptide 1										HSIAO_HOUSEKEEPING_GENES						BENPORATH_MYC_MAX_TARGETS											BLALOCK_ALZHEIMERS_DISEASE_UP										LASTOWSKA_NEUROBLASTOMA_COPY_NUMBER_DN							MARTENS_TRETINOIN_RESPONSE_DN
10980	COPS6	COP9 constitutive photomorphogenic homolog subunit 6 (Arabidopsis)										HSIAO_HOUSEKEEPING_GENES												YAO_TEMPORAL_RESPONSE_TO_PROGESTERONE_CLUSTER_17				STARK_PREFRONTAL_CORTEX_22Q11_DELETION_DN																		MARTENS_TRETINOIN_RESPONSE_DN
1191	CLU	clusterin										HSIAO_HOUSEKEEPING_GENES																	BLALOCK_ALZHEIMERS_DISEASE_UP															REN_ALVEOLAR_RHABDOMYOSARCOMA_DN
5245	PHB	prohibitin											CAIRO_HEPATOBLASTOMA_CLASSES_UP	BIOPOLYMER_METABOLIC_PROCESS		DANG_BOUND_BY_MYC	PENG_GLUTAMINE_DEPRIVATION_DN			LOPEZ_MBD_TARGETS		PENG_RAPAMYCIN_RESPONSE_DN			TIEN_INTESTINE_PROBIOTICS_24HR_UP	KRIGE_RESPONSE_TO_TOSEDOSTAT_24HR_DN	KRIGE_RESPONSE_TO_TOSEDOSTAT_6HR_DN			GRAESSMANN_APOPTOSIS_BY_DOXORUBICIN_DN	HALLMARK_MYC_TARGETS_V1			NUCLEOBASENUCLEOSIDENUCLEOTIDE_AND_NUCLEIC_ACID_METABOLIC_PROCESS	WEI_MYCN_TARGETS_WITH_E_BOX								PROTEIN_METABOLIC_PROCESS						GARY_CD5_TARGETS_DN
9391	CIAO1	cytosolic iron-sulfur protein assembly 1											CAIRO_HEPATOBLASTOMA_CLASSES_UP	BIOPOLYMER_METABOLIC_PROCESS		DANG_BOUND_BY_MYC		BENPORATH_MYC_MAX_TARGETS														MOOTHA_PGC		NUCLEOBASENUCLEOSIDENUCLEOTIDE_AND_NUCLEIC_ACID_METABOLIC_PROCESS
10084	PQBP1	polyglutamine binding protein 1											CAIRO_HEPATOBLASTOMA_CLASSES_UP	BIOPOLYMER_METABOLIC_PROCESS		DANG_BOUND_BY_MYC														GRAESSMANN_APOPTOSIS_BY_DOXORUBICIN_DN				NUCLEOBASENUCLEOSIDENUCLEOTIDE_AND_NUCLEIC_ACID_METABOLIC_PROCESS				DAIRKEE_TERT_TARGETS_UP			SPIELMAN_LYMPHOBLAST_EUROPEAN_VS_ASIAN_UP								GARY_CD5_TARGETS_DN
10075	HUWE1	HECT, UBA and WWE domain containing 1											CAIRO_HEPATOBLASTOMA_CLASSES_UP	BIOPOLYMER_METABOLIC_PROCESS						LOPEZ_MBD_TARGETS										GRAESSMANN_APOPTOSIS_BY_DOXORUBICIN_DN			REACTOME_IMMUNE_SYSTEM							REACTOME_ADAPTIVE_IMMUNE_SYSTEM			PROTEIN_METABOLIC_PROCESS
11284	PNKP	polynucleotide kinase 3'-phosphatase											CAIRO_HEPATOBLASTOMA_CLASSES_UP	BIOPOLYMER_METABOLIC_PROCESS																				NUCLEOBASENUCLEOSIDENUCLEOTIDE_AND_NUCLEIC_ACID_METABOLIC_PROCESS
51081	MRPS7	mitochondrial ribosomal protein S7											CAIRO_HEPATOBLASTOMA_CLASSES_UP						SPIELMAN_LYMPHOBLAST_EUROPEAN_VS_ASIAN_DN					YAO_TEMPORAL_RESPONSE_TO_PROGESTERONE_CLUSTER_17																			PROTEIN_METABOLIC_PROCESS			MARTENS_TRETINOIN_RESPONSE_DN
7165	TPD52L2	tumor protein D52-like 2											CAIRO_HEPATOBLASTOMA_CLASSES_UP							LOPEZ_MBD_TARGETS									BLALOCK_ALZHEIMERS_DISEASE_UP	GRAESSMANN_APOPTOSIS_BY_DOXORUBICIN_DN
10945	KDELR1	KDEL (Lys-Asp-Glu-Leu) endoplasmic reticulum protein retention receptor 1											CAIRO_HEPATOBLASTOMA_CLASSES_UP							LOPEZ_MBD_TARGETS										GRAESSMANN_APOPTOSIS_BY_DOXORUBICIN_DN
22984	PDCD11	programmed cell death 11											CAIRO_HEPATOBLASTOMA_CLASSES_UP								MILI_PSEUDOPODIA_HAPTOTAXIS_DN					KRIGE_RESPONSE_TO_TOSEDOSTAT_24HR_DN	KRIGE_RESPONSE_TO_TOSEDOSTAT_6HR_DN																				LEE_BMP2_TARGETS_DN
26608	TBL2	transducin (beta)-like 2											CAIRO_HEPATOBLASTOMA_CLASSES_UP								MILI_PSEUDOPODIA_HAPTOTAXIS_DN									GRAESSMANN_APOPTOSIS_BY_DOXORUBICIN_DN
79902	NUP85	nucleoporin 85kDa											CAIRO_HEPATOBLASTOMA_CLASSES_UP										KINSEY_TARGETS_OF_EWSR1_FLII_FUSION_UP		TIEN_INTESTINE_PROBIOTICS_24HR_UP								REACTOME_IMMUNE_SYSTEM														LEE_BMP2_TARGETS_DN
51155	HN1	hematological and neurological expressed 1											CAIRO_HEPATOBLASTOMA_CLASSES_UP													KRIGE_RESPONSE_TO_TOSEDOSTAT_24HR_DN	KRIGE_RESPONSE_TO_TOSEDOSTAT_6HR_DN								WEI_MYCN_TARGETS_WITH_E_BOX
25792	CIZ1	CDKN1A interacting zinc finger protein 1											CAIRO_HEPATOBLASTOMA_CLASSES_UP																BLALOCK_ALZHEIMERS_DISEASE_UP
57506	MAVS	mitochondrial antiviral signaling protein											CAIRO_HEPATOBLASTOMA_CLASSES_UP																				REACTOME_IMMUNE_SYSTEM
57003	CCDC47	coiled-coil domain containing 47											CAIRO_HEPATOBLASTOMA_CLASSES_UP																								WANG_TUMOR_INVASIVENESS_UP
8625	RFXANK	regulatory factor X-associated ankyrin-containing protein											CAIRO_HEPATOBLASTOMA_CLASSES_UP																									DAIRKEE_TERT_TARGETS_UP										OSMAN_BLADDER_CANCER_UP
64943	NT5DC2	5'-nucleotidase domain containing 2											CAIRO_HEPATOBLASTOMA_CLASSES_UP																													LI_DCP2_BOUND_MRNA				MARTENS_TRETINOIN_RESPONSE_DN
55929	DMAP1	DNA methyltransferase 1 associated protein 1												BIOPOLYMER_METABOLIC_PROCESS		DANG_BOUND_BY_MYC		BENPORATH_MYC_MAX_TARGETS		LOPEZ_MBD_TARGETS														NUCLEOBASENUCLEOSIDENUCLEOTIDE_AND_NUCLEIC_ACID_METABOLIC_PROCESS					LASTOWSKA_NEUROBLASTOMA_COPY_NUMBER_DN
10273	STUB1	STIP1 homology and U-box containing protein 1, E3 ubiquitin protein ligase												BIOPOLYMER_METABOLIC_PROCESS		DANG_BOUND_BY_MYC		BENPORATH_MYC_MAX_TARGETS						YAO_TEMPORAL_RESPONSE_TO_PROGESTERONE_CLUSTER_17									REACTOME_IMMUNE_SYSTEM							REACTOME_ADAPTIVE_IMMUNE_SYSTEM			PROTEIN_METABOLIC_PROCESS
22926	ATF6	activating transcription factor 6												BIOPOLYMER_METABOLIC_PROCESS		DANG_BOUND_BY_MYC		BENPORATH_MYC_MAX_TARGETS												GRAESSMANN_APOPTOSIS_BY_DOXORUBICIN_DN				NUCLEOBASENUCLEOSIDENUCLEOTIDE_AND_NUCLEIC_ACID_METABOLIC_PROCESS									PROTEIN_METABOLIC_PROCESS
4783	NFIL3	nuclear factor, interleukin 3 regulated												BIOPOLYMER_METABOLIC_PROCESS		DANG_BOUND_BY_MYC			SPIELMAN_LYMPHOBLAST_EUROPEAN_VS_ASIAN_DN															NUCLEOBASENUCLEOSIDENUCLEOTIDE_AND_NUCLEIC_ACID_METABOLIC_PROCESS
84105	PCBD2	pterin-4 alpha-carbinolamine dehydratase/dimerization cofactor of hepatocyte nuclear factor 1 alpha (TCF1) 2												BIOPOLYMER_METABOLIC_PROCESS		DANG_BOUND_BY_MYC														GRAESSMANN_APOPTOSIS_BY_DOXORUBICIN_DN				NUCLEOBASENUCLEOSIDENUCLEOTIDE_AND_NUCLEIC_ACID_METABOLIC_PROCESS
7707	ZNF148	zinc finger protein 148												BIOPOLYMER_METABOLIC_PROCESS					SPIELMAN_LYMPHOBLAST_EUROPEAN_VS_ASIAN_DN										BLALOCK_ALZHEIMERS_DISEASE_UP	GRAESSMANN_APOPTOSIS_BY_DOXORUBICIN_DN				NUCLEOBASENUCLEOSIDENUCLEOTIDE_AND_NUCLEIC_ACID_METABOLIC_PROCESS													LEE_BMP2_TARGETS_DN	OSMAN_BLADDER_CANCER_UP
1398	CRK	v-crk sarcoma virus CT10 oncogene homolog (avian)												BIOPOLYMER_METABOLIC_PROCESS					SPIELMAN_LYMPHOBLAST_EUROPEAN_VS_ASIAN_DN											GRAESSMANN_APOPTOSIS_BY_DOXORUBICIN_DN			REACTOME_IMMUNE_SYSTEM	NUCLEOBASENUCLEOSIDENUCLEOTIDE_AND_NUCLEIC_ACID_METABOLIC_PROCESS
3836	KPNA1	karyopherin alpha 1 (importin alpha 5)												BIOPOLYMER_METABOLIC_PROCESS						LOPEZ_MBD_TARGETS			KINSEY_TARGETS_OF_EWSR1_FLII_FUSION_UP					STARK_PREFRONTAL_CORTEX_22Q11_DELETION_DN	BLALOCK_ALZHEIMERS_DISEASE_UP	GRAESSMANN_APOPTOSIS_BY_DOXORUBICIN_DN			REACTOME_IMMUNE_SYSTEM	NUCLEOBASENUCLEOSIDENUCLEOTIDE_AND_NUCLEIC_ACID_METABOLIC_PROCESS			WANG_TUMOR_INVASIVENESS_UP										LEE_BMP2_TARGETS_DN
5894	RAF1	v-raf-1 murine leukemia viral oncogene homolog 1												BIOPOLYMER_METABOLIC_PROCESS						LOPEZ_MBD_TARGETS										GRAESSMANN_APOPTOSIS_BY_DOXORUBICIN_DN			REACTOME_IMMUNE_SYSTEM						LASTOWSKA_NEUROBLASTOMA_COPY_NUMBER_DN	REACTOME_ADAPTIVE_IMMUNE_SYSTEM			PROTEIN_METABOLIC_PROCESS
9442	MED27	mediator complex subunit 27												BIOPOLYMER_METABOLIC_PROCESS						LOPEZ_MBD_TARGETS														NUCLEOBASENUCLEOSIDENUCLEOTIDE_AND_NUCLEIC_ACID_METABOLIC_PROCESS
51107	APH1A	anterior pharynx defective 1 homolog A (C. elegans)												BIOPOLYMER_METABOLIC_PROCESS						LOPEZ_MBD_TARGETS																							PROTEIN_METABOLIC_PROCESS
54434	SSH1	slingshot homolog 1 (Drosophila)												BIOPOLYMER_METABOLIC_PROCESS							MILI_PSEUDOPODIA_HAPTOTAXIS_DN		KINSEY_TARGETS_OF_EWSR1_FLII_FUSION_UP						BLALOCK_ALZHEIMERS_DISEASE_UP								WANG_TUMOR_INVASIVENESS_UP						PROTEIN_METABOLIC_PROCESS	REN_ALVEOLAR_RHABDOMYOSARCOMA_DN				OSMAN_BLADDER_CANCER_UP
7841	MOGS	mannosyl-oligosaccharide glucosidase												BIOPOLYMER_METABOLIC_PROCESS							MILI_PSEUDOPODIA_HAPTOTAXIS_DN					KRIGE_RESPONSE_TO_TOSEDOSTAT_24HR_DN	KRIGE_RESPONSE_TO_TOSEDOSTAT_6HR_DN																PROTEIN_METABOLIC_PROCESS				LEE_BMP2_TARGETS_DN
8651	SOCS1	suppressor of cytokine signaling 1												BIOPOLYMER_METABOLIC_PROCESS							MILI_PSEUDOPODIA_HAPTOTAXIS_DN												REACTOME_IMMUNE_SYSTEM							REACTOME_ADAPTIVE_IMMUNE_SYSTEM			PROTEIN_METABOLIC_PROCESS
84844	PHF5A	PHD finger protein 5A												BIOPOLYMER_METABOLIC_PROCESS									KINSEY_TARGETS_OF_EWSR1_FLII_FUSION_UP											NUCLEOBASENUCLEOSIDENUCLEOTIDE_AND_NUCLEIC_ACID_METABOLIC_PROCESS	WEI_MYCN_TARGETS_WITH_E_BOX												LEE_BMP2_TARGETS_DN
1659	DHX8	DEAH (Asp-Glu-Ala-His) box polypeptide 8												BIOPOLYMER_METABOLIC_PROCESS									KINSEY_TARGETS_OF_EWSR1_FLII_FUSION_UP											NUCLEOBASENUCLEOSIDENUCLEOTIDE_AND_NUCLEIC_ACID_METABOLIC_PROCESS
51079	NDUFA13	NADH dehydrogenase (ubiquinone) 1 alpha subcomplex, 13												BIOPOLYMER_METABOLIC_PROCESS											TIEN_INTESTINE_PROBIOTICS_24HR_UP									NUCLEOBASENUCLEOSIDENUCLEOTIDE_AND_NUCLEIC_ACID_METABOLIC_PROCESS				DAIRKEE_TERT_TARGETS_UP				LI_DCP2_BOUND_MRNA	PROTEIN_METABOLIC_PROCESS
54840	APTX	aprataxin												BIOPOLYMER_METABOLIC_PROCESS												KRIGE_RESPONSE_TO_TOSEDOSTAT_24HR_DN			BLALOCK_ALZHEIMERS_DISEASE_UP					NUCLEOBASENUCLEOSIDENUCLEOTIDE_AND_NUCLEIC_ACID_METABOLIC_PROCESS	WEI_MYCN_TARGETS_WITH_E_BOX								PROTEIN_METABOLIC_PROCESS						GARY_CD5_TARGETS_DN
3275	PRMT2	protein arginine methyltransferase 2												BIOPOLYMER_METABOLIC_PROCESS													KRIGE_RESPONSE_TO_TOSEDOSTAT_6HR_DN		BLALOCK_ALZHEIMERS_DISEASE_UP	GRAESSMANN_APOPTOSIS_BY_DOXORUBICIN_DN													PROTEIN_METABOLIC_PROCESS
7227	TRPS1	trichorhinophalangeal syndrome I												BIOPOLYMER_METABOLIC_PROCESS															BLALOCK_ALZHEIMERS_DISEASE_UP	GRAESSMANN_APOPTOSIS_BY_DOXORUBICIN_DN				NUCLEOBASENUCLEOSIDENUCLEOTIDE_AND_NUCLEIC_ACID_METABOLIC_PROCESS
8721	EDF1	endothelial differentiation-related factor 1												BIOPOLYMER_METABOLIC_PROCESS															BLALOCK_ALZHEIMERS_DISEASE_UP					NUCLEOBASENUCLEOSIDENUCLEOTIDE_AND_NUCLEIC_ACID_METABOLIC_PROCESS								LI_DCP2_BOUND_MRNA
29855	UBN1	ubinuclein 1												BIOPOLYMER_METABOLIC_PROCESS															BLALOCK_ALZHEIMERS_DISEASE_UP					NUCLEOBASENUCLEOSIDENUCLEOTIDE_AND_NUCLEIC_ACID_METABOLIC_PROCESS
25820	ARIH1	ariadne homolog, ubiquitin-conjugating enzyme E2 binding protein, 1 (Drosophila)												BIOPOLYMER_METABOLIC_PROCESS																GRAESSMANN_APOPTOSIS_BY_DOXORUBICIN_DN		MOOTHA_PGC	REACTOME_IMMUNE_SYSTEM				WANG_TUMOR_INVASIVENESS_UP						PROTEIN_METABOLIC_PROCESS					OSMAN_BLADDER_CANCER_UP
51529	ANAPC11	anaphase promoting complex subunit 11												BIOPOLYMER_METABOLIC_PROCESS																GRAESSMANN_APOPTOSIS_BY_DOXORUBICIN_DN			REACTOME_IMMUNE_SYSTEM							REACTOME_ADAPTIVE_IMMUNE_SYSTEM			PROTEIN_METABOLIC_PROCESS
55851	PSENEN	presenilin enhancer 2 homolog (C. elegans)												BIOPOLYMER_METABOLIC_PROCESS																GRAESSMANN_APOPTOSIS_BY_DOXORUBICIN_DN													PROTEIN_METABOLIC_PROCESS			MARTENS_TRETINOIN_RESPONSE_DN		OSMAN_BLADDER_CANCER_UP
3055	HCK	hemopoietic cell kinase												BIOPOLYMER_METABOLIC_PROCESS																			REACTOME_IMMUNE_SYSTEM										PROTEIN_METABOLIC_PROCESS
55869	HDAC8	histone deacetylase 8												BIOPOLYMER_METABOLIC_PROCESS																				NUCLEOBASENUCLEOSIDENUCLEOTIDE_AND_NUCLEIC_ACID_METABOLIC_PROCESS	WEI_MYCN_TARGETS_WITH_E_BOX
26277	TINF2	TERF1 (TRF1)-interacting nuclear factor 2												BIOPOLYMER_METABOLIC_PROCESS																				NUCLEOBASENUCLEOSIDENUCLEOTIDE_AND_NUCLEIC_ACID_METABOLIC_PROCESS
10113	PREB	prolactin regulatory element binding												BIOPOLYMER_METABOLIC_PROCESS																				NUCLEOBASENUCLEOSIDENUCLEOTIDE_AND_NUCLEIC_ACID_METABOLIC_PROCESS
55624	POMGNT1	protein O-linked mannose beta1,2-N-acetylglucosaminyltransferase												BIOPOLYMER_METABOLIC_PROCESS																									LASTOWSKA_NEUROBLASTOMA_COPY_NUMBER_DN				PROTEIN_METABOLIC_PROCESS
54344	DPM3	dolichyl-phosphate mannosyltransferase polypeptide 3												BIOPOLYMER_METABOLIC_PROCESS																											SPIELMAN_LYMPHOBLAST_EUROPEAN_VS_ASIAN_UP		PROTEIN_METABOLIC_PROCESS
79139	DERL1	Der1-like domain family, member 1												BIOPOLYMER_METABOLIC_PROCESS																													PROTEIN_METABOLIC_PROCESS
440275	EIF2AK4	eukaryotic translation initiation factor 2 alpha kinase 4												BIOPOLYMER_METABOLIC_PROCESS																													PROTEIN_METABOLIC_PROCESS
55666	NPLOC4	nuclear protein localization 4 homolog (S. cerevisiae)												BIOPOLYMER_METABOLIC_PROCESS																													PROTEIN_METABOLIC_PROCESS
8720	MBTPS1	membrane-bound transcription factor peptidase, site 1													KIM_ALL_DISORDERS_CALB1_CORR_UP					LOPEZ_MBD_TARGETS										GRAESSMANN_APOPTOSIS_BY_DOXORUBICIN_DN													PROTEIN_METABOLIC_PROCESS
55312	RFK	riboflavin kinase													KIM_ALL_DISORDERS_CALB1_CORR_UP											KRIGE_RESPONSE_TO_TOSEDOSTAT_24HR_DN	KRIGE_RESPONSE_TO_TOSEDOSTAT_6HR_DN			GRAESSMANN_APOPTOSIS_BY_DOXORUBICIN_DN
65117	RSRC2	arginine/serine-rich coiled-coil 2													KIM_ALL_DISORDERS_CALB1_CORR_UP															GRAESSMANN_APOPTOSIS_BY_DOXORUBICIN_DN
7763	ZFAND5	zinc finger, AN1-type domain 5													KIM_ALL_DISORDERS_CALB1_CORR_UP																	MOOTHA_PGC
7873	MANF	mesencephalic astrocyte-derived neurotrophic factor														DANG_BOUND_BY_MYC	PENG_GLUTAMINE_DEPRIVATION_DN	BENPORATH_MYC_MAX_TARGETS			MILI_PSEUDOPODIA_HAPTOTAXIS_DN	PENG_RAPAMYCIN_RESPONSE_DN										MOOTHA_PGC			WEI_MYCN_TARGETS_WITH_E_BOX	PENG_LEUCINE_DEPRIVATION_DN											LEE_BMP2_TARGETS_DN		GARY_CD5_TARGETS_DN
8874	ARHGEF7	Rho guanine nucleotide exchange factor (GEF) 7														DANG_BOUND_BY_MYC		BENPORATH_MYC_MAX_TARGETS	SPIELMAN_LYMPHOBLAST_EUROPEAN_VS_ASIAN_DN
1654	DDX3X	DEAD (Asp-Glu-Ala-Asp) box polypeptide 3, X-linked														DANG_BOUND_BY_MYC		BENPORATH_MYC_MAX_TARGETS		LOPEZ_MBD_TARGETS		PENG_RAPAMYCIN_RESPONSE_DN	KINSEY_TARGETS_OF_EWSR1_FLII_FUSION_UP		TIEN_INTESTINE_PROBIOTICS_24HR_UP					GRAESSMANN_APOPTOSIS_BY_DOXORUBICIN_DN											SPIELMAN_LYMPHOBLAST_EUROPEAN_VS_ASIAN_UP					MARTENS_TRETINOIN_RESPONSE_DN
5711	PSMD5	proteasome (prosome, macropain) 26S subunit, non-ATPase, 5														DANG_BOUND_BY_MYC		BENPORATH_MYC_MAX_TARGETS				PENG_RAPAMYCIN_RESPONSE_DN											REACTOME_IMMUNE_SYSTEM							REACTOME_ADAPTIVE_IMMUNE_SYSTEM							LEE_BMP2_TARGETS_DN
3035	HARS	histidyl-tRNA synthetase														DANG_BOUND_BY_MYC		BENPORATH_MYC_MAX_TARGETS							TIEN_INTESTINE_PROBIOTICS_24HR_UP
50717	DCAF8	DDB1 and CUL4 associated factor 8														DANG_BOUND_BY_MYC		BENPORATH_MYC_MAX_TARGETS								KRIGE_RESPONSE_TO_TOSEDOSTAT_24HR_DN	KRIGE_RESPONSE_TO_TOSEDOSTAT_6HR_DN			GRAESSMANN_APOPTOSIS_BY_DOXORUBICIN_DN
23753	SDF2L1	stromal cell-derived factor 2-like 1														DANG_BOUND_BY_MYC		BENPORATH_MYC_MAX_TARGETS								KRIGE_RESPONSE_TO_TOSEDOSTAT_24HR_DN	KRIGE_RESPONSE_TO_TOSEDOSTAT_6HR_DN								WEI_MYCN_TARGETS_WITH_E_BOX												LEE_BMP2_TARGETS_DN		GARY_CD5_TARGETS_DN
51282	SCAND1	SCAN domain containing 1														DANG_BOUND_BY_MYC		BENPORATH_MYC_MAX_TARGETS										STARK_PREFRONTAL_CORTEX_22Q11_DELETION_DN													SPIELMAN_LYMPHOBLAST_EUROPEAN_VS_ASIAN_UP
30834	ZNRD1	zinc ribbon domain containing 1														DANG_BOUND_BY_MYC		BENPORATH_MYC_MAX_TARGETS												GRAESSMANN_APOPTOSIS_BY_DOXORUBICIN_DN								DAIRKEE_TERT_TARGETS_UP
56616	DIABLO	diablo, IAP-binding mitochondrial protein														DANG_BOUND_BY_MYC		BENPORATH_MYC_MAX_TARGETS												GRAESSMANN_APOPTOSIS_BY_DOXORUBICIN_DN
8574	AKR7A2	aldo-keto reductase family 7, member A2 (aflatoxin aldehyde reductase)														DANG_BOUND_BY_MYC		BENPORATH_MYC_MAX_TARGETS																					LASTOWSKA_NEUROBLASTOMA_COPY_NUMBER_DN
976	CD97	CD97 molecule														DANG_BOUND_BY_MYC		BENPORATH_MYC_MAX_TARGETS																							SPIELMAN_LYMPHOBLAST_EUROPEAN_VS_ASIAN_UP
51278	IER5	immediate early response 5														DANG_BOUND_BY_MYC		BENPORATH_MYC_MAX_TARGETS																													LEE_BMP2_TARGETS_DN
6730	SRP68	signal recognition particle 68kDa														DANG_BOUND_BY_MYC		BENPORATH_MYC_MAX_TARGETS
8345	HIST1H2BH	histone cluster 1, H2bh														DANG_BOUND_BY_MYC		BENPORATH_MYC_MAX_TARGETS
54940	OCIAD1	OCIA domain containing 1														DANG_BOUND_BY_MYC		BENPORATH_MYC_MAX_TARGETS
51657	STYXL1	serine/threonine/tyrosine interacting-like 1														DANG_BOUND_BY_MYC		BENPORATH_MYC_MAX_TARGETS
9328	GTF3C5	general transcription factor IIIC, polypeptide 5, 63kDa														DANG_BOUND_BY_MYC		BENPORATH_MYC_MAX_TARGETS
602	BCL3	B-cell CLL/lymphoma 3														DANG_BOUND_BY_MYC														GRAESSMANN_APOPTOSIS_BY_DOXORUBICIN_DN				NUCLEOBASENUCLEOSIDENUCLEOTIDE_AND_NUCLEIC_ACID_METABOLIC_PROCESS	WEI_MYCN_TARGETS_WITH_E_BOX								PROTEIN_METABOLIC_PROCESS
4817	NIT1	nitrilase 1														DANG_BOUND_BY_MYC
3985	LIMK2	LIM domain kinase 2															PENG_GLUTAMINE_DEPRIVATION_DN					PENG_RAPAMYCIN_RESPONSE_DN							BLALOCK_ALZHEIMERS_DISEASE_UP							PENG_LEUCINE_DEPRIVATION_DN
51303	FKBP11	FK506 binding protein 11, 19 kDa																BENPORATH_MYC_MAX_TARGETS			MILI_PSEUDOPODIA_HAPTOTAXIS_DN									GRAESSMANN_APOPTOSIS_BY_DOXORUBICIN_DN														REN_ALVEOLAR_RHABDOMYOSARCOMA_DN	YAO_TEMPORAL_RESPONSE_TO_PROGESTERONE_CLUSTER_14
2734	GLG1	golgi glycoprotein 1																	SPIELMAN_LYMPHOBLAST_EUROPEAN_VS_ASIAN_DN		MILI_PSEUDOPODIA_HAPTOTAXIS_DN							STARK_PREFRONTAL_CORTEX_22Q11_DELETION_DN		GRAESSMANN_APOPTOSIS_BY_DOXORUBICIN_DN
9697	TRAM2	translocation associated membrane protein 2																	SPIELMAN_LYMPHOBLAST_EUROPEAN_VS_ASIAN_DN		MILI_PSEUDOPODIA_HAPTOTAXIS_DN																							REN_ALVEOLAR_RHABDOMYOSARCOMA_DN
10618	TGOLN2	trans-golgi network protein 2																	SPIELMAN_LYMPHOBLAST_EUROPEAN_VS_ASIAN_DN						TIEN_INTESTINE_PROBIOTICS_24HR_UP																							OSMAN_BLADDER_CANCER_UP
51125	GOLGA7	golgin A7																	SPIELMAN_LYMPHOBLAST_EUROPEAN_VS_ASIAN_DN						TIEN_INTESTINE_PROBIOTICS_24HR_UP
57062	DDX24	DEAD (Asp-Glu-Ala-Asp) box polypeptide 24																	SPIELMAN_LYMPHOBLAST_EUROPEAN_VS_ASIAN_DN							KRIGE_RESPONSE_TO_TOSEDOSTAT_24HR_DN	KRIGE_RESPONSE_TO_TOSEDOSTAT_6HR_DN
58472	SQRDL	sulfide quinone reductase-like (yeast)																	SPIELMAN_LYMPHOBLAST_EUROPEAN_VS_ASIAN_DN																									REN_ALVEOLAR_RHABDOMYOSARCOMA_DN
5873	RAB27A	RAB27A, member RAS oncogene family																	SPIELMAN_LYMPHOBLAST_EUROPEAN_VS_ASIAN_DN																													OSMAN_BLADDER_CANCER_UP
54910	SEMA4C	sema domain, immunoglobulin domain (Ig), transmembrane domain (TM) and short cytoplasmic domain, (semaphorin) 4C																		LOPEZ_MBD_TARGETS	MILI_PSEUDOPODIA_HAPTOTAXIS_DN								BLALOCK_ALZHEIMERS_DISEASE_UP
23193	GANAB	glucosidase, alpha; neutral AB																		LOPEZ_MBD_TARGETS	MILI_PSEUDOPODIA_HAPTOTAXIS_DN																											OSMAN_BLADDER_CANCER_UP
10572	SIVA1	SIVA1, apoptosis-inducing factor																		LOPEZ_MBD_TARGETS					TIEN_INTESTINE_PROBIOTICS_24HR_UP	KRIGE_RESPONSE_TO_TOSEDOSTAT_24HR_DN	KRIGE_RESPONSE_TO_TOSEDOSTAT_6HR_DN								WEI_MYCN_TARGETS_WITH_E_BOX			DAIRKEE_TERT_TARGETS_UP
55795	PCID2	PCI domain containing 2																		LOPEZ_MBD_TARGETS						KRIGE_RESPONSE_TO_TOSEDOSTAT_24HR_DN				GRAESSMANN_APOPTOSIS_BY_DOXORUBICIN_DN
11152	WDR45	WD repeat domain 45																		LOPEZ_MBD_TARGETS							KRIGE_RESPONSE_TO_TOSEDOSTAT_6HR_DN	STARK_PREFRONTAL_CORTEX_22Q11_DELETION_DN	BLALOCK_ALZHEIMERS_DISEASE_UP													LI_DCP2_BOUND_MRNA		REN_ALVEOLAR_RHABDOMYOSARCOMA_DN
10011	SRA1	steroid receptor RNA activator 1																		LOPEZ_MBD_TARGETS								STARK_PREFRONTAL_CORTEX_22Q11_DELETION_DN										DAIRKEE_TERT_TARGETS_UP
6464	SHC1	SHC (Src homology 2 domain containing) transforming protein 1																		LOPEZ_MBD_TARGETS									BLALOCK_ALZHEIMERS_DISEASE_UP				REACTOME_IMMUNE_SYSTEM							REACTOME_ADAPTIVE_IMMUNE_SYSTEM
5900	RALGDS	ral guanine nucleotide dissociation stimulator																		LOPEZ_MBD_TARGETS									BLALOCK_ALZHEIMERS_DISEASE_UP								WANG_TUMOR_INVASIVENESS_UP
28952	CCDC22	coiled-coil domain containing 22																		LOPEZ_MBD_TARGETS									BLALOCK_ALZHEIMERS_DISEASE_UP
7378	UPP1	uridine phosphorylase 1																		LOPEZ_MBD_TARGETS												MOOTHA_PGC		NUCLEOBASENUCLEOSIDENUCLEOTIDE_AND_NUCLEIC_ACID_METABOLIC_PROCESS
56894	AGPAT3	1-acylglycerol-3-phosphate O-acyltransferase 3																		LOPEZ_MBD_TARGETS												MOOTHA_PGC
10410	IFITM3	interferon induced transmembrane protein 3																		LOPEZ_MBD_TARGETS													REACTOME_IMMUNE_SYSTEM				WANG_TUMOR_INVASIVENESS_UP
29101	SSU72	SSU72 RNA polymerase II CTD phosphatase homolog (S. cerevisiae)																		LOPEZ_MBD_TARGETS																			LASTOWSKA_NEUROBLASTOMA_COPY_NUMBER_DN										GARY_CD5_TARGETS_DN
308	ANXA5	annexin A5																		LOPEZ_MBD_TARGETS																								REN_ALVEOLAR_RHABDOMYOSARCOMA_DN
6051	RNPEP	arginyl aminopeptidase (aminopeptidase B)																		LOPEZ_MBD_TARGETS																								REN_ALVEOLAR_RHABDOMYOSARCOMA_DN
389	RHOC	ras homolog gene family, member C																		LOPEZ_MBD_TARGETS																								REN_ALVEOLAR_RHABDOMYOSARCOMA_DN
5878	RAB5C	RAB5C, member RAS oncogene family																		LOPEZ_MBD_TARGETS																								REN_ALVEOLAR_RHABDOMYOSARCOMA_DN
55611	OTUB1	OTU domain, ubiquitin aldehyde binding 1																		LOPEZ_MBD_TARGETS
5265	SERPINA1	serpin peptidase inhibitor, clade A (alpha-1 antiproteinase, antitrypsin), member 1																		LOPEZ_MBD_TARGETS
6443	SGCB	sarcoglycan, beta (43kDa dystrophin-associated glycoprotein)																		LOPEZ_MBD_TARGETS
51495	PTPLAD1	protein tyrosine phosphatase-like A domain containing 1																			MILI_PSEUDOPODIA_HAPTOTAXIS_DN		KINSEY_TARGETS_OF_EWSR1_FLII_FUSION_UP	YAO_TEMPORAL_RESPONSE_TO_PROGESTERONE_CLUSTER_17											WEI_MYCN_TARGETS_WITH_E_BOX
9334	B4GALT5	UDP-Gal:betaGlcNAc beta 1,4- galactosyltransferase, polypeptide 5																			MILI_PSEUDOPODIA_HAPTOTAXIS_DN					KRIGE_RESPONSE_TO_TOSEDOSTAT_24HR_DN	KRIGE_RESPONSE_TO_TOSEDOSTAT_6HR_DN										WANG_TUMOR_INVASIVENESS_UP										LEE_BMP2_TARGETS_DN
81037	CLPTM1L	CLPTM1-like																			MILI_PSEUDOPODIA_HAPTOTAXIS_DN					KRIGE_RESPONSE_TO_TOSEDOSTAT_24HR_DN	KRIGE_RESPONSE_TO_TOSEDOSTAT_6HR_DN																		YAO_TEMPORAL_RESPONSE_TO_PROGESTERONE_CLUSTER_14
113419	TEX261	testis expressed 261																			MILI_PSEUDOPODIA_HAPTOTAXIS_DN					KRIGE_RESPONSE_TO_TOSEDOSTAT_24HR_DN	KRIGE_RESPONSE_TO_TOSEDOSTAT_6HR_DN
7094	TLN1	talin 1																			MILI_PSEUDOPODIA_HAPTOTAXIS_DN							STARK_PREFRONTAL_CORTEX_22Q11_DELETION_DN															PROTEIN_METABOLIC_PROCESS	REN_ALVEOLAR_RHABDOMYOSARCOMA_DN
10695	CNPY3	canopy 3 homolog (zebrafish)																			MILI_PSEUDOPODIA_HAPTOTAXIS_DN								BLALOCK_ALZHEIMERS_DISEASE_UP				REACTOME_IMMUNE_SYSTEM					DAIRKEE_TERT_TARGETS_UP			SPIELMAN_LYMPHOBLAST_EUROPEAN_VS_ASIAN_UP
124583	CANT1	calcium activated nucleotidase 1																			MILI_PSEUDOPODIA_HAPTOTAXIS_DN								BLALOCK_ALZHEIMERS_DISEASE_UP						WEI_MYCN_TARGETS_WITH_E_BOX
4245	MGAT1	mannosyl (alpha-1,3-)-glycoprotein beta-1,2-N-acetylglucosaminyltransferase																			MILI_PSEUDOPODIA_HAPTOTAXIS_DN								BLALOCK_ALZHEIMERS_DISEASE_UP
26020	LRP10	low density lipoprotein receptor-related protein 10																			MILI_PSEUDOPODIA_HAPTOTAXIS_DN								BLALOCK_ALZHEIMERS_DISEASE_UP
58477	SRPRB	signal recognition particle receptor, B subunit																			MILI_PSEUDOPODIA_HAPTOTAXIS_DN									GRAESSMANN_APOPTOSIS_BY_DOXORUBICIN_DN					WEI_MYCN_TARGETS_WITH_E_BOX
161	AP2A2	adaptor-related protein complex 2, alpha 2 subunit																			MILI_PSEUDOPODIA_HAPTOTAXIS_DN												REACTOME_IMMUNE_SYSTEM							REACTOME_ADAPTIVE_IMMUNE_SYSTEM
6836	SURF4	surfeit 4																			MILI_PSEUDOPODIA_HAPTOTAXIS_DN														WEI_MYCN_TARGETS_WITH_E_BOX
9921	RNF10	ring finger protein 10																			MILI_PSEUDOPODIA_HAPTOTAXIS_DN																WANG_TUMOR_INVASIVENESS_UP
84522	JAGN1	jagunal homolog 1 (Drosophila)																			MILI_PSEUDOPODIA_HAPTOTAXIS_DN																		LASTOWSKA_NEUROBLASTOMA_COPY_NUMBER_DN							MARTENS_TRETINOIN_RESPONSE_DN
79796	ALG9	asparagine-linked glycosylation 9, alpha-1,2-mannosyltransferase homolog (S. cerevisiae)																			MILI_PSEUDOPODIA_HAPTOTAXIS_DN																		LASTOWSKA_NEUROBLASTOMA_COPY_NUMBER_DN
126792	B3GALT6	UDP-Gal:betaGal beta 1,3-galactosyltransferase polypeptide 6																			MILI_PSEUDOPODIA_HAPTOTAXIS_DN																		LASTOWSKA_NEUROBLASTOMA_COPY_NUMBER_DN
415116	PIM3	pim-3 oncogene																			MILI_PSEUDOPODIA_HAPTOTAXIS_DN																										LEE_BMP2_TARGETS_DN
9789	SPCS2	signal peptidase complex subunit 2 homolog (S. cerevisiae)																			MILI_PSEUDOPODIA_HAPTOTAXIS_DN
29095	ORMDL2	ORM1-like 2 (S. cerevisiae)																			MILI_PSEUDOPODIA_HAPTOTAXIS_DN
57130	ATP13A1	ATPase type 13A1																			MILI_PSEUDOPODIA_HAPTOTAXIS_DN
2132	EXT2	exostosin 2																			MILI_PSEUDOPODIA_HAPTOTAXIS_DN
22856	CHSY1	chondroitin sulfate synthase 1																			MILI_PSEUDOPODIA_HAPTOTAXIS_DN
64963	MRPS11	mitochondrial ribosomal protein S11																				PENG_RAPAMYCIN_RESPONSE_DN		YAO_TEMPORAL_RESPONSE_TO_PROGESTERONE_CLUSTER_17				STARK_PREFRONTAL_CORTEX_22Q11_DELETION_DN														LI_DCP2_BOUND_MRNA							GARY_CD5_TARGETS_DN
55844	PPP2R2D	protein phosphatase 2, regulatory subunit B, delta																					KINSEY_TARGETS_OF_EWSR1_FLII_FUSION_UP			KRIGE_RESPONSE_TO_TOSEDOSTAT_24HR_DN	KRIGE_RESPONSE_TO_TOSEDOSTAT_6HR_DN											DAIRKEE_TERT_TARGETS_UP	LASTOWSKA_NEUROBLASTOMA_COPY_NUMBER_DN
5829	PXN	paxillin																					KINSEY_TARGETS_OF_EWSR1_FLII_FUSION_UP						BLALOCK_ALZHEIMERS_DISEASE_UP														PROTEIN_METABOLIC_PROCESS
79109	MAPKAP1	mitogen-activated protein kinase associated protein 1																					KINSEY_TARGETS_OF_EWSR1_FLII_FUSION_UP							GRAESSMANN_APOPTOSIS_BY_DOXORUBICIN_DN			REACTOME_IMMUNE_SYSTEM							REACTOME_ADAPTIVE_IMMUNE_SYSTEM
118424	UBE2J2	ubiquitin-conjugating enzyme E2, J2																					KINSEY_TARGETS_OF_EWSR1_FLII_FUSION_UP										REACTOME_IMMUNE_SYSTEM						LASTOWSKA_NEUROBLASTOMA_COPY_NUMBER_DN	REACTOME_ADAPTIVE_IMMUNE_SYSTEM
84617	TUBB6	tubulin, beta 6 class V																					KINSEY_TARGETS_OF_EWSR1_FLII_FUSION_UP												WEI_MYCN_TARGETS_WITH_E_BOX		WANG_TUMOR_INVASIVENESS_UP								YAO_TEMPORAL_RESPONSE_TO_PROGESTERONE_CLUSTER_14
84967	LSM10	LSM10, U7 small nuclear RNA associated																					KINSEY_TARGETS_OF_EWSR1_FLII_FUSION_UP												WEI_MYCN_TARGETS_WITH_E_BOX				LASTOWSKA_NEUROBLASTOMA_COPY_NUMBER_DN										GARY_CD5_TARGETS_DN
54801	HAUS6	HAUS augmin-like complex, subunit 6																					KINSEY_TARGETS_OF_EWSR1_FLII_FUSION_UP												WEI_MYCN_TARGETS_WITH_E_BOX												LEE_BMP2_TARGETS_DN	OSMAN_BLADDER_CANCER_UP
84916	CIRH1A	cirrhosis, autosomal recessive 1A (cirhin)																					KINSEY_TARGETS_OF_EWSR1_FLII_FUSION_UP												WEI_MYCN_TARGETS_WITH_E_BOX												LEE_BMP2_TARGETS_DN
53981	CPSF2	cleavage and polyadenylation specific factor 2, 100kDa																					KINSEY_TARGETS_OF_EWSR1_FLII_FUSION_UP														WANG_TUMOR_INVASIVENESS_UP
25917	THUMPD3	THUMP domain containing 3																					KINSEY_TARGETS_OF_EWSR1_FLII_FUSION_UP																LASTOWSKA_NEUROBLASTOMA_COPY_NUMBER_DN							MARTENS_TRETINOIN_RESPONSE_DN	LEE_BMP2_TARGETS_DN	OSMAN_BLADDER_CANCER_UP
112950	MED8	mediator complex subunit 8																					KINSEY_TARGETS_OF_EWSR1_FLII_FUSION_UP																LASTOWSKA_NEUROBLASTOMA_COPY_NUMBER_DN								LEE_BMP2_TARGETS_DN
1978	EIF4EBP1	eukaryotic translation initiation factor 4E binding protein 1																					KINSEY_TARGETS_OF_EWSR1_FLII_FUSION_UP																		SPIELMAN_LYMPHOBLAST_EUROPEAN_VS_ASIAN_UP
84314	TMEM107	transmembrane protein 107																					KINSEY_TARGETS_OF_EWSR1_FLII_FUSION_UP																							MARTENS_TRETINOIN_RESPONSE_DN		OSMAN_BLADDER_CANCER_UP
25912	C1orf43	chromosome 1 open reading frame 43																					KINSEY_TARGETS_OF_EWSR1_FLII_FUSION_UP																							MARTENS_TRETINOIN_RESPONSE_DN
51520	LARS	leucyl-tRNA synthetase																					KINSEY_TARGETS_OF_EWSR1_FLII_FUSION_UP
29097	CNIH4	cornichon homolog 4 (Drosophila)																					KINSEY_TARGETS_OF_EWSR1_FLII_FUSION_UP
57645	POGK	pogo transposable element with KRAB domain																					KINSEY_TARGETS_OF_EWSR1_FLII_FUSION_UP
53407	STX18	syntaxin 18																					KINSEY_TARGETS_OF_EWSR1_FLII_FUSION_UP
90459	ERI1	exoribonuclease 1																					KINSEY_TARGETS_OF_EWSR1_FLII_FUSION_UP
57017	COQ9	coenzyme Q9 homolog (S. cerevisiae)																					KINSEY_TARGETS_OF_EWSR1_FLII_FUSION_UP
54890	ALKBH5	alkB, alkylation repair homolog 5 (E. coli)																					KINSEY_TARGETS_OF_EWSR1_FLII_FUSION_UP
78994	PRR14	proline rich 14																					KINSEY_TARGETS_OF_EWSR1_FLII_FUSION_UP
26517	TIMM13	translocase of inner mitochondrial membrane 13 homolog (yeast)																						YAO_TEMPORAL_RESPONSE_TO_PROGESTERONE_CLUSTER_17	TIEN_INTESTINE_PROBIOTICS_24HR_UP	KRIGE_RESPONSE_TO_TOSEDOSTAT_24HR_DN	KRIGE_RESPONSE_TO_TOSEDOSTAT_6HR_DN					MOOTHA_PGC														MARTENS_TRETINOIN_RESPONSE_DN
64979	MRPL36	mitochondrial ribosomal protein L36																						YAO_TEMPORAL_RESPONSE_TO_PROGESTERONE_CLUSTER_17		KRIGE_RESPONSE_TO_TOSEDOSTAT_24HR_DN	KRIGE_RESPONSE_TO_TOSEDOSTAT_6HR_DN								WEI_MYCN_TARGETS_WITH_E_BOX														GARY_CD5_TARGETS_DN
51506	UFC1	ubiquitin-fold modifier conjugating enzyme 1																						YAO_TEMPORAL_RESPONSE_TO_PROGESTERONE_CLUSTER_17				STARK_PREFRONTAL_CORTEX_22Q11_DELETION_DN		GRAESSMANN_APOPTOSIS_BY_DOXORUBICIN_DN												LI_DCP2_BOUND_MRNA
1059	CENPB	centromere protein B, 80kDa																						YAO_TEMPORAL_RESPONSE_TO_PROGESTERONE_CLUSTER_17					BLALOCK_ALZHEIMERS_DISEASE_UP
64981	MRPL34	mitochondrial ribosomal protein L34																						YAO_TEMPORAL_RESPONSE_TO_PROGESTERONE_CLUSTER_17						GRAESSMANN_APOPTOSIS_BY_DOXORUBICIN_DN		MOOTHA_PGC														MARTENS_TRETINOIN_RESPONSE_DN
51647	FAM96B	family with sequence similarity 96, member B																						YAO_TEMPORAL_RESPONSE_TO_PROGESTERONE_CLUSTER_17								MOOTHA_PGC						DAIRKEE_TERT_TARGETS_UP
3430	IFI35	interferon-induced protein 35																						YAO_TEMPORAL_RESPONSE_TO_PROGESTERONE_CLUSTER_17									REACTOME_IMMUNE_SYSTEM																GARY_CD5_TARGETS_DN
403	ARL3	ADP-ribosylation factor-like 3																						YAO_TEMPORAL_RESPONSE_TO_PROGESTERONE_CLUSTER_17															LASTOWSKA_NEUROBLASTOMA_COPY_NUMBER_DN
81555	YIPF5	Yip1 domain family, member 5																						YAO_TEMPORAL_RESPONSE_TO_PROGESTERONE_CLUSTER_17																				REN_ALVEOLAR_RHABDOMYOSARCOMA_DN
4715	NDUFB9	NADH dehydrogenase (ubiquinone) 1 beta subcomplex, 9, 22kDa																						YAO_TEMPORAL_RESPONSE_TO_PROGESTERONE_CLUSTER_17
25764	C15orf63	chromosome 15 open reading frame 63																						YAO_TEMPORAL_RESPONSE_TO_PROGESTERONE_CLUSTER_17
51693	TRAPPC2L	trafficking protein particle complex 2-like																							TIEN_INTESTINE_PROBIOTICS_24HR_UP	KRIGE_RESPONSE_TO_TOSEDOSTAT_24HR_DN	KRIGE_RESPONSE_TO_TOSEDOSTAT_6HR_DN	STARK_PREFRONTAL_CORTEX_22Q11_DELETION_DN										DAIRKEE_TERT_TARGETS_UP				LI_DCP2_BOUND_MRNA
123803	NTAN1	N-terminal asparagine amidase																							TIEN_INTESTINE_PROBIOTICS_24HR_UP			STARK_PREFRONTAL_CORTEX_22Q11_DELETION_DN																REN_ALVEOLAR_RHABDOMYOSARCOMA_DN
53838	C11orf24	chromosome 11 open reading frame 24																							TIEN_INTESTINE_PROBIOTICS_24HR_UP										WEI_MYCN_TARGETS_WITH_E_BOX												LEE_BMP2_TARGETS_DN
4637	MYL6	myosin, light chain 6, alkali, smooth muscle and non-muscle																							TIEN_INTESTINE_PROBIOTICS_24HR_UP																SPIELMAN_LYMPHOBLAST_EUROPEAN_VS_ASIAN_UP
29086	BABAM1	BRISC and BRCA1 A complex member 1																							TIEN_INTESTINE_PROBIOTICS_24HR_UP																					MARTENS_TRETINOIN_RESPONSE_DN
889	KRIT1	KRIT1, ankyrin repeat containing																							TIEN_INTESTINE_PROBIOTICS_24HR_UP
29099	COMMD9	COMM domain containing 9																							TIEN_INTESTINE_PROBIOTICS_24HR_UP
22880	MORC2	MORC family CW-type zinc finger 2																							TIEN_INTESTINE_PROBIOTICS_24HR_UP
60626	RIC8A	resistance to inhibitors of cholinesterase 8 homolog A (C. elegans)																							TIEN_INTESTINE_PROBIOTICS_24HR_UP
64897	C12orf43	chromosome 12 open reading frame 43																							TIEN_INTESTINE_PROBIOTICS_24HR_UP
4716	NDUFB10	NADH dehydrogenase (ubiquinone) 1 beta subcomplex, 10, 22kDa																								KRIGE_RESPONSE_TO_TOSEDOSTAT_24HR_DN	KRIGE_RESPONSE_TO_TOSEDOSTAT_6HR_DN	STARK_PREFRONTAL_CORTEX_22Q11_DELETION_DN										DAIRKEE_TERT_TARGETS_UP								MARTENS_TRETINOIN_RESPONSE_DN
3163	HMOX2	heme oxygenase (decycling) 2																								KRIGE_RESPONSE_TO_TOSEDOSTAT_24HR_DN	KRIGE_RESPONSE_TO_TOSEDOSTAT_6HR_DN	STARK_PREFRONTAL_CORTEX_22Q11_DELETION_DN														LI_DCP2_BOUND_MRNA
128240	APOA1BP	apolipoprotein A-I binding protein																								KRIGE_RESPONSE_TO_TOSEDOSTAT_24HR_DN	KRIGE_RESPONSE_TO_TOSEDOSTAT_6HR_DN	STARK_PREFRONTAL_CORTEX_22Q11_DELETION_DN																		MARTENS_TRETINOIN_RESPONSE_DN
125988	C19orf70	chromosome 19 open reading frame 70																								KRIGE_RESPONSE_TO_TOSEDOSTAT_24HR_DN	KRIGE_RESPONSE_TO_TOSEDOSTAT_6HR_DN	STARK_PREFRONTAL_CORTEX_22Q11_DELETION_DN
27440	CECR5	cat eye syndrome chromosome region, candidate 5																								KRIGE_RESPONSE_TO_TOSEDOSTAT_24HR_DN	KRIGE_RESPONSE_TO_TOSEDOSTAT_6HR_DN								WEI_MYCN_TARGETS_WITH_E_BOX
121457	IKBIP	IKBKB interacting protein																								KRIGE_RESPONSE_TO_TOSEDOSTAT_24HR_DN	KRIGE_RESPONSE_TO_TOSEDOSTAT_6HR_DN											DAIRKEE_TERT_TARGETS_UP											GARY_CD5_TARGETS_DN
79001	VKORC1	vitamin K epoxide reductase complex, subunit 1																								KRIGE_RESPONSE_TO_TOSEDOSTAT_24HR_DN	KRIGE_RESPONSE_TO_TOSEDOSTAT_6HR_DN																	REN_ALVEOLAR_RHABDOMYOSARCOMA_DN
65990	FAM173A	family with sequence similarity 173, member A																								KRIGE_RESPONSE_TO_TOSEDOSTAT_24HR_DN	KRIGE_RESPONSE_TO_TOSEDOSTAT_6HR_DN																			MARTENS_TRETINOIN_RESPONSE_DN
222068	TMED4	transmembrane emp24 protein transport domain containing 4																								KRIGE_RESPONSE_TO_TOSEDOSTAT_24HR_DN	KRIGE_RESPONSE_TO_TOSEDOSTAT_6HR_DN
10534	SSSCA1	Sjogren syndrome/scleroderma autoantigen 1																								KRIGE_RESPONSE_TO_TOSEDOSTAT_24HR_DN									WEI_MYCN_TARGETS_WITH_E_BOX												LEE_BMP2_TARGETS_DN
51411	BIN2	bridging integrator 2																									KRIGE_RESPONSE_TO_TOSEDOSTAT_6HR_DN
1912	PHC2	polyhomeotic homolog 2 (Drosophila)																										STARK_PREFRONTAL_CORTEX_22Q11_DELETION_DN	BLALOCK_ALZHEIMERS_DISEASE_UP										LASTOWSKA_NEUROBLASTOMA_COPY_NUMBER_DN
128866	CHMP4B	charged multivesicular body protein 4B																										STARK_PREFRONTAL_CORTEX_22Q11_DELETION_DN										DAIRKEE_TERT_TARGETS_UP
27183	VPS4A	vacuolar protein sorting 4 homolog A (S. cerevisiae)																										STARK_PREFRONTAL_CORTEX_22Q11_DELETION_DN													SPIELMAN_LYMPHOBLAST_EUROPEAN_VS_ASIAN_UP
84287	ZDHHC16	zinc finger, DHHC-type containing 16																										STARK_PREFRONTAL_CORTEX_22Q11_DELETION_DN																					GARY_CD5_TARGETS_DN
8703	B4GALT3	UDP-Gal:betaGlcNAc beta 1,4- galactosyltransferase, polypeptide 3																										STARK_PREFRONTAL_CORTEX_22Q11_DELETION_DN
65992	DDRGK1	DDRGK domain containing 1																										STARK_PREFRONTAL_CORTEX_22Q11_DELETION_DN
25796	PGLS	6-phosphogluconolactonase																											BLALOCK_ALZHEIMERS_DISEASE_UP	GRAESSMANN_APOPTOSIS_BY_DOXORUBICIN_DN		MOOTHA_PGC		NUCLEOBASENUCLEOSIDENUCLEOTIDE_AND_NUCLEIC_ACID_METABOLIC_PROCESS							SPIELMAN_LYMPHOBLAST_EUROPEAN_VS_ASIAN_UP					MARTENS_TRETINOIN_RESPONSE_DN
81627	TRMT1L	TRM1 tRNA methyltransferase 1-like																											BLALOCK_ALZHEIMERS_DISEASE_UP	GRAESSMANN_APOPTOSIS_BY_DOXORUBICIN_DN											SPIELMAN_LYMPHOBLAST_EUROPEAN_VS_ASIAN_UP
6238	RRBP1	ribosome binding protein 1 homolog 180kDa (dog)																											BLALOCK_ALZHEIMERS_DISEASE_UP	GRAESSMANN_APOPTOSIS_BY_DOXORUBICIN_DN													PROTEIN_METABOLIC_PROCESS	REN_ALVEOLAR_RHABDOMYOSARCOMA_DN
23210	JMJD6	jumonji domain containing 6																											BLALOCK_ALZHEIMERS_DISEASE_UP			MOOTHA_PGC						DAIRKEE_TERT_TARGETS_UP				LI_DCP2_BOUND_MRNA					LEE_BMP2_TARGETS_DN
1909	EDNRA	endothelin receptor type A																											BLALOCK_ALZHEIMERS_DISEASE_UP			MOOTHA_PGC
19	ABCA1	ATP-binding cassette, sub-family A (ABC1), member 1																											BLALOCK_ALZHEIMERS_DISEASE_UP					NUCLEOBASENUCLEOSIDENUCLEOTIDE_AND_NUCLEIC_ACID_METABOLIC_PROCESS
3959	LGALS3BP	lectin, galactoside-binding, soluble, 3 binding protein																											BLALOCK_ALZHEIMERS_DISEASE_UP									DAIRKEE_TERT_TARGETS_UP						REN_ALVEOLAR_RHABDOMYOSARCOMA_DN
23499	MACF1	microtubule-actin crosslinking factor 1																											BLALOCK_ALZHEIMERS_DISEASE_UP										LASTOWSKA_NEUROBLASTOMA_COPY_NUMBER_DN		SPIELMAN_LYMPHOBLAST_EUROPEAN_VS_ASIAN_UP
55361	PI4K2A	phosphatidylinositol 4-kinase type 2 alpha																											BLALOCK_ALZHEIMERS_DISEASE_UP										LASTOWSKA_NEUROBLASTOMA_COPY_NUMBER_DN
29115	SAP30BP	SAP30 binding protein																											BLALOCK_ALZHEIMERS_DISEASE_UP													LI_DCP2_BOUND_MRNA
4837	NNMT	nicotinamide N-methyltransferase																											BLALOCK_ALZHEIMERS_DISEASE_UP															REN_ALVEOLAR_RHABDOMYOSARCOMA_DN
55766	H2AFJ	H2A histone family, member J																											BLALOCK_ALZHEIMERS_DISEASE_UP																	MARTENS_TRETINOIN_RESPONSE_DN
55274	PHF10	PHD finger protein 10																											BLALOCK_ALZHEIMERS_DISEASE_UP																	MARTENS_TRETINOIN_RESPONSE_DN
8971	H1FX	H1 histone family, member X																											BLALOCK_ALZHEIMERS_DISEASE_UP																			OSMAN_BLADDER_CANCER_UP
1836	SLC26A2	solute carrier family 26 (sulfate transporter), member 2																											BLALOCK_ALZHEIMERS_DISEASE_UP																			OSMAN_BLADDER_CANCER_UP
55568	GALNT10	UDP-N-acetyl-alpha-D-galactosamine:polypeptide N-acetylgalactosaminyltransferase 10 (GalNAc-T10)																											BLALOCK_ALZHEIMERS_DISEASE_UP
5920	RARRES3	retinoic acid receptor responder (tazarotene induced) 3																											BLALOCK_ALZHEIMERS_DISEASE_UP
10475	TRIM38	tripartite motif containing 38																											BLALOCK_ALZHEIMERS_DISEASE_UP
51174	TUBD1	tubulin, delta 1																											BLALOCK_ALZHEIMERS_DISEASE_UP
57099	AVEN	apoptosis, caspase activation inhibitor																											BLALOCK_ALZHEIMERS_DISEASE_UP
26100	WIPI2	WD repeat domain, phosphoinositide interacting 2																											BLALOCK_ALZHEIMERS_DISEASE_UP
26270	FBXO6	F-box protein 6																												GRAESSMANN_APOPTOSIS_BY_DOXORUBICIN_DN			REACTOME_IMMUNE_SYSTEM						LASTOWSKA_NEUROBLASTOMA_COPY_NUMBER_DN	REACTOME_ADAPTIVE_IMMUNE_SYSTEM			PROTEIN_METABOLIC_PROCESS
60314	C12orf10	chromosome 12 open reading frame 10																												GRAESSMANN_APOPTOSIS_BY_DOXORUBICIN_DN								DAIRKEE_TERT_TARGETS_UP				LI_DCP2_BOUND_MRNA
51021	MRPS16	mitochondrial ribosomal protein S16																												GRAESSMANN_APOPTOSIS_BY_DOXORUBICIN_DN									LASTOWSKA_NEUROBLASTOMA_COPY_NUMBER_DN							MARTENS_TRETINOIN_RESPONSE_DN			GARY_CD5_TARGETS_DN
10459	MAD2L2	MAD2 mitotic arrest deficient-like 2 (yeast)																												GRAESSMANN_APOPTOSIS_BY_DOXORUBICIN_DN									LASTOWSKA_NEUROBLASTOMA_COPY_NUMBER_DN
4763	NF1	neurofibromin 1																												GRAESSMANN_APOPTOSIS_BY_DOXORUBICIN_DN																MARTENS_TRETINOIN_RESPONSE_DN
56257	MEPCE	methylphosphate capping enzyme																												GRAESSMANN_APOPTOSIS_BY_DOXORUBICIN_DN																MARTENS_TRETINOIN_RESPONSE_DN
23378	RRP8	ribosomal RNA processing 8, methyltransferase, homolog (yeast)																												GRAESSMANN_APOPTOSIS_BY_DOXORUBICIN_DN																	LEE_BMP2_TARGETS_DN
8943	AP3D1	adaptor-related protein complex 3, delta 1 subunit																												GRAESSMANN_APOPTOSIS_BY_DOXORUBICIN_DN
28960	DCPS	decapping enzyme, scavenger																												GRAESSMANN_APOPTOSIS_BY_DOXORUBICIN_DN
6397	SEC14L1	SEC14-like 1 (S. cerevisiae)																												GRAESSMANN_APOPTOSIS_BY_DOXORUBICIN_DN
55671	SMEK1	SMEK homolog 1, suppressor of mek1 (Dictyostelium)																												GRAESSMANN_APOPTOSIS_BY_DOXORUBICIN_DN
26995	TRUB2	TruB pseudouridine (psi) synthase homolog 2 (E. coli)																												GRAESSMANN_APOPTOSIS_BY_DOXORUBICIN_DN
57602	USP36	ubiquitin specific peptidase 36																												GRAESSMANN_APOPTOSIS_BY_DOXORUBICIN_DN
84270	C9orf89	chromosome 9 open reading frame 89																												GRAESSMANN_APOPTOSIS_BY_DOXORUBICIN_DN
57020	C16orf62	chromosome 16 open reading frame 62																												GRAESSMANN_APOPTOSIS_BY_DOXORUBICIN_DN
8816	DCAF5	DDB1 and CUL4 associated factor 5																												GRAESSMANN_APOPTOSIS_BY_DOXORUBICIN_DN
54541	DDIT4	DNA-damage-inducible transcript 4																														MOOTHA_PGC
140735	DYNLL2	dynein, light chain, LC8-type 2																															REACTOME_IMMUNE_SYSTEM		WEI_MYCN_TARGETS_WITH_E_BOX					REACTOME_ADAPTIVE_IMMUNE_SYSTEM								OSMAN_BLADDER_CANCER_UP
55585	UBE2Q1	ubiquitin-conjugating enzyme E2Q family member 1																															REACTOME_IMMUNE_SYSTEM				WANG_TUMOR_INVASIVENESS_UP			REACTOME_ADAPTIVE_IMMUNE_SYSTEM
55182	RNF220	ring finger protein 220																															REACTOME_IMMUNE_SYSTEM						LASTOWSKA_NEUROBLASTOMA_COPY_NUMBER_DN	REACTOME_ADAPTIVE_IMMUNE_SYSTEM
84516	DCTN5	dynactin 5 (p25)																															REACTOME_IMMUNE_SYSTEM							REACTOME_ADAPTIVE_IMMUNE_SYSTEM
246184	CDC26	cell division cycle 26 homolog (S. cerevisiae)																															REACTOME_IMMUNE_SYSTEM							REACTOME_ADAPTIVE_IMMUNE_SYSTEM
29126	CD274	CD274 molecule																															REACTOME_IMMUNE_SYSTEM							REACTOME_ADAPTIVE_IMMUNE_SYSTEM
3560	IL2RB	interleukin 2 receptor, beta																															REACTOME_IMMUNE_SYSTEM										PROTEIN_METABOLIC_PROCESS
1849	DUSP7	dual specificity phosphatase 7																															REACTOME_IMMUNE_SYSTEM
9051	PSTPIP1	proline-serine-threonine phosphatase interacting protein 1																															REACTOME_IMMUNE_SYSTEM
51447	IP6K2	inositol hexakisphosphate kinase 2																															REACTOME_IMMUNE_SYSTEM
55700	MAP7D1	MAP7 domain containing 1																																	WEI_MYCN_TARGETS_WITH_E_BOX				LASTOWSKA_NEUROBLASTOMA_COPY_NUMBER_DN
51524	TMEM138	transmembrane protein 138																																	WEI_MYCN_TARGETS_WITH_E_BOX											MARTENS_TRETINOIN_RESPONSE_DN
51726	DNAJB11	DnaJ (Hsp40) homolog, subfamily B, member 11																																	WEI_MYCN_TARGETS_WITH_E_BOX												LEE_BMP2_TARGETS_DN		GARY_CD5_TARGETS_DN
83443	SF3B5	splicing factor 3b, subunit 5, 10kDa																																	WEI_MYCN_TARGETS_WITH_E_BOX
51264	MRPL27	mitochondrial ribosomal protein L27																																	WEI_MYCN_TARGETS_WITH_E_BOX
91869	RFT1	RFT1 homolog (S. cerevisiae)																																	WEI_MYCN_TARGETS_WITH_E_BOX
55239	OGFOD1	2-oxoglutarate and iron-dependent oxygenase domain containing 1																																	WEI_MYCN_TARGETS_WITH_E_BOX
684	BST2	bone marrow stromal cell antigen 2																																		PENG_LEUCINE_DEPRIVATION_DN
55216	C11orf57	chromosome 11 open reading frame 57																																			WANG_TUMOR_INVASIVENESS_UP		LASTOWSKA_NEUROBLASTOMA_COPY_NUMBER_DN							MARTENS_TRETINOIN_RESPONSE_DN
79174	CRELD2	cysteine-rich with EGF-like domains 2																																			WANG_TUMOR_INVASIVENESS_UP										LEE_BMP2_TARGETS_DN
51253	MRPL37	mitochondrial ribosomal protein L37																																				DAIRKEE_TERT_TARGETS_UP
56927	GPR108	G protein-coupled receptor 108																																				DAIRKEE_TERT_TARGETS_UP
63905	MANBAL	mannosidase, beta A, lysosomal-like																																				DAIRKEE_TERT_TARGETS_UP
49856	WRAP73	WD repeat containing, antisense to TP73																																					LASTOWSKA_NEUROBLASTOMA_COPY_NUMBER_DN		SPIELMAN_LYMPHOBLAST_EUROPEAN_VS_ASIAN_UP
83442	SH3BGRL3	SH3 domain binding glutamic acid-rich protein like 3																																					LASTOWSKA_NEUROBLASTOMA_COPY_NUMBER_DN					REN_ALVEOLAR_RHABDOMYOSARCOMA_DN
80351	TNKS2	tankyrase, TRF1-interacting ankyrin-related ADP-ribose polymerase 2																																					LASTOWSKA_NEUROBLASTOMA_COPY_NUMBER_DN									OSMAN_BLADDER_CANCER_UP
51100	SH3GLB1	SH3-domain GRB2-like endophilin B1																																					LASTOWSKA_NEUROBLASTOMA_COPY_NUMBER_DN
55108	BSDC1	BSD domain containing 1																																					LASTOWSKA_NEUROBLASTOMA_COPY_NUMBER_DN
84545	MRPL43	mitochondrial ribosomal protein L43																																					LASTOWSKA_NEUROBLASTOMA_COPY_NUMBER_DN
54936	ADPRHL2	ADP-ribosylhydrolase like 2																																					LASTOWSKA_NEUROBLASTOMA_COPY_NUMBER_DN
84328	LZIC	leucine zipper and CTNNBIP1 domain containing																																					LASTOWSKA_NEUROBLASTOMA_COPY_NUMBER_DN
54707	GPN2	GPN-loop GTPase 2																																					LASTOWSKA_NEUROBLASTOMA_COPY_NUMBER_DN
84811	BUD13	BUD13 homolog (S. cerevisiae)																																					LASTOWSKA_NEUROBLASTOMA_COPY_NUMBER_DN
127687	C1orf122	chromosome 1 open reading frame 122																																					LASTOWSKA_NEUROBLASTOMA_COPY_NUMBER_DN
5869	RAB5B	RAB5B, member RAS oncogene family																																							SPIELMAN_LYMPHOBLAST_EUROPEAN_VS_ASIAN_UP
6722	SRF	serum response factor (c-fos serum response element-binding transcription factor)																																							SPIELMAN_LYMPHOBLAST_EUROPEAN_VS_ASIAN_UP
57798	GATAD1	GATA zinc finger domain containing 1																																								LI_DCP2_BOUND_MRNA
50515	CHST11	carbohydrate (chondroitin 4) sulfotransferase 11																																									PROTEIN_METABOLIC_PROCESS						GARY_CD5_TARGETS_DN
9531	BAG3	BCL2-associated athanogene 3																																										REN_ALVEOLAR_RHABDOMYOSARCOMA_DN
64778	FNDC3B	fibronectin type III domain containing 3B																																										REN_ALVEOLAR_RHABDOMYOSARCOMA_DN
54480	CHPF2	chondroitin polymerizing factor 2																																										REN_ALVEOLAR_RHABDOMYOSARCOMA_DN
130589	GALM	galactose mutarotase (aldose 1-epimerase)																																											YAO_TEMPORAL_RESPONSE_TO_PROGESTERONE_CLUSTER_14
79142	PHF23	PHD finger protein 23																																												MARTENS_TRETINOIN_RESPONSE_DN
84790	TUBA1C	tubulin, alpha 1c																																												MARTENS_TRETINOIN_RESPONSE_DN
84942	WDR73	WD repeat domain 73																																												MARTENS_TRETINOIN_RESPONSE_DN
84034	EMILIN2	elastin microfibril interfacer 2																																													LEE_BMP2_TARGETS_DN
51550	CINP	cyclin-dependent kinase 2 interacting protein																																													LEE_BMP2_TARGETS_DN
5551	PRF1	perforin 1 (pore forming protein)																																														OSMAN_BLADDER_CANCER_UP
83636	C19orf12	chromosome 19 open reading frame 12																																														OSMAN_BLADDER_CANCER_UP
283578	TMED8	transmembrane emp24 protein transport domain containing 8																																														OSMAN_BLADDER_CANCER_UP
202243	CCDC125	coiled-coil domain containing 125																																														OSMAN_BLADDER_CANCER_UP
55696	RBM22	RNA binding motif protein 22																																															GARY_CD5_TARGETS_DN
8934	RAB7L1	RAB7, member RAS oncogene family-like 1																																															GARY_CD5_TARGETS_DN
28991	COMMD5	COMM domain containing 5																																															GARY_CD5_TARGETS_DN
80011	FAM192A	family with sequence similarity 192, member A
3631	INPP4A	inositol polyphosphate-4-phosphatase, type I, 107kDa
55845	BRK1	BRICK1, SCAR/WAVE actin-nucleating complex subunit
374882	TMEM205	transmembrane protein 205
79587	CARS2	cysteinyl-tRNA synthetase 2, mitochondrial (putative)
64427	TTC31	tetratricopeptide repeat domain 31
84269	CHCHD5	coiled-coil-helix-coiled-coil-helix domain containing 5
84284	NTPCR	nucleoside-triphosphatase, cancer-related
252839	TMEM9	transmembrane protein 9
113246	C12orf57	chromosome 12 open reading frame 57
24144	TFIP11	tuftelin interacting protein 11
88745	RRP36	ribosomal RNA processing 36 homolog (S. cerevisiae)
90522	YIF1B	Yip1 interacting factor homolog B (S. cerevisiae)
54414	SIAE	sialic acid acetylesterase
126003	TRAPPC5	trafficking protein particle complex 5
51409	HEMK1	HemK methyltransferase family member 1
80224	NUBPL	nucleotide binding protein-like
80331	DNAJC5	DnaJ (Hsp40) homolog, subfamily C, member 5
29926	GMPPA	GDP-mannose pyrophosphorylase A
55741	EDEM2	ER degradation enhancer, mannosidase alpha-like 2
83752	LONP2	lon peptidase 2, peroxisomal
9961	MVP	major vault protein
5546	PRCC	papillary renal cell carcinoma (translocation-associated)
84248	FYTTD1	forty-two-three domain containing 1
29959	NRBP1	nuclear receptor binding protein 1
90416	C15orf57	chromosome 15 open reading frame 57
3482	IGF2R	insulin-like growth factor 2 receptor
10538	BATF	basic leucine zipper transcription factor, ATF-like
54939	COMMD4	COMM domain containing 4
55147	RBM23	RNA binding motif protein 23
58485	TRAPPC1	trafficking protein particle complex 1
94107	TMEM203	transmembrane protein 203
7586	ZKSCAN1	zinc finger with KRAB and SCAN domains 1
340591	CA5BP1	carbonic anhydrase VB pseudogene 1
84836	ABHD14B	abhydrolase domain containing 14B
400916	CHCHD10	coiled-coil-helix-coiled-coil-helix domain containing 10
79672	FN3KRP	fructosamine 3 kinase related protein
22818	COPZ1	coatomer protein complex, subunit zeta 1
10806	SDCCAG8	serologically defined colon cancer antigen 8
138151	NACC2	NACC family member 2, BEN and BTB (POZ) domain containing
54867	TMEM214	transmembrane protein 214
373156	GSTK1	glutathione S-transferase kappa 1
79665	DHX40	DEAH (Asp-Glu-Ala-His) box polypeptide 40
493	ATP2B4	ATPase, Ca++ transporting, plasma membrane 4
66005	CHID1	chitinase domain containing 1
64689	GORASP1	golgi reassembly stacking protein 1, 65kDa
55017	C14orf119	chromosome 14 open reading frame 119
79038	ZFYVE21	zinc finger, FYVE domain containing 21
84304	NUDT22	nudix (nucleoside diphosphate linked moiety X)-type motif 22
28976	ACAD9	acyl-CoA dehydrogenase family, member 9
51255	RNF181	ring finger protein 181
9047	SH2D2A	SH2 domain containing 2A
27163	NAAA	N-acylethanolamine acid amidase
23549	DNPEP	aspartyl aminopeptidase
84937	ZNRF1	zinc and ring finger 1
55898	UNC45A	unc-45 homolog A (C. elegans)
51024	FIS1	fission 1 (mitochondrial outer membrane) homolog (S. cerevisiae)
55146	ZDHHC4	zinc finger, DHHC-type containing 4
84725	PLEKHA8	pleckstrin homology domain containing, family A (phosphoinositide binding specific) member 8
90135	BTBD6	BTB (POZ) domain containing 6
84548	TMEM185A	transmembrane protein 185A
304	ANXA2P2	annexin A2 pseudogene 2
23307	FKBP15	FK506 binding protein 15, 133kDa
53917	RAB24	RAB24, member RAS oncogene family
57704	GBA2	glucosidase, beta (bile acid) 2
55180	LINS	lines homolog (Drosophila)
22879	MON1B	MON1 homolog B (yeast)
147965	FAM98C	family with sequence similarity 98, member C
[truncated: 53 more columns]
