# Supplementary material for: Constitutive PSGL-1 Correlates with CD30 and TCR Pathways and Represents a Potential Target for Immunotherapy in Anaplastic Large T-Cell Lymphoma
Source: Cancers (Basel). 2021 Jun 12;13(12):2958. doi: 10.3390/cancers13122958 (PMC8231564; doi:10.3390/cancers13122958)
Supplement: Supplementary file 1 [file cancers-13-02958-s001.zip › Data S2.xls]

## Sheet: ALCL
		Count	%	P-Value	Genes	List Total	Pop Hits	Pop Total	Fold Enrichment	Bonferroni	Benjamini	FDR
GOTERM_CC_DIRECT	GO:0005913~cell-cell adherens junction	57	4.8927	6.158447290996627E-13	214359_S_AT, 210754_S_AT, 221725_AT, 210142_X_AT, 214531_S_AT, 202483_S_AT, 208659_AT, 210844_X_AT, 200640_AT, 212018_S_AT, 208633_S_AT, 210996_S_AT, 200808_S_AT, 200800_S_AT, 203254_S_AT, 217911_S_AT, 209669_S_AT, 215222_X_AT, 201251_AT, 209091_S_AT, 200634_AT, 208749_X_AT, 200916_AT, 1554747_A_AT, 208677_S_AT, 201590_X_AT, 202109_AT, 221708_S_AT, 207945_S_AT, 207791_S_AT, 200966_X_AT, 212053_AT…	1098	323	18224	2.92896	4.292409760964233E-10	3.5770053585792994E-11	9.281908575076159E-10
GOTERM_MF_DIRECT	GO:0098641~cadherin binding involved in cell-cell adhesion	54	4.63519	1.2882953242445908E-12	214359_S_AT, 221725_AT, 214531_S_AT, 202483_S_AT, 208659_AT, 210844_X_AT, 200640_AT, 212018_S_AT, 208633_S_AT, 210996_S_AT, 200800_S_AT, 203254_S_AT, 217911_S_AT, 209669_S_AT, 215222_X_AT, 201251_AT, 209091_S_AT, 200634_AT, 200916_AT, 1554747_A_AT, 208677_S_AT, 201590_X_AT, 202109_AT, 221708_S_AT, 207945_S_AT, 207791_S_AT, 200966_X_AT, 212053_AT, 224878_AT, 200064_AT, 211936_AT, 204805_S_AT, 2137…	1057	290	16881	2.97385	1.4132681691592097E-9	4.710893897197366E-10	2.059497017370404E-9
GOTERM_BP_DIRECT	GO:0098609~cell-cell adhesion	49	4.20601	6.338371511902727E-11	214359_S_AT, 221725_AT, 202483_S_AT, 214531_S_AT, 200640_AT, 212018_S_AT, 208633_S_AT, 210996_S_AT, 200800_S_AT, 217911_S_AT, 209669_S_AT, 215222_X_AT, 201251_AT, 209091_S_AT, 200634_AT, 200916_AT, 1554747_A_AT, 208677_S_AT, 201590_X_AT, 202109_AT, 221708_S_AT, 207945_S_AT, 207791_S_AT, 200966_X_AT, 224878_AT, 200064_AT, 211936_AT, 204805_S_AT, 225119_AT, 213503_X_AT, 212180_AT, 200666_S_AT, 2172…	1061	271	16792	2.86163	2.094198640056888E-7	1.3088742756295346E-8	1.1536012145541008E-7
GOTERM_BP_DIRECT	GO:0043488~regulation of mRNA stability	37	3.17597	3.865700512852191E-18	200830_AT, 201051_AT, 200039_S_AT, 208980_S_AT, 212627_S_AT, 202659_AT, 208625_S_AT, 200876_S_AT, 201198_S_AT, 202243_S_AT, 216088_S_AT, 208799_AT, 200640_AT, 222609_S_AT, 201841_S_AT, 200800_S_AT, 210460_S_AT, 209669_S_AT, 211609_X_AT, 201043_S_AT, 209226_S_AT, 201052_S_AT, 201400_AT, 200786_AT, 201388_AT, 201252_AT, 225149_AT, 201233_AT, 203447_AT, 200820_AT, 201267_S_AT, 217725_X_AT, 201232_S_…	1061	103	16792	5.68528	1.277227449446364E-14	1.277227449446364E-14	7.035679196387519E-15
GOTERM_CC_DIRECT	GO:0000502~proteasome complex	28	2.40343	9.810344484789487E-18	200830_AT, 200039_S_AT, 202659_AT, 200876_S_AT, 201198_S_AT, 202243_S_AT, 216088_S_AT, 208799_AT, 201039_S_AT, 201841_S_AT, 210460_S_AT, 211609_X_AT, 201052_S_AT, 201400_AT, 201388_AT, 200786_AT, 201252_AT, 201233_AT, 203447_AT, 200820_AT, 201267_S_AT, 201232_S_AT, 201222_S_AT, 202352_S_AT, 200814_AT, 209853_S_AT, 208649_S_AT, 209503_S_AT, 200987_X_AT, 208777_S_AT, 208827_AT	1098	60	18224	7.74548	6.8378101058982725E-15	1.1396350176497122E-15	1.478609901110142E-14
GOTERM_BP_DIRECT	GO:0006521~regulation of cellular amino acid metabolic process	26	2.23176	3.658861508283729E-17	200830_AT, 215952_S_AT, 200039_S_AT, 202659_AT, 200077_S_AT, 200876_S_AT, 201198_S_AT, 202243_S_AT, 216088_S_AT, 208799_AT, 210460_S_AT, 211609_X_AT, 201364_S_AT, 201052_S_AT, 201400_AT, 201388_AT, 200786_AT, 201252_AT, 201233_AT, 203447_AT, 200820_AT, 201267_S_AT, 201232_S_AT, 202352_S_AT, 200814_AT, 209853_S_AT, 209503_S_AT, 200987_X_AT, 208777_S_AT, 208827_AT	1061	51	16792	8.06845	1.208887842336944E-13	4.029626141123146E-14	6.65922662935456E-14
GOTERM_BP_DIRECT	GO:0051437~positive regulation of ubiquitin-protein ligase activity involved in regulation of mitotic cell cycle transition	31	2.66094	4.785949708191897E-17	207614_S_AT, 200830_AT, 200039_S_AT, 208980_S_AT, 202659_AT, 200876_S_AT, 201198_S_AT, 202243_S_AT, 216088_S_AT, 201456_S_AT, 208799_AT, 210460_S_AT, 226414_S_AT, 211036_X_AT, 211609_X_AT, 201052_S_AT, 201400_AT, 200786_AT, 201388_AT, 201252_AT, 201457_X_AT, 201233_AT, 203447_AT, 202717_S_AT, 200820_AT, 201267_S_AT, 201232_S_AT, 225422_AT, 208722_S_AT, 202352_S_AT, 200814_AT, 209853_S_AT, 209503_…	1061	76	16792	6.45558	1.5812777835866028E-13	3.953194458966507E-14	8.71055755222964E-14
GOTERM_BP_DIRECT	GO:0051436~negative regulation of ubiquitin-protein ligase activity involved in mitotic cell cycle	30	2.57511	5.305008242260939E-17	200830_AT, 200039_S_AT, 208980_S_AT, 202659_AT, 200876_S_AT, 201198_S_AT, 202243_S_AT, 216088_S_AT, 201456_S_AT, 208799_AT, 210460_S_AT, 226414_S_AT, 211036_X_AT, 211609_X_AT, 201052_S_AT, 201400_AT, 201388_AT, 200786_AT, 201252_AT, 201233_AT, 201457_X_AT, 202717_S_AT, 203447_AT, 200820_AT, 201267_S_AT, 201232_S_AT, 225422_AT, 202352_S_AT, 208722_S_AT, 200814_AT, 209853_S_AT, 209503_S_AT, 200987_…	1061	71	16792	6.68729	1.7527747232430144E-13	3.5055494464860284E-14	9.655258083922535E-14
GOTERM_BP_DIRECT	GO:0031145~anaphase-promoting complex-dependent catabolic process	31	2.66094	1.697382813854454E-16	200830_AT, 200039_S_AT, 208980_S_AT, 202659_AT, 200876_S_AT, 201198_S_AT, 202243_S_AT, 216088_S_AT, 201456_S_AT, 208799_AT, 210460_S_AT, 226414_S_AT, 211036_X_AT, 211609_X_AT, 202779_S_AT, 201052_S_AT, 201400_AT, 200786_AT, 201388_AT, 201252_AT, 201457_X_AT, 201233_AT, 203447_AT, 202717_S_AT, 200820_AT, 201267_S_AT, 201232_S_AT, 225422_AT, 208722_S_AT, 202352_S_AT, 200814_AT, 209853_S_AT, 209503_…	1061	79	16792	6.21043	7.336353746723034E-13	1.2223555501122974E-13	3.9968028886505635E-13
GOTERM_BP_DIRECT	GO:0038061~NIK/NF-kappaB signaling	27	2.3176	6.845175368355061E-15	207614_S_AT, 200830_AT, 200039_S_AT, 202659_AT, 208980_S_AT, 208932_AT, 200876_S_AT, 201198_S_AT, 202243_S_AT, 216088_S_AT, 208799_AT, 210460_S_AT, 211609_X_AT, 201052_S_AT, 201400_AT, 201388_AT, 200786_AT, 201252_AT, 201233_AT, 203447_AT, 200820_AT, 201267_S_AT, 201232_S_AT, 202352_S_AT, 200814_AT, 209853_S_AT, 209503_S_AT, 200987_X_AT, 208777_S_AT, 208827_AT	1061	66	16792	6.47451	2.2742696614841407E-11	2.842837076855176E-12	1.2523315717771766E-11
GOTERM_BP_DIRECT	GO:0043161~proteasome-mediated ubiquitin-dependent protein catabolic process	47	4.03433	1.7135151977509593E-14	200830_AT, 200039_S_AT, 201198_S_AT, 223382_S_AT, 202243_S_AT, 216088_S_AT, 208799_AT, 201039_S_AT, 210460_S_AT, 211036_X_AT, 233049_X_AT, 201400_AT, 217831_S_AT, 201457_X_AT, 220248_X_AT, 202717_S_AT, 200820_AT, 201267_S_AT, 208722_S_AT, 202352_S_AT, 232520_S_AT, 204031_S_AT, 209503_S_AT, 223064_AT, 200987_X_AT, 208777_S_AT, 207614_S_AT, 207922_S_AT, 227625_S_AT, 202659_AT, 208980_S_AT, 203610_S…	1061	203	16792	3.66428	5.6489923849767365E-11	6.2766458697183225E-12	3.111955138024314E-11
GOTERM_BP_DIRECT	GO:0002479~antigen processing and presentation of exogenous peptide antigen via MHC class I, TAP-dependent	26	2.23176	1.8538667335787722E-14	200830_AT, 200039_S_AT, 202659_AT, 200876_S_AT, 201198_S_AT, 202243_S_AT, 216088_S_AT, 208799_AT, 210460_S_AT, 207677_S_AT, 211609_X_AT, 201052_S_AT, 201400_AT, 201388_AT, 200786_AT, 201252_AT, 201233_AT, 203447_AT, 200820_AT, 201267_S_AT, 201232_S_AT, 205147_X_AT, 202352_S_AT, 200814_AT, 209853_S_AT, 203028_S_AT, 209503_S_AT, 200987_X_AT, 208777_S_AT, 208827_AT	1061	63	16792	6.5316	6.125855378513734E-11	6.125877582974226E-12	3.373967771835851E-11
GOTERM_BP_DIRECT	GO:0060071~Wnt signaling pathway, planar cell polarity pathway	31	2.66094	2.2943512590467856E-14	200830_AT, 200039_S_AT, 1567458_S_AT, 208980_S_AT, 202659_AT, 200876_S_AT, 201198_S_AT, 202243_S_AT, 216088_S_AT, 208799_AT, 211779_X_AT, 210460_S_AT, 211047_X_AT, 211609_X_AT, 201052_S_AT, 212159_X_AT, 201400_AT, 200786_AT, 201388_AT, 200634_AT, 201252_AT, 208074_S_AT, 201233_AT, 202120_X_AT, 203447_AT, 200820_AT, 201267_S_AT, 200615_S_AT, 201232_S_AT, 200613_AT, 202352_S_AT, 200814_AT, 209853_S…	1061	92	16792	5.33287	7.59312612785834E-11	6.902811655606911E-12	4.182210133762965E-11
GOTERM_BP_DIRECT	GO:0000209~protein polyubiquitination	40	3.43348	1.5541476532912435E-11	207614_S_AT, 200830_AT, 231769_AT, 227625_S_AT, 201879_AT, 200039_S_AT, 208980_S_AT, 202659_AT, 200876_S_AT, 201198_S_AT, 223382_S_AT, 202243_S_AT, 216088_S_AT, 225209_S_AT, 200868_S_AT, 208799_AT, 217934_X_AT, 210460_S_AT, 200676_S_AT, 233049_X_AT, 211609_X_AT, 225931_S_AT, 201052_S_AT, 201400_AT, 201454_S_AT, 200786_AT, 201388_AT, 201252_AT, 201233_AT, 203447_AT, 200820_AT, 201267_S_AT, 201232_…	1061	184	16792	3.44056	5.134897262948357E-8	3.949921056900507E-9	2.828587364334112E-8
GOTERM_BP_DIRECT	GO:0002223~stimulatory C-type lectin receptor signaling pathway	29	2.48927	3.9824325135978366E-11	207614_S_AT, 200830_AT, 210754_S_AT, 200039_S_AT, 208980_S_AT, 202659_AT, 200876_S_AT, 201198_S_AT, 202243_S_AT, 202626_S_AT, 216088_S_AT, 208799_AT, 210460_S_AT, 211609_X_AT, 201052_S_AT, 201400_AT, 200786_AT, 201388_AT, 201252_AT, 201233_AT, 203447_AT, 200820_AT, 201267_S_AT, 201232_S_AT, 202352_S_AT, 200814_AT, 209853_S_AT, 201244_S_AT, 209503_S_AT, 200987_X_AT, 208827_AT, 201523_X_AT, 208777_…	1061	105	16792	4.37115	1.3157969669386205E-7	9.398550382400117E-9	7.248142086524467E-8
GOTERM_BP_DIRECT	GO:0090263~positive regulation of canonical Wnt signaling pathway	31	2.66094	4.7076145862338624E-11	200830_AT, 200039_S_AT, 208980_S_AT, 202659_AT, 200876_S_AT, 201198_S_AT, 202243_S_AT, 210971_S_AT, 216088_S_AT, 208799_AT, 210460_S_AT, 211609_X_AT, 201052_S_AT, 201400_AT, 200786_AT, 201388_AT, 201252_AT, 202927_AT, 201233_AT, 203447_AT, 200820_AT, 200035_AT, 201267_S_AT, 201232_S_AT, 202352_S_AT, 200814_AT, 207945_S_AT, 209853_S_AT, 218228_S_AT, 209503_S_AT, 219988_S_AT, 200987_X_AT, 208827_AT…	1061	120	16792	4.08853	1.5553949095359343E-7	1.0369300196266806E-8	8.567980769313976E-8
GOTERM_CC_DIRECT	GO:0022624~proteasome accessory complex	12	1.03004	3.168881649657573E-10	201388_AT, 200830_AT, 201252_AT, 201233_AT, 203447_AT, 200820_AT, 201267_S_AT, 201198_S_AT, 201232_S_AT, 202352_S_AT, 210460_S_AT, 209503_S_AT, 211609_X_AT, 208777_S_AT	1098	17	18224	11.7158	2.2087103879186998E-7	1.4724737429361312E-8	4.776121831362445E-7
GOTERM_BP_DIRECT	GO:0050852~T cell receptor signaling pathway	30	2.57511	3.9868693367331715E-8	207614_S_AT, 200830_AT, 200039_S_AT, 208980_S_AT, 202659_AT, 200876_S_AT, 201198_S_AT, 202243_S_AT, 216088_S_AT, 208799_AT, 203460_S_AT, 210460_S_AT, 211609_X_AT, 201052_S_AT, 201400_AT, 215416_S_AT, 200786_AT, 201388_AT, 201252_AT, 201233_AT, 203447_AT, 200820_AT, 201267_S_AT, 210785_S_AT, 201232_S_AT, 202352_S_AT, 200814_AT, 207571_X_AT, 209853_S_AT, 209503_S_AT, 200987_X_AT, 208827_AT, 201523_…	1061	148	16792	3.20809	1.3171748993301424E-4	5.987535049323256E-6	7.256207231742806E-5
GOTERM_BP_DIRECT	GO:0033209~tumor necrosis factor-mediated signaling pathway	26	2.23176	6.924558905517451E-8	200830_AT, 200039_S_AT, 208980_S_AT, 202659_AT, 201198_S_AT, 200876_S_AT, 202243_S_AT, 216088_S_AT, 208799_AT, 210460_S_AT, 211609_X_AT, 201052_S_AT, 209941_AT, 201400_AT, 201388_AT, 200786_AT, 201252_AT, 201233_AT, 203447_AT, 200820_AT, 201267_S_AT, 201232_S_AT, 202352_S_AT, 200814_AT, 209853_S_AT, 209503_S_AT, 200987_X_AT, 208777_S_AT, 208827_AT	1061	118	16792	3.48721	2.287612642619674E-4	9.94723026992439E-6	1.2602876464651303E-4
GOTERM_CC_DIRECT	GO:0005839~proteasome core complex	10	0.858369	1.52681876500554E-6	208799_AT, 200786_AT, 200039_S_AT, 202659_AT, 200876_S_AT, 202243_S_AT, 201052_S_AT, 216088_S_AT, 201400_AT, 208827_AT	1098	21	18224	7.90355	0.00106363	4.626821183684182E-5	0.00230119
GOTERM_BP_DIRECT	GO:0038095~Fc-epsilon receptor signaling pathway	30	2.57511	2.284652809067543E-6	207614_S_AT, 200830_AT, 210754_S_AT, 200039_S_AT, 1567458_S_AT, 202659_AT, 208980_S_AT, 200876_S_AT, 201198_S_AT, 202243_S_AT, 202626_S_AT, 216088_S_AT, 214853_S_AT, 208799_AT, 210460_S_AT, 201469_S_AT, 211609_X_AT, 201052_S_AT, 201400_AT, 200786_AT, 201388_AT, 201252_AT, 201233_AT, 203447_AT, 200820_AT, 201267_S_AT, 201232_S_AT, 202352_S_AT, 200814_AT, 209853_S_AT, 209503_S_AT, 200987_X_AT, 2088…	1061	178	16792	2.6674	0.00752008	2.9028484012161293E-4	0.00415805
GOTERM_BP_DIRECT	GO:0000165~MAPK cascade	37	3.17597	8.598118145288428E-6	200830_AT, 200039_S_AT, 213848_AT, 208980_S_AT, 202659_AT, 200787_S_AT, 200876_S_AT, 201198_S_AT, 202243_S_AT, 216088_S_AT, 214853_S_AT, 208799_AT, 211941_S_AT, 205291_AT, 210460_S_AT, 218291_AT, 201469_S_AT, 211609_X_AT, 201052_S_AT, 201400_AT, 200786_AT, 201388_AT, 201252_AT, 201233_AT, 203447_AT, 200820_AT, 201267_S_AT, 201232_S_AT, 202352_S_AT, 200814_AT, 209922_AT, 209853_S_AT, 201244_S_AT, …	1061	262	16792	2.23505	0.0280086	9.791170580225605E-4	0.0156476
GOTERM_MF_DIRECT	GO:0004298~threonine-type endopeptidase activity	9	0.772532	2.2315113463607307E-5	208799_AT, 200786_AT, 200039_S_AT, 202659_AT, 200876_S_AT, 202243_S_AT, 216088_S_AT, 201400_AT, 208827_AT	1057	21	16881	6.84457	0.0241827	0.00222298	0.0356672
GOTERM_BP_DIRECT	GO:0090090~negative regulation of canonical Wnt signaling pathway	26	2.23176	3.2276351126226457E-5	200830_AT, 200039_S_AT, 208980_S_AT, 202659_AT, 201198_S_AT, 200876_S_AT, 202243_S_AT, 216088_S_AT, 208799_AT, 210460_S_AT, 211609_X_AT, 201052_S_AT, 201400_AT, 201388_AT, 200786_AT, 201252_AT, 201233_AT, 203447_AT, 200820_AT, 201267_S_AT, 201232_S_AT, 202352_S_AT, 200814_AT, 209853_S_AT, 223234_AT, 209503_S_AT, 200987_X_AT, 208777_S_AT, 208827_AT	1061	163	16792	2.52448	0.101153	0.00280245	0.0587275
GOTERM_BP_DIRECT	GO:0051603~proteolysis involved in cellular protein catabolic process	12	1.03004	1.563643076359599E-4	200839_S_AT, 200786_AT, 227961_AT, 200039_S_AT, 202659_AT, 200876_S_AT, 202243_S_AT, 216088_S_AT, 208799_AT, 200661_AT, 213274_S_AT, 200838_AT, 211936_AT, 208827_AT, 201400_AT	1061	48	16792	3.95664	0.403495	0.0107062	0.284205
GOTERM_BP_DIRECT	GO:0032981~mitochondrial respiratory chain complex I assembly	21	1.80258	8.438693327265225E-10	202941_AT, 211752_S_AT, 224160_S_AT, 218160_AT, 201740_AT, 223112_S_AT, 201966_AT, 225304_S_AT, 226616_S_AT, 217860_AT, 220864_S_AT, 204125_AT, 202839_S_AT, 220176_AT, 218320_S_AT, 201226_AT, 205512_S_AT, 208717_AT, 222992_S_AT, 208714_AT, 209177_AT	1061	63	16792	5.27553	2.7881403071861044E-6	1.5489688764969145E-7	1.5358648908225803E-6
GOTERM_BP_DIRECT	GO:0006120~mitochondrial electron transport, NADH to ubiquinone	18	1.54506	3.348237207157399E-9	202941_AT, 211752_S_AT, 218160_AT, 201740_AT, 218101_S_AT, 223112_S_AT, 201966_AT, 225304_S_AT, 226616_S_AT, 217860_AT, 220864_S_AT, 212228_S_AT, 204125_AT, 202839_S_AT, 218320_S_AT, 201226_AT, 222992_S_AT, 208714_AT	1061	49	16792	5.81385	1.1062514679416324E-5	5.822406656807999E-7	6.09388191019633E-6
GOTERM_CC_DIRECT	GO:0005747~mitochondrial respiratory chain complex I	16	1.37339	1.0187905173385514E-7	202941_AT, 211752_S_AT, 218160_AT, 201740_AT, 223112_S_AT, 225304_S_AT, 201966_AT, 226616_S_AT, 217860_AT, 220864_S_AT, 204125_AT, 202839_S_AT, 218320_S_AT, 201226_AT, 222992_S_AT, 208714_AT	1098	49	18224	5.41958	7.100718155794716E-5	3.5504788313822644E-6	1.5355145467355058E-4
GOTERM_MF_DIRECT	GO:0008137~NADH dehydrogenase (ubiquinone) activity	14	1.20172	5.156102435672746E-6	202839_S_AT, 202941_AT, 211752_S_AT, 218160_AT, 201740_AT, 218101_S_AT, 201226_AT, 223112_S_AT, 201966_AT, 226616_S_AT, 222992_S_AT, 217860_AT, 220864_S_AT, 208714_AT	1057	48	16881	4.65811	0.00564029	8.077106194613881E-4	0.00824228
GOTERM_CC_DIRECT	GO:0022624~proteasome accessory complex	12	1.03004	3.168881649657573E-10	201388_AT, 200830_AT, 201252_AT, 201233_AT, 203447_AT, 200820_AT, 201267_S_AT, 201198_S_AT, 201232_S_AT, 202352_S_AT, 210460_S_AT, 209503_S_AT, 211609_X_AT, 208777_S_AT	1098	17	18224	11.7158	2.2087103879186998E-7	1.4724737429361312E-8	4.776121831362445E-7
GOTERM_CC_DIRECT	GO:0005838~proteasome regulatory particle	6	0.515021	2.665145772373683E-4	200830_AT, 201233_AT, 200820_AT, 209503_S_AT, 201198_S_AT, 201232_S_AT, 202352_S_AT	1098	11	18224	9.05315	0.169548	0.0047524	0.400937
GOTERM_CC_DIRECT	GO:0008541~proteasome regulatory particle, lid subcomplex	5	0.429185	7.515373802763141E-4	201388_AT, 201233_AT, 200820_AT, 201232_S_AT, 202352_S_AT, 208777_S_AT	1098	8	18224	10.3734	0.407864	0.0110874	1.12674
GOTERM_BP_DIRECT	GO:0006406~mRNA export from nucleus	22	1.88841	8.904428484739108E-7	203194_S_AT, 201794_S_AT, 224642_AT, 207939_X_AT, 202576_S_AT, 226319_S_AT, 234302_S_AT, 208863_S_AT, 201696_AT, 208922_S_AT, 212100_S_AT, 209418_S_AT, 200753_X_AT, 201303_AT, 224914_S_AT, 211318_S_AT, 210092_AT, 233208_X_AT, 202188_AT, 222443_S_AT, 210093_S_AT, 201742_X_AT, 218014_AT, 224504_S_AT	1061	100	16792	3.48185	0.0029377	1.2257684022642934E-4	0.00162062
GOTERM_BP_DIRECT	GO:0006405~RNA export from nucleus	14	1.20172	2.8334486779617347E-5	203194_S_AT, 207939_X_AT, 226319_S_AT, 202483_S_AT, 208863_S_AT, 201696_AT, 208922_S_AT, 212100_S_AT, 209418_S_AT, 201303_AT, 200753_X_AT, 224914_S_AT, 210092_AT, 222443_S_AT, 210093_S_AT, 201742_X_AT	1061	55	16792	4.02858	0.0893699	0.00267124	0.051557
GOTERM_BP_DIRECT	GO:0006369~termination of RNA polymerase II transcription	15	1.28755	3.5833461765472357E-5	207939_X_AT, 213175_S_AT, 226319_S_AT, 208821_AT, 208863_S_AT, 201696_AT, 212100_S_AT, 209418_S_AT, 200753_X_AT, 201303_AT, 223053_X_AT, 224914_S_AT, 210092_AT, 225593_AT, 222443_S_AT, 233208_X_AT, 210093_S_AT, 201742_X_AT	1061	64	16792	3.70935	0.111656	0.00295552	0.0651978
GOTERM_BP_DIRECT	GO:0031124~mRNA 3'-end processing	12	1.03004	2.301836694406112E-4	207939_X_AT, 226319_S_AT, 208863_S_AT, 201696_AT, 212100_S_AT, 209418_S_AT, 201303_AT, 200753_X_AT, 224914_S_AT, 210092_AT, 222443_S_AT, 233208_X_AT, 210093_S_AT, 201742_X_AT	1061	50	16792	3.79838	0.532621	0.0145207	0.418112
GOTERM_CC_DIRECT	GO:0035145~exon-exon junction complex	7	0.600858	0.00151928	212100_S_AT, 207939_X_AT, 201303_AT, 226319_S_AT, 210092_AT, 222443_S_AT, 208863_S_AT, 210093_S_AT, 201742_X_AT	1098	22	18224	5.28101	0.653455	0.0205649	2.26553
GOTERM_BP_DIRECT	GO:0061621~canonical glycolysis	9	0.772532	1.378181590349311E-4	217356_S_AT, 200697_AT, 200886_S_AT, 208308_S_AT, 213453_X_AT, 217294_S_AT, 214687_X_AT, AFFX-HUMGAPDH/M33197_3_AT, 217398_X_AT, 200822_X_AT, 212581_X_AT, 213011_S_AT, 201251_AT, AFFX-HUMGAPDH/M33197_5_AT, 200966_X_AT, AFFX-HUMGAPDH/M33197_M_AT, 201231_S_AT	1061	26	16792	5.47843	0.365795	0.0096422	0.250536
GOTERM_BP_DIRECT	GO:0006096~glycolytic process	10	0.858369	1.9164655681892456E-4	217356_S_AT, 200697_AT, 200886_S_AT, 208308_S_AT, 213453_X_AT, 217294_S_AT, 214687_X_AT, 201282_AT, AFFX-HUMGAPDH/M33197_3_AT, 217398_X_AT, 200822_X_AT, 212581_X_AT, 213011_S_AT, AFFX-HUMGAPDH/M33197_5_AT, 220980_S_AT, 200966_X_AT, AFFX-HUMGAPDH/M33197_M_AT, 201231_S_AT	1061	34	16792	4.65488	0.469142	0.0128405	0.348228
GOTERM_BP_DIRECT	GO:0070125~mitochondrial translational elongation	20	1.71674	1.0761577403643758E-6	212145_AT, 224247_S_AT, 224331_S_AT, 230027_S_AT, 211595_S_AT, 212891_S_AT, 227186_S_AT, 222993_AT, 201113_AT, 218105_S_AT, 218046_S_AT, 204331_S_AT, 217932_AT, 208907_S_AT, 212656_AT, 221692_S_AT, 225523_AT, 224330_S_AT, 217907_AT, 203931_S_AT	1061	85	16792	3.7239	0.00354931	1.4221496998723104E-4	0.00195862
GOTERM_BP_DIRECT	GO:0070126~mitochondrial translational termination	18	1.54506	2.2288009974596423E-5	212145_AT, 224247_S_AT, 224331_S_AT, 230027_S_AT, 211595_S_AT, 212891_S_AT, 227186_S_AT, 222993_AT, 218105_S_AT, 218046_S_AT, 204331_S_AT, 217932_AT, 208907_S_AT, 221692_S_AT, 225523_AT, 217907_AT, 203931_S_AT, 224330_S_AT	1061	86	16792	3.31254	0.0709943	0.00216355	0.040557
GOTERM_CC_DIRECT	GO:0005762~mitochondrial large ribosomal subunit	10	0.858369	0.00200487	224331_S_AT, 230027_S_AT, 227186_S_AT, 221692_S_AT, 217907_AT, 225523_AT, 222993_AT, 224330_S_AT, 203931_S_AT, 218105_S_AT	1098	48	18224	3.4578	0.753106	0.025571	2.97947
GOTERM_MF_DIRECT	GO:0003743~translation initiation factor activity	15	1.28755	1.8190565927244087E-5	200005_AT, 209429_X_AT, 225827_AT, 208625_S_AT, 208756_AT, 201632_AT, 206621_S_AT, 217736_S_AT, 208887_AT, 221494_X_AT, 215482_S_AT, 210949_S_AT, 200647_X_AT, 218488_AT, 208726_S_AT, 209393_S_AT, 210213_S_AT	1057	61	16881	3.92721	0.0197574	0.00199353	0.0290757
GOTERM_BP_DIRECT	GO:0006446~regulation of translational initiation	10	0.858369	3.0688059649158637E-4	208887_AT, 201841_S_AT, 200005_AT, 221494_X_AT, 208625_S_AT, 200647_X_AT, 210949_S_AT, 208756_AT, 225164_S_AT, 201632_AT, 206621_S_AT	1061	36	16792	4.39627	0.637267	0.0186042	0.557059
GOTERM_CC_DIRECT	GO:0005852~eukaryotic translation initiation factor 3 complex	6	0.515021	0.00263562	208887_AT, 200005_AT, 221494_X_AT, 212515_S_AT, 200647_X_AT, 210949_S_AT, 208756_AT, 212514_X_AT	1098	17	18224	5.85792	0.841095	0.0328915	3.89956
GOTERM_BP_DIRECT	GO:0061077~chaperone-mediated protein folding	12	1.03004	1.1223559080070965E-5	204186_S_AT, 200967_AT, 219118_AT, 212072_S_AT, 212075_S_AT, 200709_AT, 219117_S_AT, 200935_AT, 202348_S_AT, 221708_S_AT, 211048_S_AT, 200968_S_AT, 208791_AT, 200895_S_AT, 203391_AT	1061	37	16792	5.13294	0.0364037	0.00123533	0.0204252
GOTERM_MF_DIRECT	GO:0008139~nuclear localization sequence binding	8	0.686695	0.00136095	203194_S_AT, 214550_S_AT, 202056_AT, 211955_AT, 221503_S_AT, 209226_S_AT, 209922_AT, 225267_AT	1057	28	16881	4.56305	0.775523	0.0580088	2.15359
GOTERM_BP_DIRECT	GO:0006099~tricarboxylic acid cycle	8	0.686695	0.00178944	209036_S_AT, 202069_S_AT, 210418_S_AT, 202471_S_AT, 201093_X_AT, 200793_S_AT, 202070_S_AT, 201282_AT, 210014_X_AT, 217874_AT	1061	29	16792	4.36595	0.997308	0.0857585	3.20719
GOTERM_BP_DIRECT	GO:0072583~clathrin-mediated endocytosis	7	0.600858	0.00112236	206284_X_AT, 208074_S_AT, 211779_X_AT, 204050_S_AT, 211047_X_AT, 202120_X_AT, 200960_X_AT, 200615_S_AT, 212506_AT, 200613_AT, 212159_X_AT	1061	20	16792	5.5393	0.975531	0.0590124	2.02312
GOTERM_BP_DIRECT	GO:0072583~clathrin-mediated endocytosis	7	0.600858	0.00112236	206284_X_AT, 208074_S_AT, 211779_X_AT, 204050_S_AT, 211047_X_AT, 202120_X_AT, 200960_X_AT, 200615_S_AT, 212506_AT, 200613_AT, 212159_X_AT	1061	20	16792	5.5393	0.975531	0.0590124	2.02312
GOTERM_MF_DIRECT	GO:0035615~clathrin adaptor activity	5	0.429185	0.00235731	208074_S_AT, 211779_X_AT, 211047_X_AT, 202120_X_AT, 200615_S_AT, 212506_AT, 200613_AT, 212159_X_AT	1057	10	16881	7.98534	0.924906	0.0854073	3.70257
GOTERM_MF_DIRECT	GO:0070034~telomerase RNA binding	6	0.515021	0.00231848	201794_S_AT, 200593_S_AT, 213175_S_AT, 208821_AT, 217962_AT, 200751_S_AT, 209104_S_AT	1057	16	16881	5.989	0.921631	0.0869275	3.64264
GOTERM_BP_DIRECT	GO:0016241~regulation of macroautophagy	12	1.03004	6.695832027220003E-5	200001_AT, 208678_AT, 209091_S_AT, 200954_AT, 213453_X_AT, 201089_AT, 204247_S_AT, AFFX-HUMGAPDH/M33197_3_AT, 217398_X_AT, 212581_X_AT, 200078_S_AT, 36994_AT, 225483_AT, 212041_AT, 217789_AT, AFFX-HUMGAPDH/M33197_5_AT, 208899_X_AT, AFFX-HUMGAPDH/M33197_M_AT	1061	44	16792	4.31634	0.198474	0.00501551	0.121796
GOTERM_MF_DIRECT	GO:0008139~nuclear localization sequence binding	8	0.686695	0.00136095	203194_S_AT, 214550_S_AT, 202056_AT, 211955_AT, 221503_S_AT, 209226_S_AT, 209922_AT, 225267_AT	1057	28	16881	4.56305	0.775523	0.0580088	2.15359
GOTERM_BP_DIRECT	GO:0010467~gene expression	13	1.11588	3.143550635727039E-5	200593_S_AT, 211270_X_AT, 202355_S_AT, 200751_S_AT, 212782_X_AT, 213887_S_AT, 200072_S_AT, 201376_S_AT, 211730_S_AT, 204031_S_AT, 208765_S_AT, 209511_AT, 217854_S_AT, 203664_S_AT	1061	48	16792	4.28637	0.0986526	0.00280321	0.057198
GOTERM_BP_DIRECT	GO:0050434~positive regulation of viral transcription	8	0.686695	0.00178944	213887_S_AT, 200634_AT, 211730_S_AT, 209511_AT, 202355_S_AT, 217854_S_AT, 203664_S_AT, 212782_X_AT, 220607_X_AT	1061	29	16792	4.36595	0.997308	0.0857585	3.20719
GOTERM_CC_DIRECT	GO:0008540~proteasome regulatory particle, base subcomplex	7	0.600858	3.166165743229996E-5	200830_AT, 201252_AT, 210460_S_AT, 203447_AT, 209503_S_AT, 201267_S_AT, 201198_S_AT, 211609_X_AT	1098	12	18224	9.68185	0.0218268	6.894036456303043E-4	0.0477097
GOTERM_BP_DIRECT	GO:0000715~nucleotide-excision repair, DNA damage recognition	7	0.600858	0.00248384	213504_AT, 201405_S_AT, 217782_S_AT, 208619_AT, 208980_S_AT, 209029_AT, 201222_S_AT, 202213_S_AT	1061	23	16792	4.81678	0.99973	0.109284	4.42537
