# Supplementary material for: Constitutive PSGL-1 Correlates with CD30 and TCR Pathways and Represents a Potential Target for Immunotherapy in Anaplastic Large T-Cell Lymphoma
Source: Cancers (Basel). 2021 Jun 12;13(12):2958. doi: 10.3390/cancers13122958 (PMC8231564; doi:10.3390/cancers13122958)
Supplement: Supplementary file 1 [file cancers-13-02958-s001.zip › Data S3.xls]

## Sheet: genemania-interactions
Gene 1	Gene 2	Weight	Network group	Network
DRD3	ITGB2	0.0124409	Co-localization	Schadt-Shoemaker-2004
DRD3	P2RY6	0.0150275	Co-expression	Wang-Maris-2006
DRD3	P2RY6	0.00354377	Shared protein domains	PFAM
DRD3	TNFRSF8	0.00846837	Co-expression	Ramaswamy-Golub-2001
DRD3	TNFRSF8	0.014474	Co-expression	Wu-Garvey-2007
DRD3	TNFRSF8	0.0226504	Co-localization	Schadt-Shoemaker-2004
ESAM	SELP	0.0143181	Co-expression	Noble-Diehl-2008
ESAM	SELPLG	0.600139	Pathway	Wu-Stein-2010
GIPR	TNFRSF8	0.0144833	Co-expression	Wang-Maris-2006
GIPR	TNFRSF8	0.024181	Co-localization	Schadt-Shoemaker-2004
ITGAM	SELL	0.00881283	Co-expression	Perou-Botstein-2000
ITGAM	SELL	0.00464008	Co-localization	Johnson-Shoemaker-2003
ITGAM	SELP	0.0138404	Co-expression	Dobbin-Giordano-2005
ITGAM	SELP	0.00609139	Co-expression	Boldrick-Relman-2002
ITGAM	SELP	0.0698507	Pathway	Wu-Stein-2010
ITGAM	SELP	0.0668454	Pathway	NCI_NATURE
ITGAM	SELPLG	0.00872392	Co-expression	Mallon-McKay-2013
ITGAM	SELPLG	0.00766224	Co-expression	Innocenti-Brown-2011
ITGAM	SELPLG	0.00208514	Co-expression	Noble-Diehl-2008
ITGAM	SELPLG	0.0269396	Pathway	Wu-Stein-2010
ITGAM	SELPLG	0.0814107	Pathway	NCI_NATURE
ITGAM	TNFRSF8	0.013054	Co-expression	Wang-Cheung-2015
ITGAM	TNFSF8	0.00644008	Co-expression	Wu-Garvey-2007
ITGAM	TRAF1	0.00339612	Co-expression	Wu-Garvey-2007
ITGAM	TRAF3	0.00925026	Co-expression	Alizadeh-Staudt-2000
ITGAM	TRAIP	0.00641349	Co-expression	Wu-Garvey-2007
ITGB2	ITGAM	0.00944297	Co-expression	Ramaswamy-Golub-2001
ITGB2	ITGAM	0.011765	Co-expression	Mallon-McKay-2013
ITGB2	ITGAM	0.0102955	Co-expression	Innocenti-Brown-2011
ITGB2	ITGAM	0.00545518	Co-expression	Perou-Botstein-2000
ITGB2	ITGAM	0.013442	Co-expression	Chen-Brown-2002
ITGB2	ITGAM	0.00973375	Co-localization	Johnson-Shoemaker-2003
ITGB2	ITGAM	0.00424556	Pathway	Wu-Stein-2010
ITGB2	ITGAM	0.00803732	Pathway	NCI_NATURE
ITGB2	ITGAM	0.0264535	Physical Interactions	IREF-HPRD
ITGB2	ITGAM	0.707107	Predicted	I2D-BIND-Mouse2Human
ITGB2	ITGAM	0.0100569	Shared protein domains	INTERPRO
ITGB2	SELL	0.0118879	Co-expression	Roth-Zlotnik-2006
ITGB2	SELL	0.0135865	Co-localization	Schadt-Shoemaker-2004
ITGB2	SELL	0.00961873	Co-localization	Johnson-Shoemaker-2003
ITGB2	SELP	0.0600832	Pathway	Wu-Stein-2010
ITGB2	SELP	0.0588161	Pathway	NCI_NATURE
ITGB2	SELPLG	0.0153176	Co-expression	Mallon-McKay-2013
ITGB2	SELPLG	0.0080863	Co-expression	Dobbin-Giordano-2005
ITGB2	SELPLG	0.00402696	Co-expression	Innocenti-Brown-2011
ITGB2	SELPLG	0.0231725	Pathway	Wu-Stein-2010
ITGB2	SELPLG	0.0716319	Pathway	NCI_NATURE
MSN	ITGB2	0.0143627	Co-expression	Rieger-Chu-2004
MSN	ITGB2	0.0174429	Predicted	Wu-Stein-2010
MSN	SELL	0.0164777	Co-expression	Burington-Shaughnessy-2008
MSN	SELL	0.0352731	Physical Interactions	BIOGRID-SMALL-SCALE-STUDIES
MSN	SELL	0.0508296	Physical Interactions	IREF-HPRD
MSN	SELP	0.0187782	Co-expression	Roth-Zlotnik-2006
MSN	SELPLG	0.00595927	Co-expression	Ramaswamy-Golub-2001
MSN	SELPLG	0.00968873	Co-expression	Bild-Nevins-2006 B
MSN	SELPLG	0.116948	Physical Interactions	BIOGRID-SMALL-SCALE-STUDIES
MSN	SELPLG	0.0563095	Physical Interactions	IREF-HPRD
MSN	SELPLG	0.13545	Predicted	Wu-Stein-2010
MSN	TPST1	0.00802314	Co-expression	Innocenti-Brown-2011
MSN	TPST1	0.0104419	Co-expression	Noble-Diehl-2008
P2RY6	ITGB2	0.00673548	Co-expression	Bild-Nevins-2006 B
P2RY6	SELE	0.00908171	Co-expression	Noble-Diehl-2008
P2RY6	SELP	0.0171725	Co-expression	Innocenti-Brown-2011
P2RY6	SELPLG	0.0189963	Co-expression	Ramaswamy-Golub-2001
P2RY6	SELPLG	0.0220755	Co-localization	Johnson-Shoemaker-2003
P2RY6	TNFRSF8	0.0156206	Co-expression	Innocenti-Brown-2011
SELE	SELP	0.0139045	Co-expression	Mallon-McKay-2013
SELE	SELP	0.0107446	Co-expression	Noble-Diehl-2008
SELE	SELP	0.037404	Shared protein domains	INTERPRO
SELE	SELP	0.042372	Shared protein domains	PFAM
SELE	SELPLG	0.305316	Pathway	Wu-Stein-2010
SELE	SELPLG	0.095516	Physical Interactions	IREF-HPRD
SELL	SELE	0.0766474	Physical Interactions	BIOGRID-SMALL-SCALE-STUDIES
SELL	SELE	0.0862205	Physical Interactions	IREF-HPRD
SELL	SELE	0.102425	Predicted	Wu-Stein-2010
SELL	SELE	0.0374041	Shared protein domains	INTERPRO
SELL	SELE	0.0334588	Shared protein domains	PFAM
SELL	SELP	0.0374041	Shared protein domains	INTERPRO
SELL	SELP	0.0334587	Shared protein domains	PFAM
SELL	SELPLG	0.0140878	Co-expression	Ramaswamy-Golub-2001
SELL	SELPLG	0.135441	Pathway	Wu-Stein-2010
SELL	SELPLG	0.0715816	Physical Interactions	IREF-HPRD
SELP	SELPLG	0.00687727	Co-expression	Boldrick-Relman-2002
SELP	SELPLG	0.381249	Pathway	Wu-Stein-2010
SELP	SELPLG	0.595754	Pathway	NCI_NATURE
SELP	SELPLG	1	Physical Interactions	IREF-DIP
SELP	SELPLG	0.248125	Physical Interactions	BIOGRID-SMALL-SCALE-STUDIES
SELP	SELPLG	0.73051	Physical Interactions	IREF-INTACT
SELP	SELPLG	0.0997103	Physical Interactions	IREF-HPRD
TBXAS1	ITGAM	0.00938519	Co-expression	Perou-Botstein-2000
TBXAS1	ITGAM	0.00633605	Co-localization	Johnson-Shoemaker-2003
TBXAS1	ITGB2	0.00771246	Co-expression	Bild-Nevins-2006 B
TBXAS1	ITGB2	0.00530219	Co-expression	Dobbin-Giordano-2005
TBXAS1	ITGB2	0.0228029	Co-expression	Roth-Zlotnik-2006
TBXAS1	ITGB2	0.00726659	Co-expression	Perou-Botstein-2000
TBXAS1	ITGB2	0.00854888	Co-expression	Smirnov-Cheung-2009
TBXAS1	ITGB2	0.00768658	Co-expression	Chen-Brown-2002
TBXAS1	ITGB2	0.0139879	Co-localization	Johnson-Shoemaker-2003
TBXAS1	SELL	0.0140681	Co-expression	Ramaswamy-Golub-2001
TBXAS1	SELL	0.0130665	Co-expression	Perou-Botstein-2000
TBXAS1	SELL	0.00604259	Co-localization	Johnson-Shoemaker-2003
TBXAS1	SELPLG	0.0192956	Co-expression	Ramaswamy-Golub-2001
TBXAS1	SELPLG	0.0180932	Co-expression	Mallon-McKay-2013
TBXAS1	SELPLG	0.00835568	Co-expression	Innocenti-Brown-2011
TBXAS1	SELPLG	0.0197664	Co-expression	Roth-Zlotnik-2006
TNFRSF4	ITGAM	0.0107289	Co-expression	Mallon-McKay-2013
TNFRSF4	ITGB2	0.0166545	Co-expression	Mallon-McKay-2013
TNFRSF4	ITGB2	0.0150138	Co-expression	Noble-Diehl-2008
TNFRSF4	SELL	0.00973871	Co-expression	Dobbin-Giordano-2005
TNFRSF4	SELPLG	0.0145774	Co-expression	Mallon-McKay-2013
TNFRSF4	SELPLG	0.0184259	Co-expression	Bild-Nevins-2006 B
TNFRSF4	TNFRSF8	0.0380754	Shared protein domains	INTERPRO
TNFRSF4	TNFRSF8	0.054839	Shared protein domains	PFAM
TNFRSF4	TRAF1	0.0139645	Co-expression	Dobbin-Giordano-2005
TNFRSF4	TRAF1	0.0492766	Physical Interactions	BIOGRID-SMALL-SCALE-STUDIES
TNFRSF4	TRAF1	0.50495	Physical Interactions	IREF-BIND
TNFRSF4	TRAF1	0.417612	Physical Interactions	IREF-MPPI
TNFRSF4	TRAF1	0.484192	Predicted	I2D-IntAct-Mouse2Human
TNFRSF4	TRAF2	0.0286432	Physical Interactions	BIOGRID-SMALL-SCALE-STUDIES
TNFRSF4	TRAF2	0.168247	Physical Interactions	IREF-MPPI
TNFRSF4	TRAF2	0.128867	Physical Interactions	IREF-INTACT
TNFRSF4	TRAF2	0.0728716	Predicted	I2D-IntAct-Mouse2Human
TNFRSF4	TRAF3	0.0437723	Physical Interactions	BIOGRID-SMALL-SCALE-STUDIES
TNFRSF4	TRAF3	0.417612	Physical Interactions	IREF-MPPI
TNFRSF4	TRAF3	0.371458	Predicted	I2D-IntAct-Mouse2Human
TNFSF8	TNFRSF8	0.927609	Pathway	Wu-Stein-2010
TNFSF8	TNFRSF8	1	Physical Interactions	IREF-DIP
TNFSF8	TNFRSF8	0.69337	Physical Interactions	BIOGRID-SMALL-SCALE-STUDIES
TNIP1	SELPLG	0.186406	Physical Interactions	BIOGRID-SMALL-SCALE-STUDIES
TNIP1	TNFRSF8	0.0028955	Co-expression	Smirnov-Cheung-2009
TNIP1	TRAF1	0.0146087	Co-expression	Rieger-Chu-2004
TNIP1	TRAF1	0.00447749	Co-expression	Smirnov-Cheung-2009
TNIP1	TRAF1	0.0182921	Physical Interactions	BIOGRID-SMALL-SCALE-STUDIES
TNIP1	TRAF3	0.00904049	Co-expression	Smirnov-Cheung-2009
TNIP1	TRAF3	0.0162488	Physical Interactions	BIOGRID-SMALL-SCALE-STUDIES
TPST1	SELPLG	1	Physical Interactions	IREF-BIND
TPST1	SELPLG	0.110241	Physical Interactions	IREF-HPRD
TRAF1	SELL	0.00705806	Co-expression	Bild-Nevins-2006 B
TRAF1	SELL	0.00656455	Co-expression	Dobbin-Giordano-2005
TRAF1	SELPLG	0.0156468	Co-expression	Bild-Nevins-2006 B
TRAF1	SELPLG	0.0110309	Co-expression	Rieger-Chu-2004
TRAF1	TNFRSF8	0.00508048	Co-expression	Smirnov-Cheung-2009
TRAF1	TNFRSF8	0.0316953	Physical Interactions	BIOGRID-SMALL-SCALE-STUDIES
TRAF1	TNFRSF8	0.219018	Physical Interactions	IREF-BIND
TRAF1	TNFRSF8	0.0987355	Physical Interactions	IREF-INTACT
TRAF1	TNFRSF8	0.0685389	Predicted	Wu-Stein-2010
TRAF1	TRAF3	0.012787	Co-expression	Smirnov-Cheung-2009
TRAF1	TRAF3	0.0406064	Pathway	Wu-Stein-2010
TRAF1	TRAF3	0.00525003	Physical Interactions	BIOGRID-SMALL-SCALE-STUDIES
TRAF1	TRAF3	0.0546547	Shared protein domains	INTERPRO
TRAF1	TRAIP	0.425682	Pathway	CELL_MAP
TRAF1	TRAIP	0.0218269	Physical Interactions	BIOGRID-SMALL-SCALE-STUDIES
TRAF1	TRAIP	0.0935189	Physical Interactions	IREF-HPRD
TRAF1	TRAIP	0.144281	Predicted	Wu-Stein-2010
TRAF2	TNFRSF8	0.0503699	Pathway	Wu-Stein-2010
TRAF2	TNFRSF8	0.0184236	Physical Interactions	BIOGRID-SMALL-SCALE-STUDIES
TRAF2	TNFRSF8	0.119549	Physical Interactions	IREF-BIND
TRAF2	TNFRSF8	0.073044	Physical Interactions	IREF-INTACT
TRAF2	TRAF1	0.123249	Co-localization	Chen-Huang-2014
TRAF2	TRAF1	0.0143254	Pathway	Wu-Stein-2010
TRAF2	TRAF1	0.0744455	Pathway	CELL_MAP
TRAF2	TRAF1	0.398848	Physical Interactions	IREF-DIP
TRAF2	TRAF1	0.100898	Physical Interactions	Li-Dorf-2011 A
TRAF2	TRAF1	0.00343545	Physical Interactions	BIOGRID-SMALL-SCALE-STUDIES
TRAF2	TRAF1	0.0568184	Physical Interactions	IREF-BIND
TRAF2	TRAF1	0.00154172	Physical Interactions	IREF-INTACT
TRAF2	TRAF1	0.0053322	Physical Interactions	IREF-HPRD
TRAF2	TRAF1	0.0890544	Predicted	I2D-INNATEDB-Mouse2Human
TRAF2	TRAF1	0.081327	Shared protein domains	INTERPRO
TRAF2	TRAF1	0.425584	Shared protein domains	PFAM
TRAF2	TRAF3	0.0144764	Pathway	Wu-Stein-2010
TRAF2	TRAF3	0.0850886	Pathway	NCI_NATURE
TRAF2	TRAF3	0.0676688	Physical Interactions	Li-Dorf-2011 A
TRAF2	TRAF3	0.0030517	Physical Interactions	BIOGRID-SMALL-SCALE-STUDIES
TRAF2	TRAF3	0.0439094	Predicted	I2D-INNATEDB-Mouse2Human
TRAF2	TRAF3	0.0493205	Shared protein domains	INTERPRO
TRAF2	TRAF3	0.0508034	Shared protein domains	PFAM
TRAF2	TRAIP	0.00964961	Co-expression	Roth-Zlotnik-2006
TRAF2	TRAIP	0.175305	Pathway	CELL_MAP
TRAF2	TRAIP	0.0126874	Physical Interactions	BIOGRID-SMALL-SCALE-STUDIES
TRAF2	TRAIP	0.0300595	Physical Interactions	IREF-HPRD
TRAF2	TRAIP	0.106343	Predicted	I2D-INNATEDB-Mouse2Human
TRAF2	TRAIP	0.101353	Predicted	Wu-Stein-2010
TRAF3	TNFRSF8	0.0281548	Physical Interactions	BIOGRID-SMALL-SCALE-STUDIES
TRAF3	TNFRSF8	0.400985	Physical Interactions	IREF-BIND
TRAF3	TNFRSF8	0.0662235	Predicted	Wu-Stein-2010
TRAF3	TRAIP	0.00586149	Co-expression	Chen-Brown-2002
TRAF3	TRAIP	0.0193888	Physical Interactions	BIOGRID-SMALL-SCALE-STUDIES
TRAIP	TNFRSF8	0.117053	Physical Interactions	BIOGRID-SMALL-SCALE-STUDIES
TRAIP	TNFRSF8	0.360999	Predicted	Wu-Stein-2010
TRAIP	TPST1	0.0152709	Co-expression	Ramaswamy-Golub-2001
VCAN	ITGAM	0.0123383	Co-expression	Ramaswamy-Golub-2001
VCAN	ITGAM	0.0190408	Co-expression	Bahr-Bowler-2013
VCAN	ITGAM	0.0212395	Co-expression	Smirnov-Cheung-2009
VCAN	ITGAM	0.0432717	Predicted	Wu-Stein-2010
VCAN	ITGB2	0.00806146	Co-expression	Ramaswamy-Golub-2001
VCAN	SELE	0.0176925	Shared protein domains	INTERPRO
VCAN	SELE	0.0371528	Shared protein domains	PFAM
VCAN	SELL	0.493394	Physical Interactions	IREF-MATRIXDB
VCAN	SELL	0.0506664	Physical Interactions	BIOGRID-SMALL-SCALE-STUDIES
VCAN	SELL	0.0199541	Predicted	Wu-Stein-2010
VCAN	SELL	0.0176926	Shared protein domains	INTERPRO
VCAN	SELL	0.0293199	Shared protein domains	PFAM
VCAN	SELP	0.0127575	Co-expression	Burington-Shaughnessy-2008
VCAN	SELP	0.493394	Physical Interactions	IREF-MATRIXDB
VCAN	SELP	0.0679113	Physical Interactions	BIOGRID-SMALL-SCALE-STUDIES
VCAN	SELP	0.0654245	Physical Interactions	IREF-HPRD
VCAN	SELP	0.0903284	Predicted	Wu-Stein-2010
VCAN	SELP	0.0176925	Shared protein domains	INTERPRO
VCAN	SELP	0.0371526	Shared protein domains	PFAM
VCAN	SELPLG	0.0520316	Physical Interactions	IREF-HPRD
VCAN	SELPLG	0.105913	Predicted	Wu-Stein-2010
VCAN	TNFRSF8	0.0204097	Co-expression	Innocenti-Brown-2011
VCAN	TPST1	0.011565	Co-expression	Bild-Nevins-2006 B
VCAN	TPST1	0.0122003	Co-expression	Smirnov-Cheung-2009
